# Supplementary material for: Homologous recombination deficiency in primary ER-positive and HER2-negative breast cancer
Source: Commun Med (Lond). 2026 Feb 16;6:118. doi: 10.1038/s43856-026-01385-0 (PMC12909304; doi:10.1038/s43856-026-01385-0)
Supplement: Supplementary file 4 — Supplementary Data 2 [file 43856_2026_1385_MOESM4_ESM.xlsx]

## Sheet: Legend
Supplementary Data 2. Patient and tumor characteristics for the WGS cohort
	registry = data from the national cancer registry, obtained from the study by Staaf et al. NPJ Breast Cancer 2022
	review = data obtained from review of clinical charts for this study specifically.
WGS_Batch
Patient	SCAN-B identifiers
Case	SCAN-B identifiers
Specimen	SCAN-B identifiers
RNAseq_assay_ID	SCAN-B identifiers
Methylation_assay_ID	SCAN-B identifiers
Methylation_GSMid	GSMid in GEO series GSE278586
Tumour_isolate_for_WGS	SCAN-B identifiers
FinalTreatment_Group_In_Study	Final treatment group (Endo / ChemoEndo
Gender_registry	Gender
NHG_registry	Nottingham Grade
Age_registry_binned	Patient age, binned in 5-year intervals.
age_50
age_50_70
CaseLaterality_registry
ReferenceYear_registry	Year of diagnosis
OS_days_registry	Overall survival, time
OS_event_registry	Overall survival, event variable
DRFi_days_registry	Distant relapse-free interval, time
DRFi_event_registry	Distant relapse-free interval, event variable
Size.mm_registry	Tumor size in mm
PR_registry	Progesteron receptor status
ERpc_REVIEW	ER IHC percentage
PRpc_REVIEW	PR IHC percentage
Type_of_Treatment_REVIEW
Chemotherapy_REVIEW	Chemotherapy yes/no
Ki67_IHC_REVIEW	Ki67
Chemotherapy_Regime_REVIEW	Type of chemotherapy administered based on review
EndocrineTherapy_REVIEW	Flag of endocrine therapy yes/no based on review
Contralateral_Relapse_REVIEW
Locoregional_Relapse_REVIEW
Distant_Metastasis_REVIEW
New_Primary_REVIEW
PreviousBreastCancer_REVIEW
BilateralBreastCancer_REVIEW
DRFI_bin_REVIEW	Distant relapse-free interval, time
DRFI_REVIEW	Distant relapse-free interval, event variable
IDFS_bin_REVIEW	Invasive disease-free survival, event variable
IDFS_REVIEW	Invasive disease-free survival, time
HER2_Low_REVIEW	Binary flag of HER2-low or not
HER2_IHC_REVIEW	HER2 IHC scores
ERpc_registry	ER IHC percentage obtained from cancer registry
Tumour_duplicate_rate	Duplication rate for tumor sample
Tumour_mean_depth	Mean sequencing depth for tumor DNA sample
Normal_duplicate_rate	Duplication rate for matched blood DNA sample
Normal_mean_depth	Mean sequencing depth for matched blood DNA sample
Caveman.counts_CLPM.0_ASMD140_final	total number of SBS per sample
Pindel.counts_QUAL250_Repeats_10_final	total number of indels per sample
BRASS.Counts.SignatureSummarized	total number of rearrangements/SVs per sample
HRDprobability	HRDetect probability
HRDetect_binary	Binary HRDetect class
HRDetect_3groups	3-group HRDetect class
ASCAT_BASE_ploidy	ASCAT ploidy estimate for tumor
ASCAT_BASE_purity	ASCAT tumor purity estimate
ASCAT_BASE_normalcellcontamination	ASCAT normal cell contamination estimate
MMRd	MMRd determined by WGS
CN_FGA	Fraction of the genome affected by copy number gain or loss
LOH_FGA	Fraction of the genome affected by LOH
Nbr_automosome_GainLoss_segments	Total number of ASCAT segments on autosomes called as gain or loss
SBSsignatures.SBS1	SBS signature exposure
SBSsignatures.SBS2	SBS signature exposure
SBSsignatures.SBS3	SBS signature exposure
SBSsignatures.SBS5	SBS signature exposure
SBSsignatures.SBS8	SBS signature exposure
SBSsignatures.SBS13	SBS signature exposure
SBSsignatures.SBS17	SBS signature exposure
SBSsignatures.SBS18	SBS signature exposure
SBSsignatures.SBS127	SBS signature exposure
SBSsignatures.unassigned
SBSsignatures.SBS6	SBS signature exposure
BRASS.Counts.SignatureSummarized
SVsignatures.RefSigR2	SV signature exposure
SVsignatures.RefSigR4	SV signature exposure
SVsignatures.RefSigR6a	SV signature exposure
SVsignatures.RefSigR1	SV signature exposure
SVsignatures.RefSigR5	SV signature exposure
SVsignatures.RefSigR6b	SV signature exposure
SVsignatures.RefSigR8	SV signature exposure
SVsignatures.RefSigR3	SV signature exposure
SVsignatures.RefSigR11	SV signature exposure
SVsignatures.unassigned
INDELsignatures.pgel_Breast.S1	Indel signature exposure
INDELsignatures.pgel_Breast.S2	Indel signature exposure
INDELsignatures.pgel_Breast.S3	Indel signature exposure
INDELsignatures.pgel_Breast.S4	Indel signature exposure
INDELsignatures.pgel_Breast.S5	Indel signature exposure
INDELsignatures.pgel_Breast.S6	Indel signature exposure
INDELsignatures.pgel_Breast.S7	Indel signature exposure
INDELsignatures.pgel_Breast.S8	Indel signature exposure
INDELsignatures.pgel_Breast.S9	Indel signature exposure
INDELsignatures.pgel_Breast.S10	Indel signature exposure
INDELsignatures.unassigned
FPKM_SelectedGenes.ESR1	FPKM selected gene
FPKM_SelectedGenes.PGR	FPKM selected gene
FPKM_SelectedGenes.GATA3	FPKM selected gene
FPKM_SelectedGenes.FOXA1	FPKM selected gene
FPKM_SelectedGenes.MKI67	FPKM selected gene
FPKM_SelectedGenes.CD274	FPKM selected gene
FPKM_SelectedGenes.CD8A	FPKM selected gene
Fredlund.Stroma	rank score for Fredlund et al. metagene
Fredlund.Lipid	rank score for Fredlund et al. metagene
Fredlund.ImmuneResponse	rank score for Fredlund et al. metagene
Fredlund.MitoticCheckpoint	rank score for Fredlund et al. metagene
Fredlund.MitoticProgression	rank score for Fredlund et al. metagene
Fredlund.Basal	rank score for Fredlund et al. metagene
Fredlund.EarlyResponse	rank score for Fredlund et al. metagene
Fredlund.SteroidResponse	rank score for Fredlund et al. metagene
PAM50_NCN	PAM50 subtype by the NCN method from Staaf et al. NPJ Breast Cancer 2022
FU_cohort
NCN.ROR.asT0	ROR float value by the method from Staaf et al. NPJ Breast Cancer 2022
NCN.ROR.binary.risk.cat	ROR risk category from Staaf et al. NPJ Breast Cancer 2022
CBSx_Bcells	Cibersort estimate
CBSx_CD8_Tcells	Cibersort estimate
CBSx_CD4_Tcells	Cibersort estimate
CBSx_NKcells	Cibersort estimate
CBSx_Monocytes	Cibersort estimate
CBSx_Neutrophils	Cibersort estimate
CBSx_P.value
PV.screen_group	Patient clinically screened for germline pathogenic variants (PVs)
PVs.ATM	PV in gene
PVs.BARD1	PV in gene
PVs.BRCA1	PV in gene
PVs.BRCA2	PV in gene
PVs.CHEK2	PV in gene
PVs.PALB2	PV in gene
PVs.RAD51C	PV in gene
PVs.TP53	PV in gene
PVs.CDH1	PV in gene
PVs.PTEN	PV in gene
PVs.RAD51D	PV in gene

## Sheet: Patient data
WGS_Batch	Patient	Case	Specimen	RNAseq_assay_ID	Methylation_assay_ID	Methylation_GSMid	Tumour_isolate_for_WGS	FinalTreatment_Group_In_Study	Gender_registry	NHG_registry	Age_registry_binned	age_50	age_50_70	CaseLaterality_registry	ReferenceYear_registry	OS_days_registry	OS_event_registry	DRFi_days_registry	DRFi_event_registry	Size.mm_registry	PR_registry	ERpc_REVIEW	PRpc_REVIEW	Type_of_Treatment_REVIEW	Chemotherapy_REVIEW	Ki67_IHC_REVIEW	Chemotherapy_Regime_REVIEW	EndocrineTherapy_REVIEW	Contralateral_Relapse_REVIEW	Locoregional_Relapse_REVIEW	Distant_Metastasis_REVIEW	New_Primary_REVIEW	PreviousBreastCancer_REVIEW	BilateralBreastCancer_REVIEW	DRFI_bin_REVIEW	DRFI_REVIEW	IDFS_bin_REVIEW	IDFS_REVIEW	HER2_Low_REVIEW	HER2_IHC_REVIEW	ERpc_registry	Tumour_duplicate_rate	Tumour_mean_depth	Normal_duplicate_rate	Normal_mean_depth	Caveman.counts_CLPM.0_ASMD140_final	Pindel.counts_QUAL250_Repeats_10_final	BRASS.Counts.SignatureSummarized	HRDprobability
3	Q009059	C009050	S000037	S000037.l.r.m.c.lib.g.k2.a.t	S000037.l.d.mth	GSM8550052	epb3d_001	Endo_Rel4	F	3	80	>50	71+	LEFT	2010	1968	1	1323	1	37	Positive	100	75	Adjuvant	FALSE	70.0		TRUE	FALSE	FALSE	TRUE	FALSE	FALSE	FALSE	1	3.5865845	1	3.5865845	1	1+	75	0.287983	34	0.306234	32	4056	250	164	9.999453e-01
3	Q008633	C008640	S000377	S000377.l.r.m2.c.lib.g.k2.a.t	S000377.l.d.mth	GSM8550069	epb3d_006	Endo_Rel4	M	3	85	>50	71+	RIGHT	2011	3389	1	3270	0	35	Positive	75	2024-01-10	Adjuvant	FALSE	30.0		TRUE	FALSE	FALSE	FALSE	FALSE	FALSE	FALSE	0	9.0020534	1	9.2785763	1	1+	NA	0.295673	33	0.221649	54	9972	927	78	9.993929e-01
2	Q008088	C008097	S000803	S000803.l.r.m.c.lib.g.k2.a.t	S000803.l.d.mth	GSM8550145	S000803_l_d_a	ChemoEndo_review	F	3	50	<=50	<=50	RIGHT	2011	3807	0	3700	0	15	Positive	75	11-75	Adjuvant	TRUE	30.0	FEC100x6	TRUE	TRUE	FALSE	FALSE	FALSE	FALSE	FALSE	0	8.5338809	1	8.5338809	1	2+	NA	0.236153	44	0.253360	36	8148	919	74	9.999124e-01
1	Q007950	C007933	S000939	S000939.l.r.m.c.lib.g.k2.a.t	S000939.l.d.mth	GSM8549972	S000939_l_d_a	ChemoEndo_review	F	3	60	>50	51-70	LEFT	2011	3640	1	3640	0	32	Negative	20	0	Adjuvant	TRUE	43.0	FEC100x6	TRUE	FALSE	FALSE	FALSE	FALSE	FALSE	FALSE	0	8.3915127	1	9.9657769	1	1+	20	0.204376	29	0.194490	31	10455	432	139	9.999843e-01
3	Q007774	C007694	S001118	S001118.l.r.m.c.lib.g.k2.a.t	S001118.l.d.mth	GSM8550238	epb3d_015	Endo_Rel4	F	2	85	>50	71+	RIGHT	2011	2482	1	2451	1	25	Positive	100	70	Adjuvant	FALSE	31.0		TRUE	FALSE	FALSE	TRUE	FALSE	FALSE	FALSE	1	6.7077344	1	6.7077344	1	1+	100	0.301602	36	0.183547	42	5923	762	85	9.994269e-01
1	Q007695	C007690	S001143	S001143.l.r.m.c.lib.g.k2.a.t	S001143.l.d.mth	GSM8550249	S001143_l_d_a	ChemoEndo_review	F	3	60	>50	51-70	LEFT	2011	3675	0	3568	0	21	Positive	75	11-75	Adjuvant	TRUE	30.0	FEC75x6	TRUE	FALSE	FALSE	FALSE	TRUE	FALSE	FALSE	0	5.7522245	1	5.7522245	1	2+	NA	0.204507	32	0.189714	30	3411	300	144	9.264326e-01
1	Q007671	C007656	S001157	S001157.l.r.m.c.lib.g.k2.a.t	S001157.l.d.mth	GSM8549895	S001157_l_d_a	ChemoEndo_review	F	3	60	>50	51-70	RIGHT	2011	3669	0	3530	0	20	Negative	100	0	Adjuvant	TRUE	40.0	FEC100x3 D100x3	TRUE	FALSE	FALSE	FALSE	FALSE	FALSE	FALSE	0	8.6242300	0	10.0451745	1	1+	100	0.193057	30	0.194701	34	7478	829	71	9.988130e-01
1	Q007436	C007417	S001339	S001339.l.r.m2.c.lib.g.k2.a.t	S001339.l.d.mth	GSM8550087	S001339_l_d_a2	ChemoEndo_review	F	3	40	<=50	<=50	LEFT	2011	3625	0	3517	0	12	Positive	75	75	Adjuvant	TRUE	43.0	FEC100x3 D100x3	TRUE	FALSE	FALSE	FALSE	FALSE	FALSE	FALSE	0	8.1013005	0	9.9247091	0	0+	NA	0.202705	32	0.196500	35	9021	605	135	9.984287e-01
3	Q007169	C007168	S001534	S001534.l.r.m.c.lib.g.k2.a.t	S001534.l.d.mth	GSM8550344	epb3d_021	ChemoEndo_review	F	NA	65	>50	51-70	LEFT	2012	3555	0	3447	0	NA	Negative	NA	NA	Neoadjuvant	TRUE	NA	FEC100x3 D100x3	TRUE	FALSE	FALSE	FALSE	FALSE	FALSE	FALSE	0	8.2080767	0	9.7330595	NA	NA	11	0.265783	36	0.224976	36	9672	1354	134	9.997809e-01
1	Q007007	C007027	S002078	S002078.l.r.m.c.lib.g.k2.a.t	S002078.l.d.mth	GSM8550037	S002078_l_d_a	ChemoEndo_review	F	3	55	>50	51-70	LEFT	2012	1722	1	992	1	20	Positive	90	30	Adjuvant	TRUE	27.0	FEC100x3 D100x3	TRUE	FALSE	FALSE	TRUE	FALSE	FALSE	FALSE	1	2.7351129	1	2.7351129	1	1+	90	0.207068	32	0.185866	32	5102	391	243	9.997292e-01
1	Q006974	C006973	S002137	S002137.l.r.m.c.lib.g.k2.a.t	S002137.l.d.mth	GSM8550144	S002137_l_d_a	ChemoEndo_review	F	3	70	>50	51-70	RIGHT	2012	2939	1	2939	0	18	Positive	60	90	Adjuvant	TRUE	40.0	FEC75x3 D80x3	TRUE	FALSE	FALSE	FALSE	FALSE	FALSE	FALSE	0	7.8986995	1	8.0465435	1	2+	60	0.210037	32	0.232986	31	5036	793	150	9.994169e-01
1	Q006959	C006967	S002138	S002138.l.r.m.c.lib.g.k2.a.t	S002138.l.d.mth	GSM8550336	S002138_l_d_a	ChemoEndo_review	F	3	60	>50	51-70	LEFT	2012	1948	1	1950	0	11	Negative	100	30	Adjuvant	TRUE	25.0	FEC100x3 D100x3	TRUE	FALSE	FALSE	FALSE	FALSE	FALSE	FALSE	0	NA	1	5.3333333	1	1+	100	0.195799	31	0.238245	29	7877	565	238	9.999787e-01
1	Q006921	C006940	S002168	S002168.l.r.m.c.lib.g.k2.a.t	S002168.l.d.mth	GSM8549902	S002168_l_d_a2	ChemoEndo_review	F	3	60	>50	51-70	LEFT	2012	3480	0	3373	0	14	Negative	95	5	Adjuvant	TRUE	80.0	FEC100x3 D100x3	TRUE	FALSE	FALSE	FALSE	FALSE	FALSE	FALSE	0	7.8631075	0	9.5277207	0	0+	NA	0.193727	30	0.195163	37	13400	660	261	9.995799e-01
1	Q006793	C006836	S002283	S002283.l.r.m.c.lib.g.k2.a.t	S002283.l.d.mth	GSM8550295	S002283_l_d_a	ChemoEndo_review	F	2	60	>50	51-70	LEFT	2012	3451	0	2004	0	27	Positive	100	40	Adjuvant	TRUE	15.0	FEC100x3 D100x3	TRUE	FALSE	FALSE	FALSE	FALSE	FALSE	FALSE	0	7.8220397	0	9.4483231	1	3+	NA	0.195412	35	0.192768	31	6023	450	150	9.990805e-01
1	Q006472	C006491	S002605	S002605.l.r.m.c.lib.g.k2.a.t	S002605.l.d.mth	GSM8550298	S002605_l_d_a	ChemoEndo_review	F	3	65	>50	51-70	LEFT	2012	3326	0	1932	0	15		20	20	Adjuvant	TRUE	42.0	FEC100x3 D100x3	TRUE	FALSE	FALSE	FALSE	FALSE	FALSE	FALSE	0	7.4688569	0	9.1060917	1	1+	NA	0.194253	35	0.217750	33	12210	1418	515	9.999953e-01
1	Q006325	C006349	S002756	S002756.l.r.m.c.lib.g.k2.a.t	S002756.l.d.mth	GSM8550016	S002756_l_d_a	ChemoEndo_review	F	3	50	<=50	<=50	RIGHT	2012	3296	0	1912	0	28	Negative	70	3	Adjuvant	TRUE	60.0	FEC100x3 D100x3	TRUE	FALSE	FALSE	FALSE	FALSE	FALSE	FALSE	0	7.1868583	0	9.0239562	1	2+	70	0.213997	35	0.218094	36	7623	965	67	9.994548e-01
1	Q006289	C006315	S002803	S002803.l.r.m2.c.lib.g.k2.a.t	S002803.l.d.mth	GSM8550253	S002803_l_d_a	ChemoEndo_review	F	3	55	>50	51-70	LEFT	2012	3295	0	3187	0	25	Positive	85	80	Adjuvant	TRUE	90.0	FEC100x3 D100x3	TRUE	FALSE	FALSE	FALSE	FALSE	FALSE	FALSE	0	6.3052704	0	9.0212183	1	1+	85	0.214646	31	0.182393	35	6459	543	236	9.994146e-01
3	Q005977	C006027	S003095	S003095.l.r.m2.c.lib.g.k2.a.t	S003095.l.d.mth	GSM8550373	epb3d_031	Endo_Rel4	F	2	85	>50	71+	RIGHT	2013	563	1	487	1	30	Positive	100	11	Adjuvant	FALSE	40.0		TRUE	FALSE	FALSE	TRUE	FALSE	TRUE	FALSE	1	1.3853525	1	1.3853525	1	2+	100	0.218448	37	0.190793	38	6114	1194	78	9.992098e-01
2	Q005910	C006004	S003100	S003100.l.r.m.c.lib.g.k2.a.t	S003100.l.d.mth	GSM8549987	S003100_l_d_a	ChemoEndo_review	F	3	40	<=50	<=50	LEFT	2013	3205	0	3121	0	30	Positive	90	70	Adjuvant	TRUE	65.0	FEC100x3 D100x3	TRUE	FALSE	FALSE	FALSE	FALSE	FALSE	FALSE	0	7.7973990	0	8.7748118	1	1+	90	0.214287	41	0.241907	36	5197	390	136	9.992465e-01
3	Q005943	C005991	S003108	S003108.l.r.m.c.lib.g.k2.a.t	S003108.l.d.mth	GSM8549909	epb3d_033	ChemoEndo_review	F	3	60	>50	51-70	LEFT	2013	935	1	911	1	38	Positive	90	40	Adjuvant	TRUE	39.0	FEC100x3 D100x3	TRUE	FALSE	FALSE	TRUE	FALSE	TRUE	FALSE	1	2.4804928	1	2.4804928	1	2+	90	0.235849	37	0.248692	49	8967	674	165	9.999199e-01
2	Q005657	C005734	S003393	S003393.l.r.m.c.lib.g.k2.a.t	S003393.l.d.mth	GSM8550151	S003393_l_d_a	ChemoEndo_review	F	3	55	>50	51-70	RIGHT	2013	3148	0	3065	0	40	Positive	95	30	Adjuvant	TRUE	81.0	FEC100x3 D100x3	TRUE	FALSE	FALSE	FALSE	FALSE	FALSE	FALSE	0	7.5537303	0	8.6187543	1	1+	95	0.191351	39	0.273253	37	12544	650	619	9.409765e-01
3	Q005602	C005642	S003499	S003499.l.r.m.c.lib.g.k2.a.t	S003499.l.d.mth	GSM8549994	epb3d_053	Endo_Rel4	F	3	75	>50	71+	RIGHT	2013	3136	0	2998	0	16	Positive	NA	NA	NA	NA	NA	NA	NA	NA	NA	NA	NA	NA	NA	NA	NA	NA	NA	NA	NA	90	0.223036	37	0.239815	35	12938	1167	240	9.999285e-01
3	Q005544	C005585	S003556	S003556.l.r.m.c.lib.g.k2.a.t	S003556.l.d.mth	GSM8550329	epb3d_057	Endo_Rel4	F	3	70	>50	51-70	RIGHT	2013	3128	0	2938	0	12	Negative	NA	NA	NA	NA	NA	NA	NA	NA	NA	NA	NA	NA	NA	NA	NA	NA	NA	NA	NA	NA	0.247997	39	0.228972	36	9770	1126	61	9.995195e-01
3	Q005490	C005546	S003591	S003591.l.r.m.c.lib.g.k2.a.t	S003591.l.d.mth	GSM8550305	epb3d_061	ChemoEndo_review	F	NA	45	<=50	<=50	RIGHT	2013	833	1	422	1	10	Negative	15	0	Neoadjuvant	TRUE	55.0	FEC100x3 D100x3	TRUE	FALSE	FALSE	TRUE	FALSE	FALSE	FALSE	1	1.2183436	1	1.2183436	1	1+	15	0.230771	37	0.226489	42	6425	409	213	9.996720e-01
2	Q005189	C005240	S003933	S003933.l.r.m.c.lib.g.k2.a.t	S003933.l.d.mth	GSM8550083	S003933_l_d_a	ChemoEndo_review	F	3	65	>50	51-70	RIGHT	2013	3059	0	2064	0	16	Positive	100	40	Adjuvant	TRUE	80.0	FEC75x3 D80x3	TRUE	FALSE	FALSE	FALSE	FALSE	FALSE	FALSE	0	7.3566051	0	8.3750856	1	2+	100	0.276312	44	0.182716	38	11537	1124	594	9.993697e-01
2	Q005002	C005049	S004117	S004117.l.r.m2.c.lib.g.k2.a.t	S004117.l.d.mth	GSM8550171	S004117_l_d_a	ChemoEndo_review	F	2	70	>50	51-70	RIGHT	2013	2989	0	2882	0	22	Positive	100	60	Adjuvant	TRUE	60.0	FEC75x3 D80x3	TRUE	FALSE	FALSE	FALSE	FALSE	FALSE	FALSE	0	7.0088980	0	8.1834360	1	2+	100	0.258135	36	0.220055	40	7755	932	69	9.984590e-01
2	Q004743	C004799	S004348	S004348.l.r.m.c.lib.g.k2.a.t	S004348.l.d.mth	GSM8549955	S004348_l_d_a	ChemoEndo_review	F	3	55	>50	51-70	LEFT	2013	2927	0	2819	0	30	Negative	95	1	Adjuvant	TRUE	38.0	FEC100x3 D100x3	TRUE	FALSE	FALSE	FALSE	FALSE	FALSE	FALSE	0	5.7440110	0	8.0136893	1	2+	95	0.282414	35	0.229910	40	10192	1052	157	9.998249e-01
2	Q004734	C004791	S004380	S004380.l.r.lib.g.k2.a.t	S004380.l.d.mth	GSM8550379	S004380_l_d_a	ChemoEndo_review	F	3	45	<=50	<=50	LEFT	2013	2926	0	2843	0	17	Positive	100	80	Adjuvant	TRUE	45.0	FEC100x3 D100x3	TRUE	FALSE	FALSE	FALSE	FALSE	FALSE	FALSE	0	6.3080082	0	8.0109514	1	2+	100	0.236243	39	0.213074	37	3877	520	39	9.996936e-01
3	Q004495	C004566	S004629	S004629.l.r.m.c.lib.g.k2.a.t	S004629.l.d.mth	GSM8550218	epb3d_096	NA	F	3	50	<=50	<=50	LEFT	2014	2875	0	2369	0	22	Negative	NA	NA	NA	NA	NA	NA	NA	NA	NA	NA	NA	NA	NA	NA	NA	NA	NA	NA	NA	15	0.207705	38	0.202203	37	5141	357	296	9.998984e-01
3	Q004499	C004550	S004645	S004645.l.r.m.c.lib.g.k2.a.t	S004645.l.d.mth	GSM8550191	epb3d_098	ChemoEndo_review	F	3	65	>50	51-70	LEFT	2013	2903	0	2531	1	16	Positive	100	20	Adjuvant	TRUE	60.0	FEC100x3 D100x3	TRUE	FALSE	TRUE	TRUE	FALSE	TRUE	FALSE	1	6.8829569	1	6.8829569	1	2+	100	0.198512	39	0.233656	41	8347	1269	98	9.995069e-01
2	Q004479	C004507	S004682	S004682.l.r.m.c.lib.g.k2.a.t	S004682.l.d.mth	GSM8550302	S004682_l_d_a	ChemoEndo_review	F	3	75	>50	71+	RIGHT	2014	2864	0	2657	0	18	Positive	100	60	Adjuvant	TRUE	70.0	FEC75x3 D80x3	TRUE	FALSE	FALSE	FALSE	FALSE	FALSE	FALSE	0	6.8637919	0	7.8412047	1	2+	100	0.322306	21	0.216206	40	11685	720	223	9.999844e-01
2	Q004359	C004448	S004745	S004745.l.r.m.c.lib.g.k2.a.t	S004745.l.d.mth	GSM8549908	S004745_l_d_a	ChemoEndo_review	F	3	50	<=50	<=50	RIGHT	2014	2850	0	2643	0	20	Positive	100	75	Adjuvant	TRUE	57.0	FEC100x3 D100x3	TRUE	FALSE	FALSE	FALSE	FALSE	FALSE	FALSE	0	6.7077344	0	7.8028747	1	2+	100	0.340590	37	0.268881	41	10352	515	165	9.972082e-01
3	Q004311	C004348	S004859	S004859.l.r.m.c.lib.g.k2.a.t	S004859.l.d.mth	GSM8550138	epb3d_106	Endo_Rel4	F	3	75	>50	71+	RIGHT	2014	2846	0	2639	0	27	Positive	NA	NA	NA	NA	NA	NA	NA	NA	NA	NA	NA	NA	NA	NA	NA	NA	NA	NA	NA	90	0.381563	32	0.207184	37	9948	840	228	9.999534e-01
2	Q004156	C004203	S005026	S005026.l.r.m.c.lib.g.k2.a.t	S005026.l.d.mth	GSM8549924	S005026_l_d_a	ChemoEndo_review	F	3	70	>50	51-70	LEFT	2014	2829	0	1877	0	20	Positive	100	90	Adjuvant	TRUE	40.0	FEC75x3 D80x3	TRUE	FALSE	FALSE	FALSE	FALSE	FALSE	FALSE	0	6.8062971	0	7.7453799	0	0+	100	0.303997	44	0.188029	39	8359	1367	70	9.997797e-01
3	Q004168	C004202	S005027	S005027.l.r.m.c.lib.g.k2.a.t	S005027.l.d.mth	GSM8549936	epb3d_111	Endo_Rel4	F	2	90	>50	71+	RIGHT	2013	523	1	NA	NA	37	Positive	90	60	Neoadjuvant	FALSE	50.0		TRUE	FALSE	FALSE	FALSE	FALSE	FALSE	FALSE	0	NA	1	1.4318960	1	1+	90	0.343928	31	0.212569	38	5841	408	34	9.934708e-01
2	Q004112	C004159	S005062	S005062.l.r.m.c.lib.g.k2.a.t	S005062.l.d.mth	GSM8550351	S005062_l_d_a	ChemoEndo_review	F	3	60	>50	51-70	LEFT	2014	2815	0	2037	0	30	Positive	70	15	Adjuvant	TRUE	75.0	FEC100x3 D100x3	TRUE	FALSE	FALSE	FALSE	FALSE	FALSE	FALSE	0	6.6310746	0	7.7070500	1	2+	70	0.313600	39	0.314377	34	12735	885	200	9.999804e-01
2	Q003997	C004040	S005179	S005179.l.r.m2.c.lib.g.k2.a.t	S005179.l.d.mth	GSM8549916	S005179_l_d_a	ChemoEndo_review	F	3	70	>50	51-70	LEFT	2014	2792	0	2066	0	25	Positive	80	80	Adjuvant	TRUE	60.0	FEC75x3 D80x3	TRUE	FALSE	FALSE	FALSE	FALSE	FALSE	FALSE	0	6.6858316	0	7.6440794	1	1+	80	0.235289	37	0.204108	39	4075	208	68	9.965882e-01
2	Q003906	C003974	S005245	S005245.l.r.m2.c.lib.g.k2.a.t	S005245.l.d.mth	GSM8550002	S005245_l_d_a	ChemoEndo_review	F	3	45	<=50	<=50	LEFT	2014	2778	0	2587	0	25	Positive	90	60	Adjuvant	TRUE	65.0	FEC100x3 D100x3	TRUE	FALSE	FALSE	FALSE	FALSE	FALSE	FALSE	0	6.4093087	0	7.6057495	1	1+	90	0.269529	38	0.289031	35	4357	435	116	9.998893e-01
3	Q003899	C003927	S005286	S005286.l.r.lib.g.k2.a.t	S005286.l.d.mth	GSM8550196	epb3d_120	Endo_Rel4	F	3	80	>50	71+	RIGHT	2014	1338	1	1338	0	16	Positive	90	40	Adjuvant	FALSE	78.0		TRUE	FALSE	FALSE	FALSE	TRUE	FALSE	FALSE	0	3.3127995	1	3.3127995	1	1+	90	0.305338	33	0.247280	46	1186	49	41	9.198348e-01
2	Q003605	C003632	S005633	S005633.l.r.m.c.lib.g.k2.a.t	S005633.l.d.mth	GSM8550168	S005633_l_d_a	ChemoEndo_review	F	3	70	>50	51-70	RIGHT	2014	2700	0	2562	0	20	Positive	100	15	Adjuvant	TRUE	60.0	FEC75x3 D80x3	TRUE	FALSE	FALSE	FALSE	FALSE	FALSE	FALSE	0	6.4284736	0	7.3921971	1	2+	100	0.234350	41	0.259673	37	7935	871	140	9.986780e-01
2	Q003414	C003461	S005829	S005829.l.r.m2.c.lib.g.k2.a.t	S005829.l.d.mth	GSM8550023	S005829_l_d_a	ChemoEndo_review	F	3	70	>50	51-70	RIGHT	2014	2668	0	1864	0	11	Positive	100	80	Adjuvant	TRUE	55.0	FEC75x3 D80x3	TRUE	FALSE	FALSE	FALSE	FALSE	FALSE	FALSE	0	5.4017796	0	7.3045859	1	1+	100	0.228277	37	0.198899	40	8576	983	312	9.999551e-01
3	Q002835	C002889	S006466	S006466.l.r.m.c.lib.g.k2.a.t	S006466.l.d.mth	GSM8550079	epb3d_157	Endo_Rel4	F	2	65	>50	51-70	LEFT	2014	2542	0	1899	0	12	Negative	NA	NA	NA	NA	NA	NA	NA	NA	NA	NA	NA	NA	NA	NA	NA	NA	NA	NA	NA	100	0.427755	26	0.202820	39	11379	749	128	9.995605e-01
3	Q008848	C008878	S000180	S000180.l.r.m3.c.lib.g.k2.a.t			epb3d_003	Endo_Rel4	F	2	35	<=50	<=50	RIGHT	2010	3248	1	1939	1	15	Positive	10	>10	Adjuvant	FALSE	15.0		TRUE	FALSE	FALSE	TRUE	FALSE	FALSE	FALSE	1	5.3661875	1	5.3661875	0	0+	NA	0.288387	34	0.224290	42	5158	151	243	5.066230e-03
3	Q008701	C008727	S000299	S000299.l.r.m.c.lib.g.k2.a.t			epb3d_004	NA	F	3	65	>50	51-70	RIGHT	2011	771	1	596	1	25	Negative	50-75	0	Adjuvant	FALSE	70.0		TRUE	FALSE	TRUE	FALSE	FALSE	TRUE	FALSE	0	0.4079398	1	0.4079398	1	2+	50	0.270692	34	0.179663	39	3378	267	69	5.340989e-01
3	Q008681	C008696	S000327	S000327.l.r.m.c.lib.g.k2.a.t			epb3d_005	Endo_Rel4	F	3	55	>50	51-70	RIGHT	2011	460	1	445	1	45	Negative	11-75	0	Adjuvant	FALSE	80.0		TRUE	FALSE	FALSE	TRUE	FALSE	FALSE	FALSE	1	1.2484600	1	1.2484600	0	0+	11	0.335456	36	0.185159	53	7620	575	145	1.333279e-02
3	Q008301	C008309	S000643	S000643.l.r.m.c.lib.g.k2.a.t			epb3d_009	Endo_Rel4	F	3	50	<=50	<=50	RIGHT	2011	3857	0	3750	0	18	Positive	10	>10	Adjuvant	FALSE	50.0		TRUE	FALSE	FALSE	FALSE	FALSE	FALSE	FALSE	0	9.0513347	0	10.5598905	0	0+	NA	0.277556	34	0.207170	37	4031	185	195	2.065415e-01
3	Q008264	C008249	S000690	S000690.l.r.lib.g.k2.a.t			epb3d_010	NA	F	2	70	>50	51-70	RIGHT	2011	3835	0	3728	0	22	Positive	NA	NA	NA	NA	NA	NA	NA	NA	NA	NA	NA	NA	NA	NA	NA	NA	NA	NA	NA	NA	0.259409	35	0.197035	38	1214	70	1	1.816267e-01
3	Q008011	C007993	S000910	S000910.l.r.m.c.lib.g.k2.a.t			epb3d_011	Endo_Rel4	F	3	85	>50	71+	RIGHT	2011	3535	1	3535	0	16	Negative	11-75	0	Adjuvant	FALSE	30.0		TRUE	FALSE	FALSE	FALSE	FALSE	TRUE	FALSE	0	8.7583847	1	9.6783025	1	1+	NA	0.304249	32	0.169831	39	25770	321	96	8.363273e-03
3	Q007914	C007885	S000984	S000984.l.r.m2.c.lib.g.k2.a.t			epb3d_012	Endo_Rel4	F	2	75	>50	71+	LEFT	2011	3162	1	2636	1	33	Negative	NA	NA	NA	NA	NA	NA	NA	NA	NA	NA	NA	NA	NA	NA	NA	NA	NA	NA	NA	NA	0.339261	39	0.197079	38	32762	293	28	6.798900e-03
3	Q007836	C007830	S001023	S001023.l.r.m.c.lib.g.k2.a.t			epb3d_014	Endo_Rel4	F	2	60	>50	51-70	RIGHT	2011	3710	0	3542	0	10	Positive	75	11-75	Adjuvant	FALSE	16.0		TRUE	FALSE	FALSE	FALSE	TRUE	FALSE	FALSE	0	5.7385352	1	5.7385352	1	1+	75	0.297439	37	0.179709	39	1213	73	19	1.858945e-02
3	Q007648	C007604	S001193	S001193.l.r.m.c.lib.g.k2.a.t			epb3d_016	Endo_Rel4	F	3	70	>50	51-70	RIGHT	2011	3647	0	3465	0	28	Negative	60	0	Adjuvant	FALSE	39.0		TRUE	FALSE	FALSE	FALSE	FALSE	TRUE	FALSE	0	8.2765229	0	9.9849418	1	2+	60	0.272476	34	0.201068	38	5188	340	272	3.595488e-02
3	Q007500	C007476	S001282	S001282.l.r.m2.c.lib.g.k2.a.t			epb3d_017	Endo_Rel4	F	2	50	<=50	<=50	LEFT	2011	3632	0	3524	0	11	Positive	75	75	Adjuvant	FALSE	17.0		TRUE	FALSE	FALSE	FALSE	FALSE	FALSE	FALSE	0	8.1560575	0	9.9438741	1	2+	NA	0.279736	34	0.235484	40	2875	169	29	1.700401e-03
3	Q007493	C007462	S001310	S001310.l.r.m2.c.lib.g.k2.a.t			epb3d_018	Endo_Rel4	F	2	85	>50	71+	LEFT	2011	88	1	88	0	12	Positive	30	25		FALSE	40.0		FALSE	FALSE	FALSE	FALSE	FALSE	FALSE	FALSE	0	NA	1	0.2409309	1	1+	30	0.258553	35	0.247758	40	4223	454	278	1.583964e-02
3	Q007475	C007444	S001318	S001318.l.r.m2.c.lib.g.k2.a.t			epb3d_019	Endo_Rel4	F	3	60	>50	51-70	RIGHT	2011	3620	0	3431	0	18	Positive	100	60-70	Adjuvant	FALSE	60.0		TRUE	FALSE	FALSE	FALSE	FALSE	FALSE	FALSE	0	8.5037645	0	9.9110198	0	0+	100	0.302037	37	0.228010	38	1930	106	106	8.242523e-01
3	Q007226	C007231	S001484	S001484.l.r.m.c.lib.g.k2.a.t			epb3d_020	Endo_Rel4	F	3	85	>50	71+	RIGHT	2012	986	1	986	0	29	Positive	50	10	Adjuvant	FALSE	25.0		TRUE	FALSE	FALSE	TRUE	FALSE	FALSE	FALSE	1	2.4640657	1	2.4640657	1	1+	NA	0.256925	36	0.227929	36	3926	118	43	9.709379e-05
3	Q007074	C007086	S001596	S001596.l.r.m.c.lib.g.k2.a.t			epb3d_022	Endo_Rel4	F	3	80	>50	71+	LEFT	2012	950	1	811	1	30	Negative	90	10	Adjuvant	FALSE	40.0		TRUE	FALSE	FALSE	TRUE	FALSE	FALSE	FALSE	1	2.2395619	1	2.2395619	1	2+	90	0.231621	37	0.217251	37	10285	339	182	2.055616e-01
3	Q006664	C006685	S002442	S002442.l.r.m.c.lib.g.k2.a.t			epb3d_027	Endo_Rel4	F	3	85	>50	71+	RIGHT	2012	963	1	963	0	25	Negative	NA	NA	NA	NA	NA	NA	NA	NA	NA	NA	NA	NA	NA	NA	NA	NA	NA	NA	NA	NA	0.250976	36	0.182220	38	2838	236	18	1.638135e-03
3	Q006075	C006132	S002970	S002970.l.r.m.c.lib.g.k2.a.t			epb3d_028	Endo_Rel4	F	2	85	>50	71+	RIGHT	2013	2910	1	2044	1	18	Positive	100	70	Adjuvant	FALSE	35.0		TRUE	FALSE	FALSE	TRUE	FALSE	FALSE	FALSE	1	5.6399726	1	5.6399726	1	2+	100	0.238179	38	0.181522	40	2777	289	49	8.343140e-04
3	Q006029	C006103	S003014	S003014.l.r.m.c.lib.g.k2.a.t			epb3d_029	Endo_Rel4	F	2	55	>50	51-70	RIGHT	2013	3239	0	3050	0	11	Positive	NA	NA	NA	NA	NA	NA	NA	NA	NA	NA	NA	NA	NA	NA	NA	NA	NA	NA	NA	95	0.232636	38	0.187175	40	2022	182	13	3.505719e-02
3	Q006027	C006095	S003028	S003028.l.r.m.c.lib.g.k2.a.t			epb3d_030	Endo_Rel4	F	2	55	>50	51-70	LEFT	2013	3228	0	3120	0	13	Positive	NA	NA	NA	NA	NA	NA	NA	NA	NA	NA	NA	NA	NA	NA	NA	NA	NA	NA	NA	100	0.261997	40	0.209469	37	1312	142	38	2.640249e-03
3	Q005966	C006020	S003097	S003097.l.r.lib.g.k2.a.t			epb3d_032	Endo_Rel4	F	2	75	>50	71+	LEFT	2013	3214	0	3025	0	17	Positive	NA	NA	NA	NA	NA	NA	NA	NA	NA	NA	NA	NA	NA	NA	NA	NA	NA	NA	NA	98	0.219356	39	0.188092	38	3630	286	109	6.484523e-04
3	Q005938	C005996	S003109	S003109.l.r.m.c.lib.g.k2.a.t			epb3d_034	Endo_Rel4	F	2	60	>50	51-70	LEFT	2013	3198	0	3029	0	11	Negative	NA	NA	NA	NA	NA	NA	NA	NA	NA	NA	NA	NA	NA	NA	NA	NA	NA	NA	NA	100	0.222096	39	0.211370	37	1196	79	14	2.962634e-05
3	Q005885	C005950	S003176	S003176.l.r.m.c.lib.g.k2.a.t			epb3d_035	Endo_Rel4	F	3	80	>50	71+	RIGHT	2013	3239	0	3131	0	15	Positive	NA	NA	NA	NA	NA	NA	NA	NA	NA	NA	NA	NA	NA	NA	NA	NA	NA	NA	NA	100	0.221985	37	0.193909	45	2408	232	53	3.243074e-04
3	Q005888	C005934	S003178	S003178.l.r.m.c.lib.g.k2.a.t			epb3d_036	Endo_Rel4	F	2	85	>50	71+	LEFT	2013	3213	0	3105	0	20	Negative	100	0	Adjuvant	FALSE	16.0		TRUE	FALSE	FALSE	FALSE	FALSE	FALSE	FALSE	0	8.0000000	0	8.7967146	1	1+	100	0.222664	36	0.201481	37	2889	185	10	2.387566e-03
3	Q005830	C005884	S003254	S003254.l.r.m.c.lib.g.k2.a.t			epb3d_037	NA	F	2	65	>50	51-70	RIGHT	2013	3178	1	2214	0	22	Negative	NA	NA	NA	NA	NA	NA	NA	NA	NA	NA	NA	NA	NA	NA	NA	NA	NA	NA	NA	100	0.252220	38	0.421663	32	41216	326	90	3.238001e-04
3	Q005804	C005865	S003268	S003268.l.r.m.c.lib.g.k2.a.t			epb3d_038	NA	F	2	70	>50	51-70	LEFT	2013	3192	0	3053	0	9	Positive	NA	NA	NA	NA	NA	NA	NA	NA	NA	NA	NA	NA	NA	NA	NA	NA	NA	NA	NA	100	0.247074	38	0.237690	36	4738	335	301	7.470478e-03
3	Q005807	C005846	S003275	S003275.l.r.m2.c.lib.g.k2.a.t			epb3d_039	Endo_Rel4	F	2	70	>50	51-70	LEFT	2013	3170	0	460	1	19	Positive	NA	NA	NA	NA	NA	NA	NA	NA	NA	NA	NA	NA	NA	NA	NA	NA	NA	NA	NA	100	0.221517	37	0.229202	38	1888	157	18	2.789096e-03
3	Q005771	C005832	S003302	S003302.l.r.m.c.lib.g.k2.a.t			epb3d_040	Endo_Rel4	F	3	65	>50	51-70	LEFT	2013	1091	1	1008	1	30	Negative	NA	NA	NA	NA	NA	NA	NA	NA	NA	NA	NA	NA	NA	NA	NA	NA	NA	NA	NA	100	0.229894	38	0.218044	41	2507	258	53	1.158784e-02
3	Q005761	C005807	S003321	S003321.l.r.m.c.lib.g.k2.a.t			epb3d_041	Endo_Rel4	F	3	75	>50	71+	LEFT	2013	3186	0	2992	0	24	Negative	NA	NA	NA	NA	NA	NA	NA	NA	NA	NA	NA	NA	NA	NA	NA	NA	NA	NA	NA	NA	0.231945	39	0.236013	42	3883	261	87	1.039593e-03
3	Q005755	C005806	S003326	S003326.l.r.m.c.lib.g.k2.a.t			epb3d_042	Endo_Rel4	F	2	70	>50	51-70	LEFT	2013	3170	0	2978	0	15	Positive	NA	NA	NA	NA	NA	NA	NA	NA	NA	NA	NA	NA	NA	NA	NA	NA	NA	NA	NA	100	0.261499	35	0.229457	41	2270	163	31	8.664116e-04
3	Q005699	C005756	S003372	S003372.l.r.m.c.lib.g.k2.a.t			epb3d_043	NA	F	3	70	>50	51-70	RIGHT	2013	3171	0	3063	0	22	Positive	NA	NA	NA	NA	NA	NA	NA	NA	NA	NA	NA	NA	NA	NA	NA	NA	NA	NA	NA	100	0.222826	38	0.219302	69	12781	562	79	1.719600e-02
3	Q005701	C005753	S003374	S003374.l.r.m.c.lib.g.k2.a.t			epb3d_044	Endo_Rel4	F	3	80	>50	71+	RIGHT	2013	3171	0	1980	0	22	Positive	100	40	Adjuvant	FALSE	42.0		TRUE	TRUE	FALSE	FALSE	FALSE	FALSE	FALSE	0	2.3518138	1	2.3518138	1	1+	100	0.253291	36	0.215832	37	5549	384	222	8.528440e-01
3	Q005683	C005741	S003383	S003383.l.r.m.c.lib.g.k2.a.t			epb3d_045	Endo_Rel4	F	2	75	>50	71+	LEFT	2013	3169	0	2978	0	17	Positive	NA	NA	NA	NA	NA	NA	NA	NA	NA	NA	NA	NA	NA	NA	NA	NA	NA	NA	NA	100	0.235263	39	0.197919	49	3313	325	126	2.028276e-03
3	Q005691	C005718	S003410	S003410.l.r.m.c.lib.g.k2.a.t			epb3d_046	Endo_Rel4	F	3	90	>50	71+	RIGHT	2013	2785	1	2785	0	23	Positive	100	50	Adjuvant	FALSE	35.0		TRUE	FALSE	FALSE	FALSE	FALSE	FALSE	FALSE	0	NA	1	7.6249144	1	2+	100	0.258390	37	0.222513	37	1906	195	7	8.768507e-04
3	Q005668	C005705	S003417	S003417.l.r.m.c.lib.g.k2.a.t			epb3d_047	Endo_Rel4	F	2	65	>50	51-70	LEFT	2013	3164	0	2972	0	17	Positive	NA	NA	NA	NA	NA	NA	NA	NA	NA	NA	NA	NA	NA	NA	NA	NA	NA	NA	NA	NA	0.242545	37	0.235610	36	1282	143	0	2.362627e-03
3	Q005692	C005708	S003427	S003427.l.r.m.c.lib.g.k2.a.t			epb3d_048	Endo_Rel4	F	2	90	>50	71+	RIGHT	2013	3158	0	2969	0	22	Positive	100	95	Adjuvant	FALSE	37.0		TRUE	FALSE	FALSE	FALSE	FALSE	FALSE	FALSE	0	7.7837098	0	8.6461328	1	2+	100	0.235871	37	0.197358	38	3367	309	47	1.571279e-03
3	Q005679	C005698	S003433	S003433.l.r.m.c.lib.g.k2.a.t			epb3d_049	NA	F	3	70	>50	51-70	LEFT	2013	546	1	546	0	10	Negative	NA	NA	NA	NA	NA	NA	NA	NA	NA	NA	NA	NA	NA	NA	NA	NA	NA	NA	NA	40	0.222613	37	0.285228	33	3941	289	74	6.322197e-01
3	Q005622	C005671	S003474	S003474.l.r.m.c.lib.g.k2.a.t			epb3d_050	Endo_Rel4	F	3	90	>50	71+	RIGHT	2013	1259	1	884	1	23	Positive	90	80	Adjuvant	FALSE	26.0		TRUE	FALSE	TRUE	FALSE	FALSE	FALSE	FALSE	0	0.8323066	1	0.8323066	1	2+	90	0.219541	37	0.234756	37	5079	483	61	5.359134e-03
3	Q005615	C005672	S003481	S003481.l.r.m.c.lib.g.k2.a.t			epb3d_051	Endo_Rel4	F	1	70	>50	51-70	RIGHT	2013	1184	1	1184	0	12	Negative	NA	NA	NA	NA	NA	NA	NA	NA	NA	NA	NA	NA	NA	NA	NA	NA	NA	NA	NA	100	0.229904	36	0.269188	35	2398	232	24	1.198981e-03
3	Q005592	C005652	S003498	S003498.l.r.m.c.lib.g.k2.a.t			epb3d_052	Endo_Rel4	F	2	55	>50	51-70	RIGHT	2013	3143	0	2955	0	16	Positive	NA	NA	NA	NA	NA	NA	NA	NA	NA	NA	NA	NA	NA	NA	NA	NA	NA	NA	NA	100	0.231369	36	0.253059	36	4075	329	153	1.991221e-03
3	Q005593	C005651	S003500	S003500.l.r.m2.c.lib.g.k2.a.t			epb3d_054	NA	F	2	65	>50	51-70	RIGHT	2013	3143	0	1955	0	23	Positive	NA	NA	NA	NA	NA	NA	NA	NA	NA	NA	NA	NA	NA	NA	NA	NA	NA	NA	NA	100	0.233188	38	0.260937	35	1498	192	0	2.781834e-03
3	Q005580	C005611	S003513	S003513.l.r.m.c.lib.g.k2.a.t			epb3d_055	Endo_Rel4	F	3	75	>50	71+	RIGHT	2013	3136	0	2104	0	13	Positive	NA	NA	NA	NA	NA	NA	NA	NA	NA	NA	NA	NA	NA	NA	NA	NA	NA	NA	NA	NA	0.220593	37	0.226973	37	2061	164	25	1.658371e-03
3	Q005530	C005587	S003544	S003544.l.r.m.c.lib.g.k2.a.t			epb3d_056	Endo_Rel4	F	2	55	>50	51-70	RIGHT	2013	3136	0	2946	0	30	Positive	NA	NA	NA	NA	NA	NA	NA	NA	NA	NA	NA	NA	NA	NA	NA	NA	NA	NA	NA	100	0.226788	38	0.228601	36	2551	308	2	5.747874e-04
3	Q005549	C005584	S003557	S003557.l.r.m.c.lib.g.k2.a.t			epb3d_058	Endo_Rel4	F	3	90	>50	71+	LEFT	2013	3123	0	2956	0	30	Negative	NA	NA	NA	NA	NA	NA	NA	NA	NA	NA	NA	NA	NA	NA	NA	NA	NA	NA	NA	100	0.227272	38	0.305065	34	11967	277	57	1.475888e-03
3	Q005518	C005570	S003562	S003562.l.r.m.c.lib.g.k2.a.t			epb3d_059	Endo_Rel4	M	2	75	>50	71+	LEFT	2013	1998	1	1544	0	37	Positive	NA	NA	NA	NA	NA	NA	NA	NA	NA	NA	NA	NA	NA	NA	NA	NA	NA	NA	NA	100	0.213318	40	0.233013	61	1554	132	14	1.486960e-02
3	Q005513	C005565	S003571	S003571.l.r.m.c.lib.g.k2.a.t			epb3d_060	ChemoEndo_review	F	3	65	>50	51-70	RIGHT	2013	3123	0	3016	0	9	Positive	70	60	Neoadjuvant	TRUE	35.0	FEC100x3 D100x3	TRUE	TRUE	FALSE	FALSE	FALSE	FALSE	FALSE	0	1.3880903	1	1.3880903	0	0+	70	0.233697	39	0.231321	38	2789	156	188	1.346560e-02
3	Q005448	C005500	S003636	S003636.l.r.m.c.lib.g.k2.a.t			epb3d_062	NA	F	3	70	>50	51-70	LEFT	2013	3119	0	2981	0	15	Positive	NA	NA	NA	NA	NA	NA	NA	NA	NA	NA	NA	NA	NA	NA	NA	NA	NA	NA	NA	100	0.211307	39	0.217851	37	3949	251	252	5.852512e-03
3	Q005436	C005511	S003643	S003643.l.r.m.c.lib.g.k2.a.t			epb3d_063	Endo_Rel4	F	2	60	>50	51-70	LEFT	2013	3122	0	2934	0	14	Positive	NA	NA	NA	NA	NA	NA	NA	NA	NA	NA	NA	NA	NA	NA	NA	NA	NA	NA	NA	100	0.235803	36	0.257757	35	34884	78	3	4.105084e-04
3	Q005422	C005470	S003684	S003684.l.r.m.c.lib.g.k2.a.t			epb3d_064	Endo_Rel4	F	3	85	>50	71+	LEFT	2013	2435	1	2419	1	45	Negative	100	5	Adjuvant	FALSE	55.0		TRUE	FALSE	FALSE	TRUE	FALSE	FALSE	FALSE	1	6.6146475	1	6.6146475	1	2+	100	0.230896	39	0.210650	40	5123	276	214	1.402422e-01
3	Q005390	C005435	S003716	S003716.l.r.m.c.lib.g.k2.a.t			epb3d_065	Endo_Rel4	F	3	80	>50	71+	LEFT	2013	3099	0	2911	0	20	Positive	100	100	Adjuvant	FALSE	42.0		TRUE	FALSE	FALSE	FALSE	FALSE	FALSE	FALSE	0	7.6851472	0	8.4845996	1	2+	100	0.230553	37	0.250528	37	4447	483	163	5.556824e-03
3	Q005373	C005406	S003743	S003743.l.r.lib.g.k2.a.t			epb3d_066	Endo_Rel4	M	2	85	>50	71+	RIGHT	2013	3093	0	2986	0	23	Positive	100	95	Adjuvant	FALSE	35.0		TRUE	FALSE	FALSE	FALSE	FALSE	FALSE	FALSE	0	7.6194387	0	8.4681725	1	1+	100	0.225186	39	0.205680	37	2947	219	29	1.329825e-02
3	Q005318	C005358	S003779	S003779.l.r.m.c.lib.g.k2.a.t			epb3d_067	Endo_Rel4	F	2	75	>50	71+	LEFT	2013	3098	0	2013	0	28	Positive	NA	NA	NA	NA	NA	NA	NA	NA	NA	NA	NA	NA	NA	NA	NA	NA	NA	NA	NA	100	0.229213	37	0.220129	38	2122	198	158	9.292623e-03
3	Q005322	C005374	S003780	S003780.l.r.m.c.lib.g.k2.a.t			epb3d_068	Endo_Rel4	F	3	75	>50	71+	RIGHT	2013	3073	0	1974	0	25	Negative	NA	NA	NA	NA	NA	NA	NA	NA	NA	NA	NA	NA	NA	NA	NA	NA	NA	NA	NA	95	0.225771	37	0.304481	34	84546	593	20	2.557420e-04
3	Q005313	C005334	S003791	S003791.l.r.m.c.lib.g.k2.a.t			epb3d_069	ChemoEndo_review	F	NA	75	>50	71+	RIGHT	2013	3071	0	2337	1	24	Positive	100	80	Neoadjuvant	TRUE	6.0	FEC75x3 D80x3	TRUE	FALSE	FALSE	TRUE	FALSE	FALSE	FALSE	1	6.4914442	1	6.4914442	1	1+	100	0.240097	43	0.223964	41	2934	283	39	1.457121e-03
3	Q005272	C005284	S003831	S003831.l.r.m.c.lib.g.k2.a.t			epb3d_070	Endo_Rel4	F	2	75	>50	71+	RIGHT	2013	3071	0	2883	0	14	Positive	NA	NA	NA	NA	NA	NA	NA	NA	NA	NA	NA	NA	NA	NA	NA	NA	NA	NA	NA	95	0.238410	38	0.290555	33	6409	353	27	2.011023e-03
3	Q005262	C005272	S003834	S003834.l.r.m.c.lib.g.k2.a.t			epb3d_071	Endo_Rel4	F	3	70	>50	51-70	LEFT	2013	3059	0	2868	0	25	Positive	NA	NA	NA	NA	NA	NA	NA	NA	NA	NA	NA	NA	NA	NA	NA	NA	NA	NA	NA	100	0.237578	38	0.284362	36	1804	161	23	3.828540e-03
3	Q005170	C005212	S003945	S003945.l.r.m.c.lib.g.k2.a.t			epb3d_072	NA	F	3	65	>50	51-70	RIGHT	2013	1430	1	1430	0	9	Positive	NA	NA	NA	NA	NA	NA	NA	NA	NA	NA	NA	NA	NA	NA	NA	NA	NA	NA	NA	90	0.219102	37	0.306976	33	3011	237	26	7.393100e-03
3	Q005153	C005203	S003951	S003951.l.r.m.c.lib.g.k2.a.t			epb3d_073	Endo_Rel4	F	2	85	>50	71+	LEFT	2013	1498	1	1124	0	27	Positive	100	100	Adjuvant	FALSE	15.0		TRUE	FALSE	FALSE	FALSE	FALSE	FALSE	FALSE	0	NA	1	4.1013005	1	1+	100	0.220402	38	0.275104	35	5510	335	12	7.785177e-03
3	Q005150	C005183	S003987	S003987.l.r.m.c.lib.g.k2.a.t			epb3d_074	Endo_Rel4	F	2	80	>50	71+	LEFT	2013	3046	0	1906	0	10	Positive	NA	NA	NA	NA	NA	NA	NA	NA	NA	NA	NA	NA	NA	NA	NA	NA	NA	NA	NA	100	0.217832	39	0.267814	37	7129	547	59	8.568977e-02
3	Q005103	C005106	S004051	S004051.l.r.m.c.lib.g.k2.a.t			epb3d_075	Endo_Rel4	F	2	85	>50	71+	LEFT	2013	3009	0	2902	0	25	Positive	100	80	Adjuvant	FALSE	30.0		TRUE	FALSE	FALSE	FALSE	FALSE	FALSE	FALSE	0	7.3839836	0	8.2381930	1	2+	100	0.212388	38	0.268671	36	2559	243	1	2.417308e-03
3	Q005099	C005097	S004060	S004060.l.r.m2.c.lib.g.k2.a.t			epb3d_076	Endo_Rel4	F	3	85	>50	71+	RIGHT	2013	1379	1	1379	0	16	Positive	100	60	Adjuvant	FALSE	59.0		TRUE	FALSE	FALSE	FALSE	FALSE	FALSE	FALSE	0	NA	1	3.7754962	1	1+	100	0.204134	41	0.241625	39	5518	326	22	8.351417e-04
3	Q004974	C005050	S004116	S004116.l.r.m4.c.lib.g.k2.a.t			epb3d_081	NA	F	2	50	<=50	<=50	LEFT	2013	2993	0	2886	0	25	Positive	NA	NA	NA	NA	NA	NA	NA	NA	NA	NA	NA	NA	NA	NA	NA	NA	NA	NA	NA	100	0.235948	37	0.251642	37	3801	307	141	1.116149e-03
3	Q005021	C005033	S004122	S004122.l.r.m.c.lib.g.k2.a.t			epb3d_082	Endo_Rel4	F	3	90	>50	71+	RIGHT	2013	3002	0	1896	0	20	Positive	100	95	Adjuvant	FALSE	25.0		TRUE	FALSE	FALSE	FALSE	FALSE	FALSE	FALSE	0	7.3702943	0	8.2190281	0	0+	100	0.223003	41	0.213584	37	2892	193	0	1.438945e-03
3	Q005020	C005043	S004127	S004127.l.r.m2.c.lib.g.k2.a.t			epb3d_083	Endo_Rel4	F	3	85	>50	71+	LEFT	2013	1179	1	84	1	46	Positive	100	100	Adjuvant	FALSE	18.0		TRUE	FALSE	FALSE	FALSE	FALSE	FALSE	FALSE	0	NA	1	3.2279261	0	0+	100	0.211940	40	0.241371	45	2436	207	2	8.274240e-04
3	Q005022	C005027	S004145	S004145.l.r.m2.c.lib.g.k2.a.t			epb3d_084	Endo_Rel4	F	3	90	>50	71+	LEFT	2013	562	1	562	0	22	Negative	100	1	Adjuvant	FALSE	65.0		TRUE	FALSE	FALSE	FALSE	FALSE	FALSE	FALSE	0	NA	1	1.5386721	1	1+	100	0.211528	43	0.215938	40	2208	194	14	5.395027e-04
3	Q004931	C004979	S004176	S004176.l.r.m2.c.lib.g.k2.a.t			epb3d_085	Endo_Rel4	F	3	70	>50	51-70	RIGHT	2013	2972	0	2792	0	21	Positive	NA	NA	NA	NA	NA	NA	NA	NA	NA	NA	NA	NA	NA	NA	NA	NA	NA	NA	NA	95	0.200689	38	0.292211	37	2298	136	156	2.646857e-01
3	Q004916	C004955	S004200	S004200.l.r.m2.c.lib.g.k2.a.t			epb3d_086	ChemoEndo_review	F	NA	55	>50	51-70	RIGHT	2013	2980	0	2873	0	2	Positive	100	40	Neoadjuvant	TRUE	23.0	FEC100x3 D100x3	TRUE	FALSE	FALSE	FALSE	FALSE	FALSE	FALSE	0	6.5544148	0	8.1587953	0	0+	100	0.204277	39	0.216963	46	1660	144	74	3.603858e-02
3	Q004919	C004970	S004206	S004206.l.r.m2.c.lib.g.k2.a.t			epb3d_088	Endo_Rel4	F	2	55	>50	51-70	LEFT	2013	2966	0	2775	0	10	Positive	NA	NA	NA	NA	NA	NA	NA	NA	NA	NA	NA	NA	NA	NA	NA	NA	NA	NA	NA	100	0.204316	38	0.279873	34	2092	147	13	2.730833e-03
3	Q004868	C004900	S004269	S004269.l.r.m.c.lib.g.k2.a.t			epb3d_089	Endo_Rel4	F	2	90	>50	71+	LEFT	2013	2961	0	2773	0	20	Positive	100	60	Adjuvant	FALSE	40.0		TRUE	TRUE	FALSE	FALSE	FALSE	FALSE	FALSE	0	3.1978097	1	3.1978097	1	1+	100	0.256838	36	0.207173	47	2042	191	57	1.030496e-02
3	Q004838	C004878	S004270	S004270.l.r.m.c.lib.g.k2.a.t			epb3d_090	Endo_Rel4	F	3	65	>50	51-70	LEFT	2013	2952	0	2762	0	9	Positive	NA	NA	NA	NA	NA	NA	NA	NA	NA	NA	NA	NA	NA	NA	NA	NA	NA	NA	NA	100	0.200796	39	0.225623	40	4469	255	283	3.068334e-02
3	Q004804	C004835	S004329	S004329.l.r.m.c.lib.g.k2.a.t			epb3d_091	NA	F	2	80	>50	71+	RIGHT	2013	2931	0	2763	0	9	Positive	NA	NA	NA	NA	NA	NA	NA	NA	NA	NA	NA	NA	NA	NA	NA	NA	NA	NA	NA	100	0.195257	38	0.219426	37	1929	196	74	1.962690e-02
3	Q004751	C004792	S004379	S004379.l.r.m.c.lib.g.k2.a.t			epb3d_093	ChemoEndo_review	F	NA	65	>50	51-70	LEFT	2013	2939	0	2831	0	14	Negative	100	0	Neoadjuvant	TRUE	39.0	FEC100x3 D100x3	TRUE	FALSE	FALSE	FALSE	FALSE	FALSE	FALSE	0	7.0088980	0	8.0465435	0	0+	100	0.214227	37	0.205805	38	1832	133	19	4.389640e-04
3	Q004624	C004662	S004523	S004523.l.r.m.c.lib.g.k2.a.t			epb3d_094	Endo_Rel4	F	3	90	>50	71+	RIGHT	2013	2897	0	2708	0	18	Positive	100	100	Adjuvant	FALSE	40.0		TRUE	FALSE	FALSE	FALSE	FALSE	FALSE	FALSE	0	6.9404517	0	7.9315537	1	2+	100	0.200930	39	0.238493	45	2981	299	15	7.436101e-03
3	Q004623	C004671	S004527	S004527.l.r.m.c.lib.g.k2.a.t			epb3d_095	Endo_Rel4	F	2	85	>50	71+	LEFT	2013	304	1	137	0	43	Positive	NA	NA	NA	NA	NA	NA	NA	NA	NA	NA	NA	NA	NA	NA	NA	NA	NA	NA	NA	95	0.197574	39	0.211438	41	14713	1017	85	5.486855e-01
3	Q004516	C004552	S004641	S004641.l.r.m.c.lib.g.k2.a.t			epb3d_097	Endo_Rel4	F	3	80	>50	71+	LEFT	2013	2891	0	2707	0	18	Positive	NA	NA	NA	NA	NA	NA	NA	NA	NA	NA	NA	NA	NA	NA	NA	NA	NA	NA	NA	100	0.212000	36	0.244372	47	2610	211	1	2.386745e-04
3	Q004482	C004533	S004654	S004654.l.r.m.c.lib.g.k2.a.t			epb3d_099	ChemoEndo_review	F	2	75	>50	71+	RIGHT	2014	2869	0	2083	0	77	Negative	100	85	Adjuvant	TRUE	30.0	FEC75x3 D80x3	TRUE	FALSE	FALSE	FALSE	FALSE	TRUE	FALSE	0	6.8364134	0	7.8548939	0	0+	100	0.196966	44	0.253434	46	2302	307	15	1.488025e-03
3	Q004488	C004502	S004670	S004670.l.r.m.c.lib.g.k2.a.t			epb3d_100	NA	F	2	90	>50	71+	LEFT	2013	2892	0	2655	0	23	Positive	NA	NA	NA	NA	NA	NA	NA	NA	NA	NA	NA	NA	NA	NA	NA	NA	NA	NA	NA	98	0.225278	39	0.211987	37	2343	211	2	1.657891e-03
3	Q004487	C004519	S004673	S004673.l.r.m.c.lib.g.k2.a.t			epb3d_101	Endo_Rel4	F	3	90	>50	71+	LEFT	2013	511	1	63	0	67	Positive	100	30		FALSE	70.0		FALSE	FALSE	FALSE	FALSE	FALSE	FALSE	FALSE	0	NA	1	1.3990418	1	1+	100	0.227916	39	0.210707	38	4959	302	53	3.064078e-03
3	Q004351	C004451	S004742	S004742.l.r.m.c.lib.g.k2.a.t			epb3d_102	NA	M	NA	45	<=50	<=50	LEFT	2014	1327	1	651	1	50	Positive	NA	NA	NA	NA	NA	NA	NA	NA	NA	NA	NA	NA	NA	NA	NA	NA	NA	NA	NA	100	0.385961	35	0.225752	40	2576	151	208	6.279475e-03
3	Q004377	C004404	S004779	S004779.l.r.m.c.lib.g.k2.a.t			epb3d_103	Endo_Rel4	F	2	60	>50	51-70	LEFT	2014	2843	0	1864	0	25	Positive	NA	NA	NA	NA	NA	NA	NA	NA	NA	NA	NA	NA	NA	NA	NA	NA	NA	NA	NA	100	0.347950	34	0.270624	35	2130	210	5	1.187648e-03
3	Q004386	C004398	S004781	S004781.l.r.m.c.lib.g.k2.a.t			epb3d_104	Endo_Rel4	F	2	65	>50	51-70	RIGHT	2013	2889	0	2700	0	20	Positive	NA	NA	NA	NA	NA	NA	NA	NA	NA	NA	NA	NA	NA	NA	NA	NA	NA	NA	NA	95	0.494925	26	0.229876	43	3203	119	14	7.933239e-02
3	Q004315	C004360	S004821	S004821.l.r.m.c.lib.g.k2.a.t			epb3d_105	Endo_Rel4	F	3	75	>50	71+	RIGHT	2014	2835	0	1876	0	18	Positive	NA	NA	NA	NA	NA	NA	NA	NA	NA	NA	NA	NA	NA	NA	NA	NA	NA	NA	NA	100	0.376011	32	0.232404	39	4089	336	34	6.849204e-04
3	Q004317	C004320	S004873	S004873.l.r.m2.c.lib.g.k2.a.t			epb3d_107	Endo_Rel4	F	3	80	>50	71+	RIGHT	2014	2820	0	1901	0	14	Positive	NA	NA	NA	NA	NA	NA	NA	NA	NA	NA	NA	NA	NA	NA	NA	NA	NA	NA	NA	100	0.357773	33	0.203696	38	6272	321	400	2.062613e-01
3	Q004241	C004290	S004913	S004913.l.r.m.c.lib.g.k2.a.t			epb3d_108	Endo_Rel4	F	3	45	<=50	<=50	LEFT	2014	2842	0	2107	0	8	Positive	NA	NA	NA	NA	NA	NA	NA	NA	NA	NA	NA	NA	NA	NA	NA	NA	NA	NA	NA	100	0.368052	36	0.220763	38	1730	195	78	1.535131e-03
3	Q004218	C004267	S004935	S004935.l.r.m.c.lib.g.k2.a.t			epb3d_109	Endo_Rel4	F	3	90	>50	71+	RIGHT	2014	767	1	754	1	43	Positive	85	60	Adjuvant	FALSE	68.0		TRUE	FALSE	FALSE	TRUE	FALSE	FALSE	FALSE	1	2.0616016	1	2.0616016	1	2+	85	0.342738	31	0.239618	39	3952	341	146	1.568025e-03
3	Q004217	C004232	S004967	S004967.l.r.m.c.lib.g.k2.a.t			epb3d_110	Endo_Rel4	F	2	85	>50	71+	RIGHT	2014	561	1	383	0	30	Positive	100	100	Adjuvant	FALSE	30.0		TRUE	FALSE	FALSE	FALSE	FALSE	FALSE	FALSE	0	NA	1	1.5359343	1	1+	100	0.295146	36	0.248877	41	4240	306	56	2.557485e-02
3	Q004125	C004175	S005039	S005039.l.r.m.c.lib.g.k2.a.t			epb3d_112	Endo_Rel4	F	3	80	>50	71+	LEFT	2014	2826	0	1879	0	17	Positive	NA	NA	NA	NA	NA	NA	NA	NA	NA	NA	NA	NA	NA	NA	NA	NA	NA	NA	NA	100	0.321545	35	0.230588	38	10351	818	284	5.204898e-01
3	Q004129	C004166	S005049	S005049.l.r.m.c.lib.g.k2.a.t			epb3d_113	Endo_Rel4	F	3	85	>50	71+	RIGHT	2014	2820	0	1987	0	26	Positive	NA	NA	NA	NA	NA	NA	NA	NA	NA	NA	NA	NA	NA	NA	NA	NA	NA	NA	NA	100	0.260952	36	0.219162	40	30949	339	9	1.518039e-04
3	Q004128	C004165	S005050	S005050.l.r.m2.c.lib.g.k2.a.t			epb3d_114	Endo_Rel4	F	2	85	>50	71+	RIGHT	2014	1715	1	1540	0	11	Positive	NA	NA	NA	NA	NA	NA	NA	NA	NA	NA	NA	NA	NA	NA	NA	NA	NA	NA	NA	100	0.356003	31	0.231213	38	2665	124	4	2.370285e-04
3	Q004132	C004155	S005059	S005059.l.r.m.c.lib.g.k2.a.t			epb3d_115	Endo_Rel4	F	2	90	>50	71+	RIGHT	2014	2254	1	2621	0	25	Positive	100	100	Adjuvant	FALSE	27.0		TRUE	FALSE	FALSE	FALSE	FALSE	FALSE	FALSE	0	NA	1	6.1711157	1	1+	NA	0.369413	33	0.253643	44	1946	148	5	3.911869e-03
3	Q004020	C004079	S005136	S005136.l.r.m.c.lib.g.k2.a.t			epb3d_116	Endo_Rel4	F	2	55	>50	51-70	LEFT	2014	2119	1	2059	1	30	Negative	NA	NA	NA	NA	NA	NA	NA	NA	NA	NA	NA	NA	NA	NA	NA	NA	NA	NA	NA	95	0.401286	29	0.245281	42	3617	234	99	9.044172e-03
3	Q004017	C004085	S005137	S005137.l.r.m.c.lib.g.k2.a.t			epb3d_117	ChemoEndo_review	F	NA	45	<=50	<=50	RIGHT	2014	2812	0	2135	0	9	Positive	100	30	Neoadjuvant	TRUE	3.0	FEC100x3 D100x3	TRUE	FALSE	FALSE	FALSE	FALSE	FALSE	FALSE	0	6.5106092	0	7.6988364	1	1+	95	0.347201	37	0.244751	39	2305	126	106	3.900426e-04
3	Q004048	C004075	S005142	S005142.l.r.m.c.lib.g.k2.a.t			epb3d_118	Endo_Rel4	F	3	90	>50	71+	LEFT	2014	277	1	NA	NA	45	Positive	100	90	Adjuvant	FALSE	40.0		TRUE	FALSE	FALSE	FALSE	FALSE	FALSE	FALSE	0	NA	1	0.7583847	1	2+	100	0.336439	33	0.215919	40	2910	227	43	2.678454e-03
3	Q004004	C004034	S005169	S005169.l.r.m2.c.lib.g.k2.a.t			epb3d_119	NA	F	3	75	>50	71+	LEFT	2014	2786	0	2595	0	37	Positive	NA	NA	NA	NA	NA	NA	NA	NA	NA	NA	NA	NA	NA	NA	NA	NA	NA	NA	NA	90	0.319034	34	0.204805	39	3681	294	43	6.352486e-04
3	Q003828	C003869	S005373	S005373.l.r.m2.c.lib.g.k2.a.t			epb3d_122	Endo_Rel4	F	2	70	>50	51-70	LEFT	2014	1754	1	1754	0	17	Positive	NA	NA	NA	NA	NA	NA	NA	NA	NA	NA	NA	NA	NA	NA	NA	NA	NA	NA	NA	100	0.267111	35	0.217355	39	2029	278	27	1.340727e-03
3	Q003807	C003843	S005392	S005392.l.r.m2.c.lib.g.k2.a.t			epb3d_123	ChemoEndo_review	F	NA	60	>50	51-70	RIGHT	2014	2757	0	2108	0	12	Negative	100	5	Neoadjuvant	TRUE	13.0	FEC75x3 D80x3	TRUE	FALSE	FALSE	FALSE	FALSE	TRUE	FALSE	0	6.5544148	0	7.5482546	0	0+	100	0.336834	32	0.238361	42	2124	161	49	3.691734e-03
3	Q003822	C003835	S005394	S005394.l.r.m.c.lib.g.k2.a.t			epb3d_124	Endo_Rel4	F	1	70	>50	51-70	RIGHT	2014	2749	0	1854	0	17	Positive	NA	NA	NA	NA	NA	NA	NA	NA	NA	NA	NA	NA	NA	NA	NA	NA	NA	NA	NA	100	0.319669	34	0.204621	38	1824	190	1	5.541939e-03
3	Q003787	C003793	S005425	S005425.l.r.m.c.lib.g.k2.a.t			epb3d_125	Endo_Rel4	F	3	85	>50	71+	LEFT	2014	670	1	428	1	22	Positive	100	70	Adjuvant	FALSE	47.0		TRUE	FALSE	TRUE	TRUE	FALSE	FALSE	FALSE	1	1.1279945	1	1.1279945	1	2+	90	0.286517	36	0.230869	37	2278	191	5	2.873444e-03
3	Q003768	C003784	S005446	S005446.l.r.m.c.lib.g.k2.a.t			epb3d_126	Endo_Rel4	F	3	75	>50	71+	RIGHT	2014	2771	0	421	0	8	Negative	NA	NA	NA	NA	NA	NA	NA	NA	NA	NA	NA	NA	NA	NA	NA	NA	NA	NA	NA	98	0.210448	40	0.218019	39	3936	349	311	7.288930e-03
3	Q003759	C003776	S005452	S005452.l.r.m.c.lib.g.k2.a.t			epb3d_127	Endo_Rel4	F	1	70	>50	51-70	LEFT	2014	2735	0	1870	0	10	Negative	NA	NA	NA	NA	NA	NA	NA	NA	NA	NA	NA	NA	NA	NA	NA	NA	NA	NA	NA	100	0.350526	46	0.216600	37	2194	296	37	1.280842e-03
3	Q003681	C003725	S005541	S005541.l.r.m.c.lib.g.k2.a.t			epb3d_129	NA	F	2	70	>50	51-70	RIGHT	2014	2743	0	1881	0	7	Positive	NA	NA	NA	NA	NA	NA	NA	NA	NA	NA	NA	NA	NA	NA	NA	NA	NA	NA	NA	95	0.394656	31	0.210099	39	1843	142	22	2.293941e-03
3	Q003680	C003714	S005548	S005548.l.r.m.c.lib.g.k2.a.t			epb3d_130	NA	F	2	70	>50	51-70	RIGHT	2014	2750	0	2029	0	10	Positive	NA	NA	NA	NA	NA	NA	NA	NA	NA	NA	NA	NA	NA	NA	NA	NA	NA	NA	NA	100	0.375748	32	0.207818	38	2148	196	30	3.162906e-03
3	Q003666	C003705	S005569	S005569.l.r.m.c.lib.g.k2.a.t			epb3d_131	Endo_Rel4	F	3	75	>50	71+	LEFT	2014	2709	0	2518	0	12	Positive	NA	NA	NA	NA	NA	NA	NA	NA	NA	NA	NA	NA	NA	NA	NA	NA	NA	NA	NA	100	0.339927	35	0.234275	50	1536	154	0	4.632536e-04
3	Q003668	C003708	S005570	S005570.l.r.m.c.lib.g.k2.a.t			epb3d_132	Endo_Rel4	F	2	80	>50	71+	RIGHT	2014	2716	0	1863	0	23	Positive	NA	NA	NA	NA	NA	NA	NA	NA	NA	NA	NA	NA	NA	NA	NA	NA	NA	NA	NA	100	0.356198	32	0.226327	36	1923	196	14	2.453357e-03
3	Q003660	C003691	S005574	S005574.l.r.m.c.lib.g.k2.a.t			epb3d_133	Endo_Rel4	F	2	70	>50	51-70	LEFT	2014	2745	0	1877	0	10	Positive	NA	NA	NA	NA	NA	NA	NA	NA	NA	NA	NA	NA	NA	NA	NA	NA	NA	NA	NA	100	0.325315	35	0.372339	30	1554	184	13	3.511470e-02
3	Q003617	C003616	S005601	S005601.l.r.m.c.lib.g.k2.a.t			epb3d_134	Endo_Rel4	F	2	80	>50	71+	RIGHT	2014	2724	0	1948	0	42	Positive	NA	NA	NA	NA	NA	NA	NA	NA	NA	NA	NA	NA	NA	NA	NA	NA	NA	NA	NA	100	0.339948	33	0.239997	36	4237	295	54	1.955194e-03
3	Q003641	C003679	S005619	S005619.l.r.m.c.lib.g.k2.a.t			epb3d_135	Endo_Rel4	F	3	85	>50	71+	RIGHT	2014	1580	1	1580	0	NA	Negative	100	0	Adjuvant	FALSE	23.0		TRUE	FALSE	FALSE	FALSE	FALSE	TRUE	FALSE	0	NA	1	4.3258042	0	0+	100	0.424030	41	0.218917	41	114818	580	56	1.157606e-03
3	Q003640	C003678	S005620	S005620.l.r.m.c.lib.g.k2.a.t			epb3d_136	Endo_Rel4	F	3	80	>50	71+	RIGHT	2014	1872	1	1709	0	22	Positive	NA	NA	NA	NA	NA	NA	NA	NA	NA	NA	NA	NA	NA	NA	NA	NA	NA	NA	NA	100	0.413014	31	0.203749	38	2390	219	2	8.084995e-04
3	Q003639	C003665	S005624	S005624.l.r.m.c.lib.g.k2.a.t			epb3d_137	Endo_Rel4	F	2	75	>50	71+	LEFT	2014	2701	0	1700	0	10	Positive	NA	NA	NA	NA	NA	NA	NA	NA	NA	NA	NA	NA	NA	NA	NA	NA	NA	NA	NA	100	0.392098	29	0.204331	37	2234	250	24	1.189929e-03
3	Q003607	C003639	S005630	S005630.l.r.m.c.lib.g.k2.a.t			epb3d_138	Endo_Rel4	F	2	70	>50	51-70	RIGHT	2014	2723	0	1931	0	8	Positive	NA	NA	NA	NA	NA	NA	NA	NA	NA	NA	NA	NA	NA	NA	NA	NA	NA	NA	NA	100	0.331828	33	0.242650	37	1878	164	20	1.218675e-03
3	Q003618	C003637	S005631	S005631.l.r.m.c.lib.g.k2.a.t			epb3d_139	Endo_Rel4	F	3	80	>50	71+	LEFT	2014	2708	0	1896	0	36	Positive	NA	NA	NA	NA	NA	NA	NA	NA	NA	NA	NA	NA	NA	NA	NA	NA	NA	NA	NA	100	0.382066	30	0.210884	39	2491	218	9	1.582575e-03
3	Q003589	C003636	S005632	S005632.l.r.m.c.lib.g.k2.a.t			epb3d_140	NA	F	1	65	>50	51-70	LEFT	2014	2735	0	2014	0	10	Positive	NA	NA	NA	NA	NA	NA	NA	NA	NA	NA	NA	NA	NA	NA	NA	NA	NA	NA	NA	100	0.383239	30	0.231315	36	1757	174	1	1.818097e-03
3	Q003623	C003680	S005634	S005634.l.r.m.c.lib.g.k2.a.t			epb3d_141	ChemoEndo_review	F	NA	45	<=50	<=50	LEFT	2014	1724	1	1036	1	34	Positive	100	0	Neoadjuvant	TRUE	16.0	FEC100x3 D100x3	TRUE	FALSE	FALSE	TRUE	FALSE	FALSE	FALSE	1	2.9158111	1	2.9158111	1	1+	95	0.340256	33	0.224987	36	2041	134	79	1.786454e-03
3	Q003557	C003591	S005693	S005693.l.r.m.c.lib.g.k2.a.t			epb3d_142	ChemoEndo_review	F	2	70	>50	51-70	LEFT	2014	2703	0	1886	0	21	Positive	95	100	Adjuvant	TRUE	35.0	FEC75x3 D80x3	FALSE	FALSE	FALSE	FALSE	TRUE	FALSE	TRUE	0	0.7665982	1	0.7665982	1	2+	95	0.365797	30	0.239777	35	2663	197	67	2.120942e-03
3	Q003546	C003569	S005709	S005709.l.r.m.c.lib.g.k2.a.t			epb3d_143	Endo_Rel4	F	2	85	>50	71+	LEFT	2014	2699	0	1909	0	53	Positive	NA	NA	NA	NA	NA	NA	NA	NA	NA	NA	NA	NA	NA	NA	NA	NA	NA	NA	NA	100	0.369447	35	0.212911	39	8469	324	16	1.313466e-03
3	Q003367	C003379	S005963	S005963.l.r.m.c.lib.g.k2.a.t			epb3d_144	NA	F	2	80	>50	71+	LEFT	2014	2639	0	1960	0	15	Positive	NA	NA	NA	NA	NA	NA	NA	NA	NA	NA	NA	NA	NA	NA	NA	NA	NA	NA	NA	100	0.346711	33	0.195244	39	4665	370	28	7.325508e-04
3	Q003280	C003316	S005990	S005990.l.r.m2.c.lib.g.k2.a.t			epb3d_145	NA	F	3	70	>50	51-70	RIGHT	2014	2644	0	2506	0	27	Positive	NA	NA	NA	NA	NA	NA	NA	NA	NA	NA	NA	NA	NA	NA	NA	NA	NA	NA	NA	100	0.413988	32	0.193761	38	3634	223	19	3.403166e-02
3	Q003240	C003296	S006011	S006011.l.r.m.c.lib.g.k2.a.t			epb3d_146	Endo_Rel4	F	3	55	>50	51-70	RIGHT	2014	2625	0	1456	0	16	Positive	NA	NA	NA	NA	NA	NA	NA	NA	NA	NA	NA	NA	NA	NA	NA	NA	NA	NA	NA	95	0.399250	28	0.251079	36	3329	195	115	1.618975e-02
3	Q003257	C003278	S006024	S006024.l.r.m.c.lib.g.k2.a.t			epb3d_147	Endo_Rel4	F	2	80	>50	71+	RIGHT	2014	2624	0	1846	0	12	Negative	NA	NA	NA	NA	NA	NA	NA	NA	NA	NA	NA	NA	NA	NA	NA	NA	NA	NA	NA	99	0.310798	33	0.242087	37	3866	205	41	3.193474e-03
3	Q003161	C003197	S006105	S006105.l.r.m.c.lib.g.k2.a.t			epb3d_148	Endo_Rel4	F	3	85	>50	71+	RIGHT	2014	2598	0	1864	0	16	Positive	100	95	Adjuvant	FALSE	50.0		TRUE	FALSE	FALSE	FALSE	FALSE	FALSE	FALSE	0	6.0971937	0	7.1129363	1	1+	100	0.333729	31	0.251383	45	3842	256	103	4.323053e-01
3	Q003115	C003156	S006161	S006161.l.r.m.c.lib.g.k2.a.t			epb3d_149	ChemoEndo_review	F	NA	55	>50	51-70	LEFT	2014	2570	0	2038	0	40	Positive	100	70	Neoadjuvant	TRUE	35.0	FEC100x3 D100x3	TRUE	FALSE	FALSE	FALSE	FALSE	FALSE	FALSE	0	5.9986311	0	7.0362765	1	1+	100	0.343505	31	0.232945	41	1667	115	8	1.446221e-03
3	Q003119	C003155	S006162	S006162.l.r.m.c.lib.g.k2.a.t			epb3d_150	Endo_Rel4	F	2	65	>50	51-70	RIGHT	2014	2584	0	1850	0	20	Positive	NA	NA	NA	NA	NA	NA	NA	NA	NA	NA	NA	NA	NA	NA	NA	NA	NA	NA	NA	100	0.295130	34	0.256657	35	1698	176	33	3.294952e-03
3	Q003093	C003128	S006178	S006178.l.r.m.c.lib.g.k2.a.t			epb3d_151	Endo_Rel4	F	2	70	>50	51-70	RIGHT	2014	2596	0	1869	0	10	Positive	NA	NA	NA	NA	NA	NA	NA	NA	NA	NA	NA	NA	NA	NA	NA	NA	NA	NA	NA	100	0.310471	38	0.421946	31	21120	489	112	9.162253e-03
3	Q003061	C003105	S006214	S006214.l.r.m.c.lib.g.k2.a.t			epb3d_152	Endo_Rel4	F	3	85	>50	71+	LEFT	2014	2363	1	370	0	16	Negative	100	1	Adjuvant	FALSE	38.0		TRUE	FALSE	FALSE	TRUE	FALSE	TRUE	FALSE	1	6.2203970	1	6.2203970	1	1+	100	0.321180	32	0.234264	37	3269	226	78	1.591474e-01
3	Q002984	C003028	S006291	S006291.l.r.m3.c.lib.g.k2.a.t			epb3d_153	Endo_Rel4	F	3	85	>50	71+	RIGHT	2014	428	1	428	0	38	Positive	100	50	Adjuvant	FALSE	56.0		TRUE	FALSE	FALSE	FALSE	FALSE	FALSE	FALSE	0	NA	1	1.1718001	1	2+	100	0.327008	38	0.211086	37	21775	626	380	3.993607e-02
3	Q002969	C003010	S006349	S006349.l.r.m2.c.lib.g.k2.a.t			epb3d_154	Endo_Rel4	F	2	80	>50	71+	LEFT	2014	2293	1	2293	0	18	Positive	NA	NA	NA	NA	NA	NA	NA	NA	NA	NA	NA	NA	NA	NA	NA	NA	NA	NA	NA	100	0.282497	34	0.215018	39	1379	115	23	1.106861e-03
3	Q002903	C002931	S006414	S006414.l.r.m.c.lib.g.k2.a.t			epb3d_155	Endo_Rel4	F	3	75	>50	71+	RIGHT	2014	2554	0	2362	0	15	Positive	NA	NA	NA	NA	NA	NA	NA	NA	NA	NA	NA	NA	NA	NA	NA	NA	NA	NA	NA	100	0.291855	33	0.207820	37	9989	169	25	3.388847e-04
3	Q002855	C002920	S006441	S006441.l.r.m.c.lib.g.k2.a.t			epb3d_156	Endo_Rel4	F	2	50	<=50	<=50	RIGHT	2014	2535	0	1919	0	21	Positive	NA	NA	NA	NA	NA	NA	NA	NA	NA	NA	NA	NA	NA	NA	NA	NA	NA	NA	NA	90	0.313871	35	0.203534	38	10342	199	28	1.284451e-03
3	Q002818	C002858	S006490	S006490.l.r.m.c.lib.g.k2.a.t			epb3d_158	Endo_Rel4	F	2	80	>50	71+	RIGHT	2014	2542	0	1884	0	18	Positive	NA	NA	NA	NA	NA	NA	NA	NA	NA	NA	NA	NA	NA	NA	NA	NA	NA	NA	NA	100	0.288002	33	0.201669	39	1910	160	0	9.830974e-05
3	Q002795	C002840	S006509	S006509.l.r.m.c.lib.g.k2.a.t			epb3d_160	Endo_Rel4	F	2	60	>50	51-70	LEFT	2014	2524	0	1866	0	14	Negative	NA	NA	NA	NA	NA	NA	NA	NA	NA	NA	NA	NA	NA	NA	NA	NA	NA	NA	NA	98	0.340749	33	0.218608	37	620	41	45	7.932302e-04
3	Q002746	C002788	S006566	S006566.l.r.m.c.lib.g.k2.a.t			epb3d_161	Endo_Rel4	M	2	70	>50	51-70	RIGHT	2014	2528	0	1883	0	36	Positive	NA	NA	NA	NA	NA	NA	NA	NA	NA	NA	NA	NA	NA	NA	NA	NA	NA	NA	NA	90	0.380984	36	0.222024	37	1596	135	15	4.140337e-04
3	Q004237	C004284	S004921	S004921.l2.r.m.c.lib.g.k2.a.t			epb3d_162	Endo_Rel4	F	3	90	>50	71+	RIGHT	2014	772	1	772	0	35	Positive	NA	NA	NA	NA	NA	NA	NA	NA	NA	NA	NA	NA	NA	NA	NA	NA	NA	NA	NA	100	0.287352	33	0.199125	38	2428	282	118	1.301449e-03
3	Q005181	C005232	S003925	S003925.l2.r.n.m.c.lib.g.k2.a.t			epb3d_163	Endo_Rel4	F	2	60	>50	51-70	RIGHT	2013	3045	0	2876	0	13	Positive	NA	NA	NA	NA	NA	NA	NA	NA	NA	NA	NA	NA	NA	NA	NA	NA	NA	NA	NA	100	0.348753	35	0.294409	40	1402	140	15	1.971708e-03
3	Q003782	C003807	S005406	S005406.l2.r.m.c.lib.g.k.a.t			epb3d_164	Endo_Rel4	F	3	80	>50	71+	RIGHT	2014	2593	1	1780	1	20	Positive	NA	NA	NA	NA	NA	NA	NA	NA	NA	NA	NA	NA	NA	NA	NA	NA	NA	NA	NA	100	0.331660	35	0.220292	37	4220	271	4	1.415978e-03
3	Q006104	C006171	S002940	S002940.l.r.m.c.lib.g.k2.a.t			epb3d_165	Endo_Rel4	F	2	60	>50	51-70	RIGHT	2013	3235	0	3096	0	23	Positive	NA	NA	NA	NA	NA	NA	NA	NA	NA	NA	NA	NA	NA	NA	NA	NA	NA	NA	NA	100	0.353056	30	0.268849	35	1570	116	8	3.570182e-04
3	Q006045	C006108	S003008	S003008.l.r.m.c.lib.g.k2.a.t			epb3d_166	Endo_Rel4	F	2	75	>50	71+	RIGHT	2013	3234	0	3045	0	16	Positive	NA	NA	NA	NA	NA	NA	NA	NA	NA	NA	NA	NA	NA	NA	NA	NA	NA	NA	NA	100	0.372510	29	0.203276	37	5750	214	110	2.056149e-03
3	Q006048	C006088	S003022	S003022.l.r.m.c.lib.g.k2.a.t			epb3d_167	Endo_Rel4	F	3	80	>50	71+	RIGHT	2013	3234	0	3095	0	18	Positive	100	95	Adjuvant	FALSE	15.0		TRUE	FALSE	FALSE	FALSE	FALSE	FALSE	FALSE	0	8.0109514	0	8.8542094	1	1+	100	0.308087	33	0.208940	48	2789	273	16	5.934246e-04
3	Q006052	C006078	S003027	S003027.l.r.m.c.lib.g.k2.a.t			epb3d_168	Endo_Rel4	F	1	85	>50	71+	RIGHT	2013	2714	1	2693	1	26	Negative	NA	NA	NA	NA	NA	NA	NA	NA	NA	NA	NA	NA	NA	NA	NA	NA	NA	NA	NA	100	0.388616	28	0.293954	33	6434	134	9	2.911638e-03
3	Q005989	C006060	S003057	S003057.l.r.m.c.lib.g.k2.a.t			epb3d_169	Endo_Rel4	F	2	50	<=50	<=50	LEFT	2013	3239	0	3100	0	15	Positive	NA	NA	NA	NA	NA	NA	NA	NA	NA	NA	NA	NA	NA	NA	NA	NA	NA	NA	NA	100	0.310353	39	0.200481	38	1424	121	0	1.920350e-03
3	Q006009	C006059	S003058	S003058.l.r.m.c.lib.g.k2.a.t			epb3d_170	Endo_Rel4	F	2	70	>50	51-70	LEFT	2013	2261	1	1869	0	19	Positive	NA	NA	NA	NA	NA	NA	NA	NA	NA	NA	NA	NA	NA	NA	NA	NA	NA	NA	NA	100	0.296348	34	0.187228	46	5107	210	15	3.758868e-03
3	Q006011	C006063	S003067	S003067.l.r.m.c.lib.g.k2.a.t			epb3d_171	Endo_Rel4	F	1	70	>50	51-70	LEFT	2013	3224	0	3116	0	15	Positive	NA	NA	NA	NA	NA	NA	NA	NA	NA	NA	NA	NA	NA	NA	NA	NA	NA	NA	NA	100	0.331521	33	0.196838	38	32635	379	4	1.652359e-04
3	Q006010	C006049	S003069	S003069.l.r.m.c.lib.g.k2.a.t			epb3d_172	Endo_Rel4	F	2	70	>50	51-70	RIGHT	2013	3224	0	3116	0	28	Positive	NA	NA	NA	NA	NA	NA	NA	NA	NA	NA	NA	NA	NA	NA	NA	NA	NA	NA	NA	100	0.284394	36	0.179770	38	4648	433	21	2.668844e-01
3	Q005968	C006038	S003079	S003079.l.r.m.c.lib.g.k2.a.t			epb3d_173	NA	F	1	75	>50	71+	RIGHT	2013	3240	0	3101	0	9	Positive	NA	NA	NA	NA	NA	NA	NA	NA	NA	NA	NA	NA	NA	NA	NA	NA	NA	NA	NA	100	0.272255	34	0.183373	39	1398	95	90	5.550953e-05
3	Q005919	C006022	S003090	S003090.l.r.m.c.lib.g.k2.a.t			epb3d_174	Endo_Rel4	F	1	50	<=50	<=50	LEFT	2013	419	1	419	0	16	Positive	NA	NA	NA	NA	NA	NA	NA	NA	NA	NA	NA	NA	NA	NA	NA	NA	NA	NA	NA	90	0.370953	29	0.225083	39	1281	86	1	3.281052e-04
3	Q005975	C006015	S003091	S003091.l.r.m.c.lib.g.k2.a.t			epb3d_175	Endo_Rel4	F	1	85	>50	71+	RIGHT	2013	3205	0	3037	0	28	Positive	90	40	Adjuvant	FALSE	22.0		TRUE	FALSE	FALSE	FALSE	FALSE	FALSE	FALSE	0	7.5920602	0	8.7748118	1	2+	90	0.333962	33	0.213372	37	2877	238	27	3.863438e-04
3	Q005981	C006007	S003102	S003102.l.r.m.c.lib.g.k2.a.t			epb3d_176	Endo_Rel4	F	2	85	>50	71+	LEFT	2013	3221	1	3044	0	12	Positive	NA	NA	NA	NA	NA	NA	NA	NA	NA	NA	NA	NA	NA	NA	NA	NA	NA	NA	NA	100	0.395768	33	0.193014	41	2518	175	17	9.044172e-03
3	Q005976	C005995	S003111	S003111.l.r.m.c.lib.g.k2.a.t			epb3d_177	Endo_Rel4	F	1	85	>50	71+	RIGHT	2013	1921	1	1921	0	11	Positive	100	95	Adjuvant	FALSE	5.0		TRUE	FALSE	FALSE	FALSE	FALSE	FALSE	FALSE	0	NA	1	5.2594114	1	1+	100	0.394588	33	0.208476	37	1624	121	1	1.862830e-03
3	Q005956	C006000	S003119	S003119.l.r.m.c.lib.g.k2.a.t			epb3d_178	Endo_Rel4	F	1	65	>50	51-70	RIGHT	2013	3212	0	3104	0	12	Positive	NA	NA	NA	NA	NA	NA	NA	NA	NA	NA	NA	NA	NA	NA	NA	NA	NA	NA	NA	100	0.334413	34	0.186692	38	1158	93	9	2.068465e-02
3	Q005905	C005977	S003125	S003125.l.r.m.c.lib.g.k2.a.t			epb3d_179	NA	F	2	35	<=50	<=50	RIGHT	2013	3211	0	3072	0	30	Positive	NA	NA	NA	NA	NA	NA	NA	NA	NA	NA	NA	NA	NA	NA	NA	NA	NA	NA	NA	100	0.338026	35	0.196579	43	1273	127	22	1.580463e-03
3	Q005979	C005963	S003126	S003126.l.r.m.c.lib.g.k2.a.t			epb3d_180	Endo_Rel4	F	2	85	>50	71+	RIGHT	2013	2354	1	2250	0	17	Positive	100	95	Adjuvant	FALSE	13.0		TRUE	FALSE	FALSE	FALSE	TRUE	FALSE	FALSE	0	4.7337440	1	4.7337440	1	1+	NA	0.362046	40	0.218481	36	2745	303	23	2.202717e-04
3	Q005951	C005968	S003130	S003130.l.r.m.c.lib.g.k2.a.t			epb3d_181	Endo_Rel4	F	1	65	>50	51-70	RIGHT	2013	3212	0	3021	0	12	Positive	NA	NA	NA	NA	NA	NA	NA	NA	NA	NA	NA	NA	NA	NA	NA	NA	NA	NA	NA	100	0.339416	35	0.184013	38	1846	181	3	3.676329e-04
3	Q005984	C005966	S003133	S003133.l.r.m.c.lib.g.k2.a.t			epb3d_182	Endo_Rel4	F	2	90	>50	71+	LEFT	2013	2751	1	2751	0	20	Positive	NA	NA	NA	NA	NA	NA	NA	NA	NA	NA	NA	NA	NA	NA	NA	NA	NA	NA	NA	100	0.474037	31	0.189905	38	2341	205	11	9.986613e-04
3	Q005914	C005965	S003134	S003134.l.r.m.c.lib.g.k2.a.t			epb3d_183	NA	F	1	50	<=50	<=50	RIGHT	2013	3177	0	3038	0	8	Positive	NA	NA	NA	NA	NA	NA	NA	NA	NA	NA	NA	NA	NA	NA	NA	NA	NA	NA	NA	90	0.310424	33	0.196986	38	1006	63	1	1.398608e-04
3	Q005903	C005961	S003138	S003138.l.r.m.c.lib.g.k2.a.t			epb3d_184	NA	F	1	75	>50	71+	RIGHT	2013	3213	0	3105	0	10	Positive	NA	NA	NA	NA	NA	NA	NA	NA	NA	NA	NA	NA	NA	NA	NA	NA	NA	NA	NA	100	0.309629	33	0.184536	41	1876	146	1	1.987438e-04
3	Q005866	C005943	S003173	S003173.l.r.m.c.lib.g.k2.a.t			epb3d_185	Endo_Rel4	F	1	45	<=50	<=50	LEFT	2013	2372	1	2372	0	15	Positive	NA	NA	NA	NA	NA	NA	NA	NA	NA	NA	NA	NA	NA	NA	NA	NA	NA	NA	NA	100	0.301551	34	0.244997	40	1203	138	9	3.406305e-03
3	Q005876	C005930	S003185	S003185.l.r.m.c.lib.g.k2.a.t			epb3d_186	Endo_Rel4	F	2	65	>50	51-70	RIGHT	2013	3198	0	3059	0	12	Positive	NA	NA	NA	NA	NA	NA	NA	NA	NA	NA	NA	NA	NA	NA	NA	NA	NA	NA	NA	100	0.397554	31	0.255333	36	2177	114	1	3.017325e-03
3	Q005878	C005927	S003189	S003189.l.r.m.c.lib.g.k2.a.t			epb3d_187	Endo_Rel4	F	1	70	>50	51-70	LEFT	2013	3200	0	3011	0	13	Positive	NA	NA	NA	NA	NA	NA	NA	NA	NA	NA	NA	NA	NA	NA	NA	NA	NA	NA	NA	100	0.360049	34	0.239430	36	1451	71	3	2.730833e-03
3	Q005863	C005920	S003209	S003209.l.r.m.c.lib.g.k2.a.t			epb3d_188	Endo_Rel4	F	2	70	>50	51-70	LEFT	2013	1501	1	782	0	8	Positive	NA	NA	NA	NA	NA	NA	NA	NA	NA	NA	NA	NA	NA	NA	NA	NA	NA	NA	NA	100	0.415851	39	0.277398	36	2316	195	2	1.652829e-04
3	Q005850	C005908	S003217	S003217.l.r.m.c.lib.g.k2.a.t			epb3d_189	Endo_Rel4	F	1	65	>50	51-70	RIGHT	2013	3184	0	3008	0	12	Positive	NA	NA	NA	NA	NA	NA	NA	NA	NA	NA	NA	NA	NA	NA	NA	NA	NA	NA	NA	100	0.347058	37	0.277581	40	1341	142	7	1.537685e-03
3	Q005845	C005903	S003218	S003218.l.r.m.c.lib.g.k2.a.t			epb3d_190	Endo_Rel4	F	2	60	>50	51-70	LEFT	2013	3158	0	2969	0	16	Positive	NA	NA	NA	NA	NA	NA	NA	NA	NA	NA	NA	NA	NA	NA	NA	NA	NA	NA	NA	100	0.385400	29	0.231103	39	1954	121	61	6.408337e-03
3	Q005836	C005879	S003243	S003243.l.r.m.c.lib.g.k2.a.t			epb3d_191	Endo_Rel4	F	2	95	>50	71+	LEFT	2013	1107	1	1107	0	24	Positive	90	80	Adjuvant	FALSE	44.0		TRUE	FALSE	FALSE	FALSE	FALSE	FALSE	FALSE	0	NA	1	3.0308008	1	2+	90	0.407802	28	0.273765	34	5394	204	0	4.584251e-04
3	Q005785	C005876	S003247	S003247.l.r.m.c.lib.g.k2.a.t			epb3d_192	NA	F	1	50	<=50	<=50	RIGHT	2013	3192	0	3053	0	10	Positive	NA	NA	NA	NA	NA	NA	NA	NA	NA	NA	NA	NA	NA	NA	NA	NA	NA	NA	NA	100	0.296319	35	0.270071	36	1365	170	0	7.362430e-04
3	Q005828	C005883	S003255	S003255.l.r.m.c.lib.g.k2.a.t			epb3d_193	Endo_Rel4	F	2	60	>50	51-70	RIGHT	2013	3192	0	3084	0	22	Positive	NA	NA	NA	NA	NA	NA	NA	NA	NA	NA	NA	NA	NA	NA	NA	NA	NA	NA	NA	95	0.346319	33	0.231212	38	2040	116	2	4.902978e-04
3	Q005784	C005853	S003258	S003258.l.r.m.c.lib.g.k2.a.t			epb3d_194	Endo_Rel4	F	1	45	<=50	<=50	LEFT	2013	3206	0	3098	0	19	Positive	NA	NA	NA	NA	NA	NA	NA	NA	NA	NA	NA	NA	NA	NA	NA	NA	NA	NA	NA	NA	0.201443	37	0.272717	37	1519	156	37	2.358221e-04
1	Q009032	C009081	S000006	S000006.l.r.m.c.lib.g.k2.a.t			S000006_l_d_a	ChemoEndo_review	F	3	60	>50	51-70	LEFT	2010	875	1	642	1	18	Negative	11-75	0	Adjuvant	TRUE	30.0	FEC100x3 D100x3	TRUE	FALSE	FALSE	TRUE	FALSE	FALSE	FALSE	1	1.7768652	1	1.7768652	1	1+	NA	0.235938	29	0.244620	28	3197	243	161	5.821396e-02
1	Q008942	C008956	S000127	S000127.l.r.m.c.lib.g.k2.a.t			S000127_l_d_a	ChemoEndo_review	F	3	65	>50	51-70	RIGHT	2010	4032	0	3893	0	18	Positive	100	30	Adjuvant	TRUE	40.0	FEC100x3 D100x3	TRUE	FALSE	FALSE	FALSE	FALSE	FALSE	FALSE	0	9.3935661	0	11.0390144	0	0+	NA	0.211251	30	0.235969	32	6647	325	115	1.273298e-01
1	Q008919	C008932	S000151	S000151.l.r.m.c.lib.g.k2.a.t			S000151_l_d_a	ChemoEndo_review	F	3	50	<=50	<=50	RIGHT	2010	4012	0	3904	0	19	Positive	75	75	Adjuvant	TRUE	40.0	FEC100x6	TRUE	FALSE	FALSE	FALSE	TRUE	FALSE	FALSE	0	8.9746749	1	8.9746749	0	0+	NA	0.243543	33	0.189959	31	1674	196	75	2.021402e-02
2	Q008936	C008931	S000152	S000152.l.r.m.c.lib.g.k2.a.t			S000152_l_d_a	ChemoEndo_review	F	2	65	>50	51-70	LEFT	2010	4019	0	3911	0	12	Positive	100	75	Adjuvant	TRUE	26.5	Other	TRUE	FALSE	FALSE	FALSE	FALSE	FALSE	FALSE	0	9.4702259	0	11.0034223	1	1+	NA	0.206532	37	0.242325	37	3298	336	77	4.250581e-04
1	Q008851	C008879	S000179	S000179.l.r.m3.c.lib.g.k2.a.t			S000179_l_d_a	ChemoEndo_review	F	1	50	<=50	<=50	RIGHT	2010	4012	0	3904	0	17	Positive	10	>10	Adjuvant	TRUE	25.0	Other	TRUE	FALSE	FALSE	FALSE	FALSE	FALSE	FALSE	0	9.4866530	0	10.9842574	1	2+	NA	0.229271	30	0.240750	31	1489	135	0	5.847128e-04
1	Q008823	C008854	S000199	S000199.l.r.m2.c.lib.g.k2.a.t			S000199_l_d_a	ChemoEndo_review	F	2	50	<=50	<=50	RIGHT	2010	3994	0	3886	0	22	Positive	10	>10	Adjuvant	TRUE	15.0	FEC100x3 D100x3	TRUE	FALSE	FALSE	FALSE	FALSE	FALSE	FALSE	0	9.4373717	0	10.9349760	1	2+	NA	0.217928	32	0.189617	33	815	64	0	3.429437e-03
2	Q008828	C008848	S000207	S000207.l.r.m3.c.lib.g.k2.a.t			S000207_l_d_a	ChemoEndo_review	F	3	55	>50	51-70	LEFT	2010	1627	1	652	1	25	Positive	90	70	Adjuvant	TRUE	40.0	FEC100x3 D100x3	TRUE	FALSE	FALSE	TRUE	FALSE	FALSE	FALSE	1	1.8398357	1	1.8398357	0	0+	NA	0.235290	42	0.256482	35	5120	400	121	2.671696e-01
1	Q008820	C008843	S000212	S000212.l.r.m2.c.lib.g.k2.a.t			S000212_l_d_a	ChemoEndo_review	F	2	50	<=50	<=50	RIGHT	2010	4010	0	3902	0	20	Positive	75	75	Adjuvant	TRUE	20.0	FEC100x3 D100x3	TRUE	FALSE	FALSE	FALSE	FALSE	FALSE	FALSE	0	9.1362081	0	10.9787817	0	0+	NA	0.206972	32	0.220258	38	1273	114	4	5.259253e-03
1	Q008786	C008824	S000225	S000225.l.r.m2.c.lib.g.k2.a.t			S000225_l_d_a	ChemoEndo_review	F	2	45	<=50	<=50	LEFT	2010	3677	1	1917	1	29	Positive	10	>10	Adjuvant	TRUE	25.0	FEC100x3 D100x3	TRUE	FALSE	FALSE	TRUE	FALSE	FALSE	FALSE	1	5.2703628	1	5.2703628	1	2+	NA	0.200489	32	0.215814	34	1898	195	2	1.392916e-03
1	Q008784	C008823	S000226	S000226.l.r.m2.c.lib.g.k2.a.t			S000226_l_d_a	ChemoEndo_review	F	1	40	<=50	<=50	RIGHT	2010	3982	0	3874	0	15	Positive	75	11-75	Adjuvant	TRUE	18.0	FEC100x3 D100x3	TRUE	FALSE	FALSE	FALSE	TRUE	FALSE	FALSE	0	5.1170431	1	5.1170431	1	1+	NA	0.204761	30	0.203995	31	1192	113	1	3.999126e-02
1	Q008769	C008792	S000250	S000250.l.r.m.c.lib.g.k2.a.t			S000250_l_d_a	ChemoEndo_review	F	2	50	<=50	<=50	RIGHT	2010	3988	0	3880	0	14	Positive	75	75	Adjuvant	TRUE	16.0	Other	TRUE	FALSE	FALSE	FALSE	FALSE	FALSE	FALSE	0	9.5660507	0	10.9185489	1	1+	NA	0.208313	30	0.185398	32	1665	135	9	5.534703e-03
1	Q008768	C008783	S000259	S000259.l.r.m.c.lib.g.k2.a.t			S000259_l_d_a	ChemoEndo_review	F	1	50	<=50	<=50	RIGHT	2010	3988	0	3880	0	21	Positive	75	75	Adjuvant	TRUE	35.0	FEC100x3 D100x3	TRUE	FALSE	FALSE	FALSE	FALSE	FALSE	FALSE	0	9.3470226	0	10.9185489	1	2+	NA	0.266950	29	0.263342	29	1406	126	0	3.429249e-04
1	Q008751	C008773	S000266	S000266.l.r.m.c.lib.g.k2.a.t			S000266_l_d_a	ChemoEndo_review	F	2	65	>50	51-70	RIGHT	2011	3969	0	3848	0	37	Positive	75	10-75	Adjuvant	TRUE	16.0	FEC100x3 D100x3	TRUE	FALSE	FALSE	FALSE	FALSE	FALSE	FALSE	0	9.0102669	0	10.8665298	1	1+	75	0.205612	30	0.229316	34	2576	205	26	7.161404e-03
1	Q008722	C008746	S000284	S000284.l.r.m.c.lib.g.k2.a.t			S000284_l_d_a	ChemoEndo_review	F	3	55	>50	51-70	LEFT	2011	900	1	820	1	18	Negative	95	<5	Adjuvant	TRUE	37.0	FEC100x3 D100x3	TRUE	FALSE	FALSE	TRUE	FALSE	FALSE	FALSE	1	2.2778919	1	2.2778919	1	2+	75	0.253629	29	0.243350	28	15167	123	75	8.916446e-04
1	Q008600	C008615	S000393	S000393.l.r.m2.c.lib.g.k2.a.t			S000393_l_d_a	ChemoEndo_review	F	2	50	<=50	<=50	RIGHT	2011	2915	1	2873	1	11	Positive	75	75	Adjuvant	TRUE	27.0	FEC100x3 D100x3	TRUE	FALSE	FALSE	TRUE	FALSE	FALSE	FALSE	1	7.8631075	1	7.8631075	0	0+	NA	0.196374	33	0.204221	37	1439	115	5	2.461430e-03
1	Q008576	C008585	S000422	S000422.l.r.m3.c.lib.g.k2.a.t			S000422_l_d_a	ChemoEndo_review	F	1	45	<=50	<=50	RIGHT	2011	3917	0	3809	0	14	Positive	75	75	Adjuvant	TRUE	3.0	FEC100x3 D100x3	TRUE	FALSE	FALSE	FALSE	FALSE	FALSE	FALSE	0	9.2101300	0	10.7241615	1	2+	NA	0.199175	30	0.231540	31	1141	77	0	5.618475e-04
1	Q008515	C008525	S000471	S000471.l.r.m2.c.lib.g.k2.a.t			S000471_l_d_a	ChemoEndo_review	F	2	65	>50	51-70	LEFT	2011	3904	0	2133	0	25	Positive	100	75	Adjuvant	TRUE	15.0	FEC75x6	TRUE	FALSE	FALSE	FALSE	FALSE	FALSE	FALSE	0	8.8870637	0	10.6885695	1	2+	100	0.205325	30	0.200261	30	2128	217	18	8.649729e-03
1	Q008507	C008524	S000472	S000472.l.r.m2.c.lib.g.k2.a.t			S000472_l_d_a	ChemoEndo_review	F	2	50	<=50	<=50	LEFT	2011	3904	0	2571	1	32	Positive	100	90	Adjuvant	TRUE	40.0	FEC100x3 D100x3	TRUE	FALSE	FALSE	TRUE	FALSE	FALSE	FALSE	1	7.1567420	1	7.1567420	1	1+	100	0.212742	30	0.204912	35	2400	136	148	4.853792e-04
1	Q008486	C008494	S000498	S000498.l.r.m4.c.lib.g.k2.a.t			S000498_l_d_a	ChemoEndo_review	F	3	50	<=50	<=50	LEFT	2011	3892	0	3784	0	24	Negative	11-75	9	Adjuvant	TRUE	35.0	FEC100x3 D100x3	TRUE	TRUE	FALSE	FALSE	FALSE	FALSE	FALSE	0	4.8569473	1	4.8569473	1	1+	NA	0.195708	30	0.202657	33	7278	489	292	1.564956e-02
1	Q008412	C008408	S000560	S000560.l.r.m.c.lib.g.k2.a.t			S000560_l_d_a	ChemoEndo_review	F	3	65	>50	51-70	LEFT	2011	1165	1	939	1	18	Positive	75	11-75	Adjuvant	TRUE	40.0	FEC100x3 D100x3	TRUE	FALSE	FALSE	TRUE	FALSE	FALSE	FALSE	1	2.6420260	1	2.6420260	1	2+	75	0.197125	31	0.220727	39	1282	59	49	6.814485e-02
1	Q008392	C008382	S000589	S000589.l.r.m.c.lib.g.k2.a.t			S000589_l_d_a	ChemoEndo_review	F	2	70	>50	51-70	RIGHT	2011	3855	0	3688	0	45	Positive	75	75	Adjuvant	TRUE	25.0	FEC75x3 D80x3	TRUE	FALSE	FALSE	FALSE	FALSE	FALSE	FALSE	0	8.8843258	0	10.5544148	0	0+	75	0.222659	34	0.201551	34	2860	181	137	7.853600e-03
1	Q008386	C008385	S000594	S000594.l.r.m.c.lib.g.k2.a.t			S000594_l_d_a	ChemoEndo_review	F	3	55	>50	51-70	LEFT	2011	3875	0	2041	0	25	Positive	75	11-75	Adjuvant	TRUE	30.0	Other	TRUE	FALSE	FALSE	FALSE	FALSE	FALSE	FALSE	0	8.6954141	0	10.6091718	1	2+	NA	0.218456	32	0.197664	35	1717	135	68	5.325193e-03
1	Q008318	C008370	S000601	S000601.l.r.m.c.lib.g.k2.a.t			S000601_l_d_a	ChemoEndo_review	F	3	45	<=50	<=50	RIGHT	2011	3869	0	3762	0	16	Positive	10	>10	Adjuvant	TRUE	30.0	FEC100x3 D100x3	TRUE	FALSE	FALSE	FALSE	FALSE	FALSE	FALSE	0	9.0102669	0	10.5927447	0	0+	NA	0.195731	30	0.219973	36	1525	155	22	2.952150e-03
1	Q008338	C008361	S000602	S000602.l.r.m.c.lib.g.k2.a.t			S000602_l_d_a	ChemoEndo_review	F	2	65	>50	51-70	RIGHT	2011	3872	0	3765	0	32	Positive	75	75	Adjuvant	TRUE	36.0	Other	TRUE	FALSE	FALSE	FALSE	FALSE	FALSE	FALSE	0	8.7857632	0	10.6009582	1	1+	NA	0.209835	32	0.202223	32	2925	206	112	1.817621e-02
1	Q008328	C008338	S000621	S000621.l.r.m.c.lib.g.k2.a.t			S000621_l_d_a	ChemoEndo_review	F	2	55	>50	51-70	RIGHT	2011	3871	0	3733	0	19	Negative	100	0	Adjuvant	TRUE	80.0	FEC100x3 D100x3	TRUE	FALSE	FALSE	FALSE	FALSE	FALSE	FALSE	0	8.9856263	0	10.5982204	1	1+	100	0.221706	31	0.211254	31	2808	187	41	8.489810e-04
1	Q008313	C008314	S000632	S000632.l.r.m.c.lib.g.k2.a.t			S000632_l_d_a	ChemoEndo_review	F	2	35	<=50	<=50	LEFT	2011	485	0	2546	0	18	Positive	75	75	Adjuvant	TRUE	23.0	FEC100x3 D100x3	TRUE	FALSE	FALSE	FALSE	FALSE	FALSE	FALSE	0	1.0485969	0	1.3278576	1	1+	75	0.207507	30	0.206886	38	1503	169	41	7.837570e-02
1	Q008303	C008297	S000646	S000646.l.r.m.c.lib.g.k2.a.t			S000646_l_d_a	ChemoEndo_review	F	3	65	>50	51-70	RIGHT	2011	3848	0	2443	0	12	Positive	75	11-75	Adjuvant	TRUE	19.0	FEC100x3 D100x3	TRUE	FALSE	FALSE	FALSE	FALSE	FALSE	FALSE	0	9.1416838	0	10.5352498	1	1+	NA	0.195771	32	0.195951	32	1980	153	114	4.670469e-03
1	Q008274	C008296	S000657	S000657.l.r.m.c.lib.g.k2.a.t			S000657_l_d_a	ChemoEndo_review	F	2	35	<=50	<=50	LEFT	2011	3836	0	3753	0	23	Positive	75	11-75	Adjuvant	TRUE	16.0	FEC100x3 D100x3	TRUE	FALSE	FALSE	FALSE	FALSE	FALSE	FALSE	0	9.2402464	0	10.5023956	1	1+	75	0.201755	31	0.240363	30	2615	111	153	3.543844e-02
1	Q008251	C008258	S000681	S000681.l.r.m.c.lib.g.k2.a.t			S000681_l_d_a	ChemoEndo_review	F	2	50	<=50	<=50	LEFT	2011	3865	0	3748	0	16	Negative	95	10	Adjuvant	TRUE	22.0	FEC100x3 D100x3	TRUE	FALSE	FALSE	FALSE	FALSE	FALSE	FALSE	0	8.9390828	0	10.5817933	1	2+	95	0.203987	31	0.223903	30	8952	165	59	6.062988e-03
1	Q008222	C008220	S000722	S000722.l.r.m3.c.lib.g.k2.a.t			S000722_l_d_a	ChemoEndo_review	F	3	50	<=50	<=50	RIGHT	2011	3855	0	3748	0	17	Positive	10	>10	Adjuvant	TRUE	40.0	FEC100x3 D100x3	TRUE	FALSE	FALSE	FALSE	FALSE	FALSE	FALSE	0	8.8021903	0	10.5544148	1	1+	NA	0.202675	33	0.191907	31	2966	447	114	6.747847e-01
1	Q008216	C008203	S000724	S000724.l.r.m3.c.lib.g.k2.a.t			S000724_l_d_a	ChemoEndo_review	F	3	70	>50	51-70	LEFT	2011	3815	0	3693	0	12	Positive	75	75	Adjuvant	TRUE	27.0	FEC75x3 D80x3	TRUE	FALSE	FALSE	FALSE	FALSE	FALSE	FALSE	0	8.8952772	0	10.4449008	0	0+	75	0.191214	31	0.177126	31	5190	204	23	8.709538e-04
1	Q008217	C008202	S000725	S000725.l.r.m3.c.lib.g.k2.a.t			S000725_l_d_a	ChemoEndo_review	F	3	70	>50	51-70	RIGHT	2011	3806	0	3684	0	60	Positive	75	75	Adjuvant	TRUE	40.0	FEC100x6	TRUE	FALSE	FALSE	FALSE	FALSE	FALSE	FALSE	0	8.2956879	0	10.4202601	0	0+	75	0.194720	31	0.183016	32	2026	186	26	1.047658e-03
1	Q008209	C008208	S000733	S000733.l.r.m3.c.lib.g.k2.a.t			S000733_l_d_a	ChemoEndo_review	F	2	40	<=50	<=50	RIGHT	2011	3837	0	3730	0	12	Positive	75	75	Adjuvant	TRUE	20.0	Other	TRUE	FALSE	FALSE	FALSE	FALSE	FALSE	FALSE	0	8.8952772	0	10.5051335	1	1+	NA	0.234119	40	0.188280	35	2067	161	74	2.435886e-02
1	Q008159	C008154	S000763	S000763.l.r.m2.c.lib.g.k2.a.t			S000763_l_d_a	ChemoEndo_review	F	2	50	<=50	<=50	LEFT	2011	3834	0	3727	0	23	Positive	75	75	Adjuvant	TRUE	30.0	FEC100x3 D100x3	TRUE	FALSE	FALSE	FALSE	FALSE	FALSE	FALSE	0	8.5147159	0	10.4969199	1	1+	NA	0.209177	32	0.176751	34	1959	111	28	9.081248e-04
1	Q008022	C008008	S000873	S000873.l.r.m.c.lib.g.k2.a.t			S000873_l_d_a	ChemoEndo_review	F	3	70	>50	51-70	LEFT	2011	3753	0	3631	0	30	Negative	95	0	Adjuvant	TRUE	40.0	FEC75x6	TRUE	FALSE	FALSE	FALSE	FALSE	FALSE	FALSE	0	8.5338809	0	10.2751540	1	2+	95	0.198936	34	0.204582	35	18550	264	2	1.426873e-03
1	Q007994	C007982	S000898	S000898.l.r.m.c.lib.g.k2.a.t			S000898_l_d_a	ChemoEndo_review	F	3	50	<=50	<=50	LEFT	2011	3772	0	3665	0	90	Positive	75	75	Adjuvant	TRUE	33.0	FEC100x3 D100x3	TRUE	FALSE	FALSE	FALSE	FALSE	FALSE	FALSE	0	8.6351814	0	10.3271732	1	1+	NA	0.194896	30	0.199152	33	1994	177	21	4.046462e-03
1	Q007980	C007955	S000915	S000915.l.r.m.c.lib.g.k2.a.t			S000915_l_d_a	ChemoEndo_review	F	1	65	>50	51-70	LEFT	2011	3739	0	3619	0	17	Positive	95	>80	Adjuvant	TRUE	17.0	FEC75x3 D80x3	TRUE	FALSE	FALSE	FALSE	FALSE	FALSE	FALSE	0	8.7091034	0	10.2368241	1	1+	95	0.197000	31	0.210435	31	2502	229	0	1.800323e-04
1	Q007939	C007950	S000933	S000933.l.r.m.c.lib.g.k2.a.t			S000933_l_d_a	ChemoEndo_review	F	1	45	<=50	<=50	RIGHT	2011	3728	0	3621	0	14	Positive	75	75	Adjuvant	TRUE	20.0	FEC100x3 D100x3	TRUE	FALSE	FALSE	FALSE	FALSE	FALSE	FALSE	0	8.7857632	0	10.2067077	1	1+	NA	0.201491	31	0.189945	31	1009	79	8	4.376739e-04
1	Q007924	C007911	S000964	S000964.l.r.m.c.lib.g.k2.a.t			S000964_l_d_a	ChemoEndo_review	F	3	45	<=50	<=50	LEFT	2011	3730	0	3623	0	16	Positive	75	75	Adjuvant	TRUE	35.0	FEC100x6	TRUE	FALSE	FALSE	FALSE	FALSE	FALSE	FALSE	0	8.7611225	0	10.2121834	0	0+	NA	0.197082	33	0.183529	31	7737	109	37	7.942194e-04
2	Q007926	C007913	S000965	S000965.l.r.m.c.lib.g.k2.a.t			S000965_l_d_a	ChemoEndo_review	F	3	50	<=50	<=50	RIGHT	2011	2199	1	1373	1	22	Positive	80	100	Adjuvant	TRUE	27.0	FEC100x6	TRUE	FALSE	FALSE	TRUE	FALSE	FALSE	FALSE	1	3.8056126	1	3.8056126	1	2+	80	0.212178	39	0.235778	36	3021	193	152	7.425774e-01
1	Q007892	C007897	S000981	S000981.l.r.m.c.lib.g.k2.a.t			S000981_l_d_a	ChemoEndo_review	F	3	50	<=50	<=50	LEFT	2011	3730	0	3623	0	11	Positive	75	75	Adjuvant	TRUE	30.0	FEC100x6	TRUE	FALSE	FALSE	FALSE	FALSE	FALSE	FALSE	0	8.7419576	0	10.2121834	1	2+	NA	0.226445	38	0.193729	33	2009	165	329	1.211866e-01
1	Q007862	C007840	S001020	S001020.l.r.m2.c.lib.g.k2.a.t			S001020_l_d_a	ChemoEndo_review	F	3	50	<=50	<=50	LEFT	2011	3730	0	2098	0	12	Positive	75	75	Adjuvant	TRUE	32.0	FEC100x3 D100x3	TRUE	FALSE	FALSE	FALSE	FALSE	FALSE	FALSE	0	8.6981520	0	10.2121834	1	2+	NA	0.188852	33	0.192965	32	1043	115	13	9.116488e-03
1	Q007843	C007826	S001022	S001022.l.r.m.c.lib.g.k2.a.t			S001022_l_d_a	ChemoEndo_review	F	1	70	>50	51-70	LEFT	2011	3710	0	3603	0	10	Positive	75	75	Adjuvant	TRUE	8.0	FEC75x6	TRUE	FALSE	FALSE	FALSE	FALSE	FALSE	FALSE	0	7.1430527	0	10.1574264	1	1+	NA	0.198936	32	0.195792	35	1336	95	0	6.479783e-04
1	Q007779	C007780	S001072	S001072.l.r.m.c.lib.g.k2.a.t			S001072_l_d_a	ChemoEndo_review	F	2	50	<=50	<=50	LEFT	2011	3689	0	3607	0	17	Positive	90	20	Adjuvant	TRUE	22.0	FEC100x3 D100x3	TRUE	FALSE	FALSE	FALSE	FALSE	FALSE	FALSE	0	7.9534565	0	10.0999316	1	2+	90	0.198666	32	0.192156	31	3014	136	6	1.702957e-03
1	Q007718	C007719	S001135	S001135.l.r.m.c.lib.g.k2.a.t			S001135_l_d_a	ChemoEndo_review	F	3	45	<=50	<=50	RIGHT	2011	3690	0	3583	0	12	Positive	75	75	Adjuvant	TRUE	30.0	FEC100x3 D100x3	TRUE	FALSE	FALSE	FALSE	FALSE	FALSE	FALSE	0	8.7638604	0	10.1026694	1	2+	NA	0.205239	31	0.222255	36	5201	70	137	6.191760e-02
1	Q007691	C007667	S001145	S001145.l.r.m.c.lib.g.k2.a.t			S001145_l_d_a	ChemoEndo_review	F	3	50	<=50	<=50	RIGHT	2011	3669	0	3561	0	9	Positive	75	75	Adjuvant	TRUE	40.0	FEC100x3 D100x3	TRUE	FALSE	FALSE	FALSE	FALSE	FALSE	FALSE	0	8.5941136	0	10.0451745	1	1+	NA	0.200267	33	0.213856	33	2168	258	80	7.028739e-01
1	Q007667	C007646	S001168	S001168.l.r.m.c.lib.g.k2.a.t			S001168_l_d_a	ChemoEndo_review	F	3	45	<=50	<=50	LEFT	2011	3669	0	3530	0	22	Positive	95	100	Adjuvant	TRUE	70.0	FEC100x3 D100x3	TRUE	FALSE	FALSE	FALSE	FALSE	FALSE	FALSE	0	8.6406571	0	10.0451745	1	1+	95	0.192544	31	0.195066	31	1558	120	54	7.925381e-03
1	Q007569	C007558	S001232	S001232.l.r.m2.c.lib.g.k2.a.t			S001232_l_d_a	ChemoEndo_review	F	3	50	<=50	<=50	RIGHT	2011	3638	0	3554	0	30	Positive	75	75	Adjuvant	TRUE	35.0	FEC100x3 D100x3	TRUE	FALSE	FALSE	FALSE	FALSE	FALSE	FALSE	0	8.4188912	0	9.9603012	1	1+	75	0.199067	33	0.170220	31	1571	146	4	7.641173e-04
1	Q007568	C007551	S001237	S001237.l.r.m.c.lib.g.k2.a.t			S001237_l_d_a	ChemoEndo_review	F	3	50	<=50	<=50	LEFT	2011	3645	0	1888	0	21	Positive	75	75	Adjuvant	TRUE	14.0	FEC100x3 D100x3	TRUE	FALSE	TRUE	FALSE	FALSE	FALSE	FALSE	0	5.0431211	1	5.0431211	1	1+	NA	0.220068	32	0.219458	30	1784	152	43	1.917179e-02
1	Q007571	C007552	S001240	S001240.l.r.m2.c.lib.g.k2.a.t			S001240_l_d_a	ChemoEndo_review	F	2	55	>50	51-70	LEFT	2011	3646	0	3507	0	23	Positive	100	70	Adjuvant	TRUE	60.0	FEC100x3 D100x3	TRUE	FALSE	FALSE	FALSE	FALSE	FALSE	FALSE	0	8.5749487	0	9.9822040	0	0+	100	0.207860	31	0.193574	31	1547	123	131	2.098736e-02
1	Q007577	C007546	S001247	S001247.l.r.m2.c.lib.g.k2.a.t			S001247_l_d_a	ChemoEndo_review	F	2	60	>50	51-70	LEFT	2011	3639	0	1884	0	15	Positive	75	11-75	Adjuvant	TRUE	30.0	FEC100x6	TRUE	FALSE	FALSE	FALSE	FALSE	FALSE	FALSE	0	8.3559206	0	9.9630390	1	2+	NA	0.209354	34	0.200126	35	2973	154	55	1.421805e-01
1	Q007477	C007461	S001312	S001312.l.r.m2.c.lib.g.k2.a.t			S001312_l_d_a	ChemoEndo_review	F	2	65	>50	51-70	LEFT	2011	3634	0	3526	0	24	Positive	75	9	Adjuvant	TRUE	15.0	FEC100x3 D100x3	TRUE	FALSE	FALSE	FALSE	FALSE	FALSE	FALSE	0	8.2272416	0	9.9493498	1	1+	NA	0.204832	30	0.205406	33	3173	116	120	1.108775e-01
1	Q007457	C007426	S001334	S001334.l.r.m2.c.lib.g.k2.a.t			S001334_l_d_a	ChemoEndo_review	F	3	70	>50	51-70	RIGHT	2012	3597	0	3458	0	38	Negative	100	10	Adjuvant	TRUE	60.0	FEC75x3 D80x3	TRUE	FALSE	FALSE	FALSE	FALSE	FALSE	FALSE	0	1.9164956	0	9.8480493	1	1+	100	0.213268	29	0.220732	32	6757	350	102	7.157748e-02
1	Q007444	C007407	S001342	S001342.l.r.m2.c.lib.g.k2.a.t			S001342_l_d_a	ChemoEndo_review	F	3	65	>50	51-70	LEFT	2011	3618	0	3510	0	18	Positive	100	30	Adjuvant	TRUE	31.0	FEC75x3 D80x3	TRUE	FALSE	FALSE	FALSE	FALSE	FALSE	FALSE	0	5.6865161	0	9.9055441	1	1+	NA	0.212003	29	0.212028	32	24917	113	21	9.405929e-05
1	Q007446	C007412	S001347	S001347.l.r.m2.c.lib.g.k2.a.t			S001347_l_d_a	ChemoEndo_review	F	3	65	>50	51-70	RIGHT	2012	776	1	527	1	35	Positive	75	11-75	Adjuvant	TRUE	25.0	FEC75x6	TRUE	FALSE	TRUE	FALSE	FALSE	FALSE	FALSE	0	1.4565366	1	1.4565366	0	0+	75	0.190701	32	0.180303	33	3514	171	129	8.627605e-02
1	Q007439	C007409	S001348	S001348.l.r.m2.c.lib.g.k2.a.t			S001348_l_d_a	ChemoEndo_review	F	3	60	>50	51-70	LEFT	2012	3597	0	3513	0	21	Negative	90	0	Adjuvant	TRUE	37.0	FEC100x3 D100x3	TRUE	FALSE	FALSE	FALSE	FALSE	FALSE	FALSE	0	8.4490075	0	9.8480493	1	1+	90	0.204859	30	0.186421	36	884	32	89	1.065894e-02
1	Q007350	C007372	S001389	S001389.l.r.m.c.lib.g.k2.a.t			S001389_l_d_a	ChemoEndo_review	F	3	60	>50	51-70	LEFT	2012	3583	0	3499	0	15	Negative	90	2	Adjuvant	TRUE	32.0	FEC100x3 D100x3	TRUE	FALSE	FALSE	FALSE	FALSE	FALSE	FALSE	0	7.9342916	0	9.8097194	1	1+	90	0.205403	30	0.198498	32	1858	156	43	1.434376e-01
1	Q007293	C007322	S001398	S001398.l.r.m.c.lib.g.k2.a.t			S001398_l_d_a	ChemoEndo_review	F	1	45	<=50	<=50	RIGHT	2012	3594	0	3486	0	18	Positive	100	100	Adjuvant	TRUE	10.0	FEC100x3 D100x3	TRUE	FALSE	FALSE	FALSE	FALSE	FALSE	FALSE	0	8.3121150	0	9.8398357	1	1+	NA	0.185288	32	0.171607	32	908	70	0	1.970798e-03
1	Q007287	C007312	S001412	S001412.l.r.m.c.lib.g.k2.a.t			S001412_l_d_a	ChemoEndo_review	F	3	30	<=50	<=50	RIGHT	2011	3618	0	3510	0	14	Positive	75	11-75	Adjuvant	TRUE	25.0	FEC100x3 D100x3	FALSE	FALSE	FALSE	FALSE	FALSE	FALSE	FALSE	0	8.2600958	0	9.9055441	0	0+	NA	0.185152	31	0.193389	31	1768	165	144	4.086458e-02
1	Q007356	C007365	S001415	S001415.l.r.m.c.lib.g.k2.a.t			S001415_l_d_a	ChemoEndo_review	F	3	65	>50	51-70	RIGHT	2012	3577	0	3456	0	30	Negative	90	9	Adjuvant	TRUE	50.0	FEC100x3 D100x3	TRUE	FALSE	FALSE	FALSE	FALSE	FALSE	FALSE	0	8.1095140	0	9.7932923	1	1+	90	0.191745	31	0.194598	31	2854	212	167	1.351681e-02
1	Q007292	C007336	S001426	S001426.l.r.m.c.lib.g.k2.a.t			S001426_l_d_a	ChemoEndo_review	F	3	40	<=50	<=50	LEFT	2012	3564	0	3481	0	17	Positive	90	70	Adjuvant	TRUE	48.0	FEC100x3 D100x3	TRUE	FALSE	FALSE	FALSE	FALSE	FALSE	FALSE	0	7.7891855	0	9.7577002	1	1+	90	0.193914	33	0.177757	32	2308	187	92	1.488293e-01
1	Q007254	C007265	S001457	S001457.l.r.m4.c.lib.g.k2.a.t			S001457_l_d_a	ChemoEndo_review	F	2	50	<=50	<=50	LEFT	2012	3575	0	3405	0	32	Positive	100	100	Adjuvant	TRUE	16.0	FEC100x3 D100x3	TRUE	FALSE	FALSE	FALSE	FALSE	FALSE	FALSE	0	8.3477070	0	9.7878166	1	1+	NA	0.192555	31	0.184752	32	1359	45	3	1.836791e-02
1	Q007231	C007253	S001461	S001461.l.r.m.c.lib.g.k2.a.t			S001461_l_d_a	ChemoEndo_review	F	3	50	<=50	<=50	LEFT	2012	3278	0	2262	0	38	Positive	100	70	Adjuvant	TRUE	70.0	FEC100x3 D100x3	TRUE	FALSE	FALSE	FALSE	FALSE	FALSE	FALSE	0	5.7303217	0	8.9746749	0	0+	100	0.204759	31	0.213114	31	3252	344	151	1.325343e-03
1	Q007214	C007222	S001486	S001486.l.r.m.c.lib.g.k2.a.t			S001486_l_d_a	ChemoEndo_review	F	2	50	<=50	<=50	LEFT	2012	3607	0	3499	0	10	Positive	100	100	Adjuvant	TRUE	14.0	FEC100x3 D100x3	TRUE	FALSE	FALSE	FALSE	FALSE	FALSE	FALSE	0	7.7645448	0	9.8754278	1	1+	NA	0.200357	31	0.204345	32	1537	138	106	1.892562e-03
1	Q007186	C007198	S001511	S001511.l.r.m.c.lib.g.k2.a.t			S001511_l_d_a	ChemoEndo_review	F	3	50	<=50	<=50	LEFT	2012	3554	0	3446	0	24	Positive	95	100	Adjuvant	TRUE	50.0	FEC100x3 D100x3	TRUE	FALSE	FALSE	FALSE	FALSE	FALSE	FALSE	0	7.9233402	0	9.7303217	1	1+	NA	0.203218	30	0.212321	30	1654	121	26	6.007872e-04
1	Q007165	C007176	S001531	S001531.l.r.m.c.lib.g.k2.a.t			S001531_l_d_a	ChemoEndo_review	F	3	60	>50	51-70	LEFT	2012	3548	0	2081	0	10	Negative	100	0	Adjuvant	TRUE	40.0	FEC100x3 D100x3	TRUE	FALSE	FALSE	FALSE	FALSE	FALSE	FALSE	0	7.9315537	0	9.7138946	1	2+	NA	0.207414	30	0.207858	30	1637	144	68	3.978197e-03
1	Q007137	C007152	S001547	S001547.l.r.m.c.lib.g.k2.a.t			S001547_l_d_a	ChemoEndo_review	F	3	60	>50	51-70	RIGHT	2012	2920	1	962	1	23	Positive	100	50	Adjuvant	TRUE	30.0	FEC100x3 D100x3	TRUE	FALSE	FALSE	TRUE	FALSE	FALSE	FALSE	1	2.8145106	1	2.8145106	1	1+	NA	0.190802	32	0.194708	31	3964	283	75	2.417950e-01
1	Q007136	C007141	S001550	S001550.l.r.m.c.lib.g.k2.a.t			S001550_l_d_a	ChemoEndo_review	F	3	60	>50	51-70	RIGHT	2012	3535	0	3427	0	13	Positive	100	100	Adjuvant	TRUE	27.0	FEC100x3 D100x3	TRUE	FALSE	FALSE	FALSE	FALSE	FALSE	FALSE	0	7.8220397	0	9.6783025	1	1+	NA	0.194751	31	0.218143	35	3555	223	133	1.035651e-03
1	Q007037	C007056	S001623	S001623.l.r.m.c.lib.g.k2.a.t			S001623_l_d_a	ChemoEndo_review	F	2	50	<=50	<=50	RIGHT	2012	3501	0	3419	0	10	Positive	100	100	Adjuvant	TRUE	6.0	FEC100x3 D100x3	TRUE	FALSE	FALSE	FALSE	FALSE	FALSE	FALSE	0	7.9342916	0	9.5852156	1	1+	100	0.194572	32	0.176559	31	1092	68	1	7.525534e-03
1	Q007014	C007034	S002072	S002072.l.r.m.c.lib.g.k2.a.t			S002072_l_d_a	ChemoEndo_review	F	2	65	>50	51-70	LEFT	2012	3512	0	2052	0	21	Positive	100	50	Adjuvant	TRUE	21.0	FEC100x3 D100x3	TRUE	FALSE	FALSE	FALSE	FALSE	FALSE	FALSE	0	7.4551677	0	9.6153320	1	2+	NA	0.204209	30	0.223512	32	1596	100	20	1.340055e-03
1	Q006982	C007012	S002096	S002096.l.r.m.c.lib.g.k2.a.t			S002096_l_d_a	ChemoEndo_review	F	2	50	<=50	<=50	LEFT	2012	3494	0	3356	0	25	Positive	100	100	Adjuvant	TRUE	20.0	FEC100x3 D100x3	TRUE	FALSE	FALSE	FALSE	FALSE	FALSE	FALSE	0	7.9233402	0	9.5660507	1	1+	100	0.200926	31	0.206015	30	1152	101	20	5.133749e-03
1	Q006996	C007011	S002097	S002097.l.r.m.c.lib.g.k2.a.t			S002097_l_d_a	ChemoEndo_review	F	3	70	>50	51-70	RIGHT	2012	3493	0	2968	0	20	Positive	100	80	Adjuvant	TRUE	80.0	FEC75x3 D80x3	TRUE	FALSE	TRUE	FALSE	FALSE	FALSE	FALSE	0	2.9924709	1	2.9924709	1	2+	100	0.196327	30	0.200203	32	5198	462	102	3.263747e-01
1	Q006962	C006979	S002129	S002129.l.r.m.c.lib.g.k2.a.t			S002129_l_d_a	ChemoEndo_review	F	3	65	>50	51-70	RIGHT	2012	3487	0	3380	0	53	Positive	99	40	Adjuvant	TRUE	80.0	FEC100x3 D100x3	TRUE	FALSE	FALSE	FALSE	FALSE	FALSE	FALSE	0	7.7043121	0	9.5468857	1	1+	NA	0.215463	31	0.184499	35	4522	389	200	7.776997e-01
1	Q006956	C006963	S002133	S002133.l.r.m.c.lib.g.k2.a.t			S002133_l_d_a	ChemoEndo_review	F	2	55	>50	51-70	RIGHT	2012	1559	0	3399	0	24	Positive	95	100	Adjuvant	TRUE	10.0	FEC100x3 D100x3	TRUE	FALSE	FALSE	FALSE	FALSE	FALSE	FALSE	0	8.1505818	0	4.2683094	1	1+	NA	0.198074	30	0.208274	30	1256	92	27	4.973267e-03
1	Q006953	C006970	S002134	S002134.l.r.m.c.lib.g.k2.a.t			S002134_l_d_a	ChemoEndo_review	F	3	50	<=50	<=50	LEFT	2012	3476	0	3394	0	18	Positive	80	30	Adjuvant	TRUE	40.0	FEC100x3 D100x3	TRUE	FALSE	FALSE	FALSE	FALSE	FALSE	FALSE	0	7.9178645	0	9.5167693	1	1+	80	0.200456	30	0.182539	33	8504	247	259	2.819983e-01
1	Q006941	C006958	S002150	S002150.l.r.m.c.lib.g.k2.a.t			S002150_l_d_a	ChemoEndo_review	F	3	60	>50	51-70	RIGHT	2012	3477	0	3394	0	20	Negative	90	0	Adjuvant	TRUE	28.0	FEC100x3 D100x3	TRUE	FALSE	FALSE	FALSE	FALSE	FALSE	FALSE	0	7.6550308	0	9.5195072	1	1+	90	0.202477	34	0.202542	30	3084	175	317	3.023394e-03
1	Q006938	C006957	S002151	S002151.l.r.m.c.lib.g.k2.a.t			S002151_l_d_a	ChemoEndo_review	F	3	50	<=50	<=50	RIGHT	2012	3466	0	3384	0	12	Positive	90	60	Adjuvant	TRUE	40.0	FEC100x3 D100x3	TRUE	FALSE	TRUE	FALSE	FALSE	FALSE	FALSE	0	3.9178645	1	3.9178645	1	1+	90	0.206419	33	0.174483	31	2723	176	171	7.591198e-02
1	Q006912	C006930	S002171	S002171.l.r.m.c.lib.g.k2.a.t			S002171_l_d_a	ChemoEndo_review	F	3	45	<=50	<=50	LEFT	2012	3472	0	3365	0	11	Positive	100	100	Adjuvant	TRUE	29.0	FEC100x3 D100x3	TRUE	FALSE	FALSE	FALSE	FALSE	FALSE	FALSE	0	7.8028747	0	9.5058179	1	1+	NA	0.217232	30	0.208873	30	1188	105	37	8.840960e-03
1	Q006918	C006937	S002173	S002173.l.r.m.c.lib.g.k2.a.t			S002173_l_d_a	ChemoEndo_review	F	2	55	>50	51-70	LEFT	2012	3480	0	3342	0	36	Positive	90	50	Adjuvant	TRUE	70.0	FEC100x3 D100x3	TRUE	FALSE	TRUE	FALSE	FALSE	FALSE	FALSE	0	6.9459274	1	6.9459274	1	2+	90	0.213406	32	0.222140	33	3166	286	109	1.231769e-02
1	Q006880	C006920	S002190	S002190.l.r.m.c.lib.g.k2.a.t			S002190_l_d_a	ChemoEndo_review	F	2	40	<=50	<=50	LEFT	2012	3465	0	3382	0	9	Positive	95	95	Adjuvant	TRUE	15.0	FEC100x3 D100x3	TRUE	FALSE	FALSE	FALSE	FALSE	FALSE	FALSE	0	7.9479808	0	9.4866530	1	2+	95	0.200926	30	0.213281	36	667	30	2	5.849374e-04
1	Q006884	C006911	S002212	S002212.l.r.m2.c.lib.g.k2.a.t			S002212_l_d_a	ChemoEndo_review	F	2	55	>50	51-70	RIGHT	2012	3483	0	3376	0	12	Positive	95	100	Adjuvant	TRUE	25.0	FEC100x3 D100x3	TRUE	FALSE	FALSE	FALSE	FALSE	FALSE	FALSE	0	6.6830938	0	9.5359343	1	1+	NA	0.211204	29	0.199596	39	1093	95	12	7.012776e-03
1	Q006830	C006868	S002236	S002236.l.r.m.c.lib.g.k2.a.t			S002236_l_d_a	ChemoEndo_review	F	3	45	<=50	<=50	LEFT	2012	3455	0	3373	0	37	Positive	60	20	Adjuvant	TRUE	45.0	FEC100x3 D100x3	TRUE	FALSE	FALSE	FALSE	FALSE	FALSE	FALSE	0	7.5865845	0	9.4592745	1	1+	60	0.177142	31	0.178134	32	4229	218	195	1.955567e-01
1	Q006838	C006877	S002243	S002243.l.r.m.c.lib.g.k2.a.t			S002243_l_d_a	ChemoEndo_review	F	3	65	>50	51-70	LEFT	2012	3464	0	3357	0	20	Positive	100	15	Adjuvant	TRUE	70.0	FEC100x3 D100x3	TRUE	FALSE	FALSE	FALSE	FALSE	FALSE	FALSE	0	7.7754962	0	9.4839151	1	1+	NA	0.201000	31	0.216677	31	5749	261	132	2.160632e-02
1	Q006847	C006871	S002244	S002244.l.r.lib.g.k2.a.t			S002244_l_d_a	ChemoEndo_review	F	2	70	>50	51-70	RIGHT	2012	975	1	961	1	33	Positive	99	99	Adjuvant	TRUE	26.0	FEC75x3 D80x3	TRUE	FALSE	FALSE	TRUE	FALSE	FALSE	FALSE	1	2.6420260	1	2.6420260	1	2+	NA	0.191008	33	0.210672	41	3299	122	180	1.382803e-03
1	Q006833	C006851	S002253	S002253.l.r.m.c.lib.g.k2.a.t			S002253_l_d_a	ChemoEndo_review	F	2	50	<=50	<=50	RIGHT	2012	3451	0	3344	0	20	Positive	100	100	Adjuvant	TRUE	25.0	FEC100x3 D100x3	TRUE	FALSE	FALSE	FALSE	FALSE	FALSE	FALSE	0	8.1478439	0	9.4483231	1	2+	NA	0.177276	33	0.214396	30	996	104	99	6.918043e-02
1	Q006785	C006833	S002271	S002271.l.r.m.c.lib.g.k2.a.t			S002271_l_d_a	ChemoEndo_review	F	3	50	<=50	<=50	LEFT	2012	3436	0	3354	0	18	Positive	90	40	Adjuvant	TRUE	27.0	FEC100x3 D100x3	TRUE	FALSE	FALSE	FALSE	FALSE	FALSE	FALSE	0	8.1013005	0	9.4072553	1	1+	90	0.180913	33	0.178993	33	1564	124	16	1.223938e-02
1	Q006798	C006824	S002282	S002282.l.r.m.c.lib.g.k2.a.t			S002282_l_d_a	ChemoEndo_review	F	3	65	>50	51-70	LEFT	2012	3464	0	3357	0	11	Positive	100	100	Adjuvant	TRUE	30.0	FEC100x3 D100x3	TRUE	FALSE	FALSE	FALSE	FALSE	FALSE	FALSE	0	7.8603696	0	9.4839151	1	1+	NA	0.173095	32	0.198896	31	2625	203	74	4.804590e-02
1	Q006779	C006814	S002306	S002306.l.r.lib2.g.k2.a.t			S002306_l_d_a	ChemoEndo_review	F	2	35	<=50	<=50	RIGHT	2012	3457	0	3256	0	20	Positive	100	100	Adjuvant	TRUE	25.0	FEC100x3 D100x3	TRUE	FALSE	FALSE	FALSE	FALSE	FALSE	FALSE	0	7.2854209	0	9.4647502	1	2+	NA	0.221349	36	0.198070	35	937	69	28	3.371793e-02
1	Q006701	C006782	S002325	S002325.l.r.m.c.lib.g.k2.a.t			S002325_l_d_a	ChemoEndo_review	F	2	45	<=50	<=50	LEFT	2012	3427	0	1960	0	20	Positive	100	80	Adjuvant	TRUE	16.0	FEC100x3 D100x3	TRUE	FALSE	FALSE	FALSE	FALSE	FALSE	FALSE	0	7.9069131	0	9.3826146	1	1+	100	0.196395	35	0.180464	31	985	64	0	4.369104e-03
1	Q006724	C006771	S002339	S002339.l.r.m.c.lib.g.k2.a.t			S002339_l_d_a	ChemoEndo_review	F	2	60	>50	51-70	RIGHT	2012	3441	0	3303	0	27	Negative	100	0	Adjuvant	TRUE	45.0	FEC100x3 D100x3	TRUE	FALSE	FALSE	FALSE	FALSE	FALSE	FALSE	0	7.7535934	0	9.4209446	1	2+	100	0.162238	32	0.234401	32	4112	344	30	2.639333e-03
1	Q006713	C006772	S002347	S002347.l.r.m.c.lib.g.k2.a.t			S002347_l_d_a	ChemoEndo_review	F	2	60	>50	51-70	RIGHT	2012	3424	0	3317	0	12	Positive	100	40	Adjuvant	TRUE	31.0	FEC100x3 D100x3	TRUE	FALSE	FALSE	FALSE	FALSE	FALSE	FALSE	0	7.2635181	0	9.3744011	1	2+	NA	0.169996	34	0.181309	31	5719	190	53	1.429167e-02
1	Q006723	C006746	S002355	S002355.l.r.m.c.lib.g.k2.a.t			S002355_l_d_a	ChemoEndo_review	F	2	60	>50	51-70	LEFT	2012	3417	0	2612	1	20	Positive	90	80	Adjuvant	TRUE	25.0	Other	TRUE	FALSE	FALSE	TRUE	FALSE	FALSE	FALSE	1	7.1731691	1	7.1731691	1	1+	90	0.175891	34	0.215388	29	2511	198	1	4.142487e-04
1	Q006736	C006728	S002366	S002366.l.r.lib.g.k2.a.t			S002366_l_d_a	ChemoEndo_review	F	3	65	>50	51-70	LEFT	2012	3429	0	3322	0	15	Positive	100	70	Adjuvant	TRUE	29.0	FEC75x3 D80x3	TRUE	FALSE	FALSE	FALSE	TRUE	FALSE	FALSE	0	2.7049966	1	2.7049966	1	1+	NA	0.166729	31	0.207039	32	1922	153	48	2.144051e-02
1	Q006700	C006735	S002369	S002369.l.r.m.c.lib.g.k2.a.t			S002369_l_d_a	ChemoEndo_review	F	2	45	<=50	<=50	RIGHT	2012	3417	0	3335	0	18	Positive	80	90	Adjuvant	TRUE	32.0	FEC100x3 D100x3	TRUE	FALSE	FALSE	FALSE	FALSE	FALSE	FALSE	0	7.7973990	0	9.3552361	1	1+	80	0.172255	31	0.189834	34	2312	125	2	8.837042e-03
1	Q006719	C006731	S002374	S002374.l.r.m.c.lib.g.k2.a.t			S002374_l_d_a	ChemoEndo_review	F	2	60	>50	51-70	LEFT	2012	3413	0	3275	0	14	Positive	100	85	Adjuvant	TRUE	32.0	Other	TRUE	FALSE	FALSE	FALSE	FALSE	FALSE	FALSE	0	7.9698836	0	9.3442847	1	1+	100	0.176871	34	0.190732	31	2020	182	75	1.456290e-02
1	Q006706	C006739	S002375	S002375.l.r.lib2.g.k2.a.t			S002375_l_d_a	ChemoEndo_review	F	2	50	<=50	<=50	RIGHT	2012	3414	0	3307	0	30	Positive	100	40	Adjuvant	TRUE	60.0	FEC100x3 D100x3	TRUE	FALSE	FALSE	FALSE	FALSE	FALSE	FALSE	0	7.4551677	0	9.3470226	1	1+	100	0.169821	32	0.213431	29	45317	6184	73	1.335594e-03
1	Q006739	C006753	S002380	S002380.l.r.m.c.lib.g.k2.a.t			S002380_l_d_a	ChemoEndo_review	F	3	65	>50	51-70	RIGHT	2012	3272	1	3272	0	25	Negative	98	1	Adjuvant	TRUE	26.0	FEC100x3 D100x3	TRUE	FALSE	FALSE	FALSE	FALSE	FALSE	FALSE	0	8.0136893	1	8.9582478	1	1+	NA	0.199669	35	0.194703	33	1616	160	46	1.159948e-02
1	Q006682	C006710	S002400	S002400.l.r.m.c.lib.g.k2.a.t			S002400_l_d_a	ChemoEndo_review	F	2	55	>50	51-70	RIGHT	2012	3424	0	3341	0	18	Positive	100	60	Adjuvant	TRUE	20.0	FEC100x3 D100x3	TRUE	FALSE	FALSE	FALSE	TRUE	FALSE	FALSE	0	4.0793977	1	4.0793977	1	1+	100	0.197700	42	0.174099	33	3101	268	12	3.240438e-03
2	Q006687	C006711	S002405	S002405.l.r.m2.c.lib.g.k2.a.t			S002405_l_d_a	ChemoEndo_review	F	3	65	>50	51-70	LEFT	2012	3151	1	899	1	20	Negative	70	3	Adjuvant	TRUE	25.0	FEC75x3 D80x3	TRUE	FALSE	FALSE	TRUE	FALSE	FALSE	FALSE	1	2.6830938	1	2.6830938	1	2+	70	0.219971	38	0.215780	38	1570	119	54	2.154485e-03
1	Q006686	C006704	S002410	S002410.l.r.m2.c.lib.g.k2.a.t			S002410_l_d_a	ChemoEndo_review	F	2	65	>50	51-70	RIGHT	2012	3382	0	3262	0	16	Positive	100	70	Adjuvant	TRUE	27.0	FEC100x3 D100x3	TRUE	FALSE	FALSE	FALSE	TRUE	FALSE	FALSE	0	2.0698152	1	2.0698152	1	1+	100	0.170172	33	0.195908	33	1383	118	36	4.782099e-03
1	Q006670	C006693	S002422	S002422.l.r.m.c.lib.g2.k2.a.t			S002422_l_d_a	ChemoEndo_review	F	2	55	>50	51-70	LEFT	2012	3424	0	3286	0	16	Positive	100	90	Adjuvant	TRUE	20.0	FEC100x3 D100x3	TRUE	FALSE	FALSE	FALSE	FALSE	FALSE	FALSE	0	7.2936345	0	9.3744011	1	2+	100	0.170821	32	0.258567	41	1766	154	0	5.512650e-04
1	Q006653	C006681	S002432	S002432.l.r.m.c.lib.g.k2.a.t			S002432_l_d_a	ChemoEndo_review	F	3	45	<=50	<=50	RIGHT	2012	3395	0	3313	0	47	Positive	90	80	Adjuvant	TRUE	31.0	FEC100x3 D100x3	TRUE	FALSE	FALSE	FALSE	FALSE	FALSE	FALSE	0	7.9726215	0	9.2950034	1	1+	90	0.184836	34	0.180940	33	2778	282	146	5.325910e-01
1	Q006652	C006684	S002434	S002434.l.r.lib2.g.k2.a.t			S002434_l_d_a	ChemoEndo_review	F	3	35	<=50	<=50	RIGHT	2012	3407	0	3269	0	21	Positive	100	20	Adjuvant	TRUE	57.0	FEC100x3 D100x3	TRUE	FALSE	FALSE	FALSE	FALSE	FALSE	FALSE	0	7.7399042	0	9.3278576	1	2+	100	0.178671	36	0.180095	33	2385	243	98	1.094215e-01
1	Q006635	C006653	S002464	S002464.l.r.m.c.lib.g.k2.a.t			S002464_l_d_a	ChemoEndo_review	F	3	65	>50	51-70	RIGHT	2012	3382	0	3244	0	15	Positive	100	90	Adjuvant	TRUE	55.0	FEC100x3 D100x3	TRUE	FALSE	FALSE	FALSE	FALSE	FALSE	FALSE	0	7.9561944	0	9.2594114	1	1+	100	0.195111	31	0.213282	30	2542	220	39	2.485719e-02
1	Q006589	C006626	S002487	S002487.l.r.m.c.lib.g.k2.a.t			S002487_l_d_a	ChemoEndo_review	F	2	50	<=50	<=50	LEFT	2012	1272	0	1975	0	12	Positive	95	95	Adjuvant	TRUE	26.0	FEC100x3 D100x3	TRUE	FALSE	FALSE	FALSE	FALSE	FALSE	FALSE	0	1.6454483	0	3.4825462	1	1+	95	0.155436	32	0.215239	37	1728	90	4	2.090624e-03
1	Q006598	C006623	S002491	S002491.l.r.m.c.lib.g.k2.a.t			S002491_l_d_a	ChemoEndo_review	F	3	65	>50	51-70	LEFT	2012	3375	0	3237	0	19	Positive	100	90	Adjuvant	TRUE	35.0	FEC100x3 D100x3	TRUE	FALSE	FALSE	FALSE	FALSE	FALSE	FALSE	0	7.7316906	0	9.2402464	1	1+	100	0.165479	32	0.220035	32	2217	176	96	3.953403e-02
1	Q006572	C006575	S002531	S002531.l.r.m.c.lib.g.k2.a.t			S002531_l_d_a	ChemoEndo_review	F	3	65	>50	51-70	LEFT	2012	3359	0	3252	0	18	Positive	100	100	Adjuvant	TRUE	25.0	FEC75x3 D80x3	TRUE	FALSE	FALSE	FALSE	FALSE	FALSE	FALSE	0	7.8713210	0	9.1964408	1	2+	NA	0.183348	31	0.227313	48	3700	283	36	8.647183e-03
1	Q006560	C006583	S002533	S002533.l.r.m.c.lib.g.k2.a.t			S002533_l_d_a	ChemoEndo_review	F	2	55	>50	51-70	RIGHT	2012	3346	0	3263	0	17	Positive	100	90	Adjuvant	TRUE	17.0	FEC100x3 D100x3	TRUE	FALSE	FALSE	FALSE	FALSE	FALSE	FALSE	0	7.7645448	0	9.1608487	1	1+	100	0.177644	33	0.222137	32	1142	85	10	2.762097e-02
1	Q006531	C006560	S002552	S002552.l.r.m.c.lib.g.k2.a.t			S002552_l_d_a	ChemoEndo_review	F	2	45	<=50	<=50	RIGHT	2012	3344	0	3262	0	30	Positive	90	70	Adjuvant	TRUE	36.0	FEC100x3 D100x3	TRUE	FALSE	FALSE	FALSE	FALSE	FALSE	FALSE	0	7.4387406	0	9.1553730	1	1+	90	0.160972	31	0.204803	33	1146	91	7	2.577489e-02
1	Q006523	C006542	S002572	S002572.l.r.m.c.lib.g.k2.a.t			S002572_l_d_a	ChemoEndo_review	F	3	80	>50	71+	LEFT	2012	3345	0	3178	0	35	Positive	100	25	Adjuvant	TRUE	45.0	FEC75x3 D80x3	TRUE	FALSE	FALSE	FALSE	FALSE	FALSE	FALSE	0	7.7371663	0	9.1581109	1	2+	100	0.174314	33	0.222605	33	2995	251	105	1.886376e-02
1	Q006520	C006519	S002590	S002590.l.r.m.c.lib.g.k2.a.t			S002590_l_d_a	ChemoEndo_review	F	3	75	>50	71+	RIGHT	2012	565	1	565	0	30	Positive	100	80	Adjuvant	TRUE	27.0	FEC75x3 D80x3	TRUE	FALSE	FALSE	TRUE	FALSE	FALSE	FALSE	1	1.4674880	1	1.4674880	1	1+	NA	0.159827	33	0.228560	30	1832	99	11	6.963118e-03
1	Q006469	C006496	S002606	S002606.l.r.m.c.lib.g.k2.a.t			S002606_l_d_a	ChemoEndo_review	F	3	55	>50	51-70	LEFT	2012	3332	0	3194	0	24	Positive	100	95	Adjuvant	TRUE	60.0	FEC100x3 D100x3	TRUE	FALSE	FALSE	FALSE	FALSE	FALSE	FALSE	0	7.4058864	0	9.1225188	1	2+	100	0.198955	34	0.194324	31	1714	134	117	6.147604e-03
1	Q006447	C006471	S002636	S002636.l2.r.n.m.c.lib.g.k2.a.t			S002636_l2_d_a	ChemoEndo_review	F	3	50	<=50	<=50	LEFT	2012	3325	0	3218	0	27	Negative	100	1	Adjuvant	TRUE	27.0	FEC100x3 D100x3	TRUE	FALSE	FALSE	FALSE	FALSE	FALSE	FALSE	0	7.4058864	0	9.1033539	1	2+	NA	0.199427	32	0.193404	30	4916	269	38	7.470355e-03
1	Q006385	C006440	S002664	S002664.l.r.m.c.lib.g.k2.a.t			S002664_l_d_a	ChemoEndo_review	F	1	45	<=50	<=50	LEFT	2012	3324	0	3242	0	21	Positive	95	90	Adjuvant	TRUE	10.0	FEC100x3 D100x3	TRUE	FALSE	FALSE	FALSE	FALSE	FALSE	FALSE	0	7.5920602	0	9.1006160	1	1+	95	0.189085	34	0.210122	33	1266	81	0	2.669475e-03
1	Q006398	C006438	S002666	S002666.l.r.m.c.lib.g.k2.a.t			S002666_l_d_a2	ChemoEndo_review	F	2	60	>50	51-70	LEFT	2012	1204	1	897	1	21	Positive	95	60	Adjuvant	TRUE	15.0	FEC100x3 D100x3	TRUE	FALSE	FALSE	TRUE	FALSE	FALSE	FALSE	1	2.4914442	1	2.4914442	1	2+	95	0.190712	34	0.213260	34	1876	177	3	5.436134e-03
1	Q006387	C006448	S002677	S002677.l.r.m.c.lib.g.k2.a.t			S002677_l_d_a	ChemoEndo_review	F	2	50	<=50	<=50	LEFT	2012	3323	0	3216	0	19	Positive	99	99	Adjuvant	TRUE	35.0	FEC100x3 D100x3	TRUE	FALSE	FALSE	FALSE	FALSE	FALSE	FALSE	0	7.4907598	0	9.0978782	1	1+	NA	0.211561	36	0.210178	30	2257	209	55	2.671862e-02
1	Q006393	C006426	S002686	S002686.l.r.m.c.lib.g.k2.a.t			S002686_l_d_a	ChemoEndo_review	F	2	50	<=50	<=50	LEFT	2012	3337	0	3230	0	22	Positive	95	85	Adjuvant	TRUE	27.0	FEC100x3 D100x3	TRUE	FALSE	FALSE	FALSE	FALSE	FALSE	FALSE	0	7.1184120	0	9.1362081	1	2+	NA	0.196163	31	0.224090	31	1074	70	33	7.644230e-04
1	Q006403	C006406	S002688	S002688.l.r.m.c.lib.g.k2.a.t			S002688_l_d_a	ChemoEndo_review	F	3	65	>50	51-70	LEFT	2012	3310	0	3203	0	26	Positive	100	60	Adjuvant	TRUE	22.0	FEC100x3 D100x3	TRUE	FALSE	FALSE	FALSE	FALSE	FALSE	FALSE	0	7.6139630	0	9.0622861	1	1+	NA	0.214553	37	0.199708	32	2735	263	93	7.383250e-03
1	Q006394	C006407	S002705	S002705.l.r.m.c.lib.g.k2.a.t			S002705_l_d_a	ChemoEndo_review	F	2	55	>50	51-70	RIGHT	2012	3315	0	3208	0	13	Positive	90	99	Adjuvant	TRUE	23.0	FEC100x3 D100x3	TRUE	FALSE	FALSE	FALSE	FALSE	FALSE	FALSE	0	7.2607803	0	9.0759754	1	1+	NA	0.180043	34	0.221692	31	1210	80	40	2.335468e-03
1	Q006377	C006389	S002720	S002720.l.r.m.c.lib.g.k2.a.t			S002720_l_d_a	ChemoEndo_review	F	2	70	>50	51-70	LEFT	2012	2832	1	2081	0	33	Positive	100	60	Adjuvant	TRUE	35.0	FEC75x3 D80x3	TRUE	FALSE	FALSE	FALSE	TRUE	FALSE	FALSE	0	6.0725530	1	6.0725530	1	2+	100	0.182744	31	0.207993	33	5541	314	169	1.520349e-01
1	Q006341	C006338	S002760	S002760.l.r.m.c.lib.g.k2.a.t			S002760_l_d_a	ChemoEndo_review	F	3	70	>50	51-70	LEFT	2012	3296	0	3157	0	22	Positive	100	80	Adjuvant	TRUE	42.0	FEC75x3 D80x3	TRUE	FALSE	FALSE	FALSE	FALSE	FALSE	FALSE	0	7.5783710	0	9.0239562	1	2+	100	0.182676	32	0.197295	31	2663	140	10	2.221622e-02
1	Q006345	C006337	S002761	S002761.l.r.m.c.lib.g.k2.a.t			S002761_l_d_a	ChemoEndo_review	F	2	70	>50	51-70	LEFT	2012	1777	1	1725	1	16	Positive	95	85	Adjuvant	TRUE	30.0	FEC75x3 D80x3	TRUE	FALSE	FALSE	TRUE	FALSE	FALSE	FALSE	1	4.8651608	1	4.8651608	1	2+	95	0.187833	31	0.199195	38	3379	129	28	5.874205e-04
1	Q006320	C006333	S002763	S002763.l.r.m.c.lib.g.k2.a.t			S002763_l_d_a	ChemoEndo_review	F	2	35	<=50	<=50	RIGHT	2012	3316	0	3209	0	20	Positive	100	20	Adjuvant	TRUE	43.0	FEC100x3 D100x3	TRUE	FALSE	FALSE	FALSE	FALSE	FALSE	FALSE	0	7.4086242	0	9.0787132	1	2+	100	0.204818	36	0.210312	31	1918	124	166	3.834135e-03
1	Q006306	C006320	S002804	S002804.l.r.m2.c.lib.g.k2.a.t			S002804_l_d_a	ChemoEndo_review	F	3	70	>50	51-70	RIGHT	2012	3290	0	3182	0	28	Positive	100	100	Adjuvant	TRUE	25.0	FEC75x3 D80x3	TRUE	FALSE	FALSE	FALSE	FALSE	FALSE	FALSE	0	7.5893224	0	9.0075291	1	1+	100	0.174913	33	0.193259	33	3102	234	56	5.064192e-03
1	Q006207	C006270	S002850	S002850.l.r.m2.c.lib.g.k2.a.t			S002850_l_d_a	ChemoEndo_review	F	2	70	>50	51-70	LEFT	2012	3275	0	3078	0	13	Positive	100	40	Adjuvant	TRUE	29.0	FEC75x3 D80x3	TRUE	FALSE	FALSE	FALSE	FALSE	FALSE	FALSE	0	7.4414784	0	8.9664613	1	1+	NA	0.200144	35	0.197676	32	1951	287	6	8.836070e-03
1	Q006206	C006263	S002853	S002853.l.r.m2.c.lib.g.k2.a.t			S002853_l_d_a	ChemoEndo_review	F	2	70	>50	51-70	RIGHT	2012	3284	0	3163	0	20	Positive	100	80	Adjuvant	TRUE	13.0	FEC75x3 D80x3	TRUE	FALSE	FALSE	FALSE	FALSE	FALSE	FALSE	0	7.5646817	0	8.9911020	1	2+	100	0.202357	32	0.206898	32	1825	166	0	1.360473e-03
1	Q006184	C006246	S002869	S002869.l.r.m2.c.lib.g.k2.a.t			S002869_l_d_a	ChemoEndo_review	F	2	50	<=50	<=50	RIGHT	2012	3290	0	3182	0	23	Positive	100	70	Adjuvant	TRUE	35.0	FEC100x3 D100x3	TRUE	FALSE	FALSE	FALSE	FALSE	FALSE	FALSE	0	7.5017112	0	9.0075291	1	2+	100	0.191586	31	0.202618	31	1746	228	39	1.028865e-02
1	Q006183	C006243	S002871	S002871.l.r.m2.c.lib.g.k2.a.t			S002871_l_d_a	ChemoEndo_review	F	2	50	<=50	<=50	LEFT	2012	3281	0	3173	0	16	Positive	100	100	Adjuvant	TRUE	50.0	FEC100x3 D100x3	TRUE	FALSE	FALSE	FALSE	FALSE	FALSE	FALSE	0	7.6659822	0	8.9828884	1	2+	100	0.173740	33	0.202599	31	3040	219	15	3.732836e-04
1	Q006133	C006216	S002889	S002889.l.r.m2.c.lib.g.k2.a.t			S002889_l_d_a	ChemoEndo_review	F	3	40	<=50	<=50	RIGHT	2012	3289	0	2585	1	33	Negative	100	1	Adjuvant	TRUE	39.0	FEC100x3 D100x3	TRUE	FALSE	FALSE	TRUE	FALSE	FALSE	FALSE	1	7.1211499	1	7.1211499	1	1+	100	0.193068	36	0.203354	33	2822	384	90	2.423349e-03
1	Q006141	C006195	S002906	S002906.l.r.m4.c.lib.g.k2.a.t			S002906_l_d_a	ChemoEndo_review	F	3	55	>50	51-70	RIGHT	2012	3263	0	3124	0	30	Positive	100	75	Adjuvant	TRUE	40.0	FEC100x3 D100x3	TRUE	FALSE	FALSE	FALSE	FALSE	FALSE	FALSE	0	7.4360027	0	8.9336071	1	1+	100	0.222094	41	0.205469	32	1915	269	65	5.832785e-03
1	Q006134	C006189	S002917	S002917.l.r.m3.c.lib.g.k2.a.t			S002917_l_d_a	ChemoEndo_review	F	3	40	<=50	<=50	LEFT	2012	3260	0	792	1	13	Positive	99	95	Adjuvant	TRUE	50.0	FEC100x3 D100x3	TRUE	FALSE	FALSE	TRUE	FALSE	FALSE	FALSE	1	2.2751540	1	2.2751540	1	1+	99	0.211018	32	0.200203	34	2095	169	49	3.027312e-03
1	Q006138	C006207	S002918	S002918.l.r.m3.c.lib.g.k2.a.t			S002918_l_d_a	ChemoEndo_review	F	2	55	>50	51-70	RIGHT	2012	3267	0	3159	0	20	Positive	90	70	Adjuvant	TRUE	27.0	FEC100x3 D100x3	TRUE	FALSE	FALSE	FALSE	FALSE	FALSE	FALSE	0	7.4360027	0	8.9445585	1	1+	90	0.206083	30	0.211579	33	1520	180	3	1.901434e-03
1	Q006105	C006166	S002935	S002935.l.r.m.c.lib.g.k2.a.t			S002935_l_d_a	ChemoEndo_review	F	3	60	>50	51-70	RIGHT	2012	3261	0	3153	0	14	Positive	100	100	Adjuvant	TRUE	29.0	FEC100x3 D100x3	TRUE	FALSE	FALSE	FALSE	FALSE	FALSE	FALSE	0	7.1430527	0	8.9281314	1	1+	100	0.198699	40	0.216587	33	1895	196	4	1.568538e-02
1	Q006102	C006149	S002945	S002945.l.r.m.c.lib.g.k2.a.t			S002945_l_d_a	ChemoEndo_review	F	3	60	>50	51-70	LEFT	2012	3267	0	1861	0	13	Positive	100	100	Adjuvant	TRUE	16.0	FEC100x3 D100x3	TRUE	FALSE	FALSE	FALSE	FALSE	FALSE	FALSE	0	7.0882957	0	8.9445585	1	1+	NA	0.196062	33	0.244833	31	1964	134	104	2.285998e-02
1	Q006124	C006164	S002947	S002947.l.r.m.c.lib.g.k2.a.t			S002947_l_d_a	ChemoEndo_review	F	3	70	>50	51-70	LEFT	2012	3262	0	3154	0	16	Positive	100	20	Adjuvant	TRUE	33.0	FEC75x3 D80x3	TRUE	FALSE	FALSE	FALSE	FALSE	FALSE	FALSE	0	7.4551677	0	8.9308693	1	1+	NA	0.195322	31	0.264614	30	3748	303	70	1.683750e-03
1	Q006107	C006157	S002950	S002950.l.r.m.c.lib.g.k2.a.t			S002950_l_d_a	ChemoEndo_review	F	3	65	>50	51-70	RIGHT	2012	3256	0	3172	0	25	Positive	95	70	Adjuvant	TRUE	29.0	FEC100x3 D100x3	TRUE	FALSE	FALSE	FALSE	FALSE	FALSE	FALSE	0	7.0910335	0	8.9144422	1	2+	95	0.185121	31	0.227156	30	1852	176	55	5.512953e-03
1	Q006068	C006134	S002975	S002975.l.r.m.c.lib.g.k2.a.t			S002975_l_d_a	ChemoEndo_review	F	3	75	>50	71+	RIGHT	2012	3255	0	3147	0	20	Positive	100	70	Adjuvant	TRUE	50.0	FEC75x3 D80x3	TRUE	FALSE	FALSE	FALSE	FALSE	FALSE	FALSE	0	7.5263518	0	8.9117043	1	2+	100	0.198019	33	0.222425	33	4641	434	106	3.567061e-01
1	Q006053	C006120	S002990	S002990.l.r.m.c.lib.g.k2.a.t			S002990_l_d_a	ChemoEndo_review	F	3	50	<=50	<=50	LEFT	2012	3254	0	3146	0	31	Positive	80	50	Adjuvant	TRUE	50.0	FEC100x3 D100x3	TRUE	FALSE	FALSE	FALSE	FALSE	FALSE	FALSE	0	7.2005476	0	8.9089665	0	0+	80	0.192586	32	0.206678	32	1804	185	24	2.122636e-03
2	Q006004	C006056	S003050	S003050.l.r.m.c.lib.g.k2.a.t			S003050_l_d_a	ChemoEndo_review	F	3	70	>50	51-70	LEFT	2013	3234	0	3064	0	32	Positive	100	100	Adjuvant	TRUE	22.0	FEC75x3 D80x3	TRUE	FALSE	FALSE	FALSE	FALSE	FALSE	FALSE	0	7.9041752	0	8.8542094	1	1+	NA	0.202354	37	0.256687	38	3125	294	188	2.561653e-01
2	Q005999	C006062	S003068	S003068.l.r.m.c.lib.g.k2.a.t			S003068_l_d_a	ChemoEndo_review	F	2	65	>50	51-70	LEFT	2013	3239	0	3131	0	13	Positive	100	95	Adjuvant	TRUE	26.0	FEC100x3 D100x3	TRUE	FALSE	FALSE	FALSE	FALSE	FALSE	FALSE	0	7.8603696	0	8.8678987	1	1+	100	0.213513	44	0.243357	36	1822	228	49	1.220313e-02
2	Q005920	C006033	S003080	S003080.l.r.m.c.lib.g.k2.a.t			S003080_l_d_a	ChemoEndo_review	F	3	50	<=50	<=50	LEFT	2013	3233	0	3094	0	18	Positive	100	100	Adjuvant	TRUE	40.0	FEC100x3 D100x3	TRUE	FALSE	FALSE	FALSE	FALSE	FALSE	FALSE	0	7.8959617	0	8.8514716	1	2+	100	0.203706	40	0.260987	35	1639	320	3	2.548460e-03
2	Q005960	C006041	S003083	S003083.l.r.m.c.lib.g.k2.a.t			S003083_l_d_a	ChemoEndo_review	F	3	70	>50	51-70	LEFT	2013	3225	0	3117	0	32	Negative	100	5	Adjuvant	TRUE	67.0	FEC75x3 D80x3	TRUE	FALSE	FALSE	FALSE	FALSE	FALSE	FALSE	0	7.8658453	0	8.8295688	1	1+	100	0.212863	38	0.234743	37	14568	335	28	9.292921e-04
2	Q005911	C005969	S003129	S003129.l.r.m.c.lib.g.k2.a.t			S003129_l_d_a	ChemoEndo_review	F	3	45	<=50	<=50	RIGHT	2013	3210	0	3102	0	17	Positive	100	100	Adjuvant	TRUE	27.0	FEC100x3 D100x3	TRUE	FALSE	FALSE	FALSE	FALSE	FALSE	FALSE	0	7.5728953	0	8.7885010	1	1+	NA	0.202760	41	0.236957	40	1639	133	1	4.902978e-04
2	Q005950	C005976	S003136	S003136.l.r.m.c.lib.g.k2.a.t			S003136_l_d_a	ChemoEndo_review	F	2	65	>50	51-70	LEFT	2013	3225	0	3117	0	22	Positive	100	11	Adjuvant	TRUE	30.0	FEC75x3 D80x3	TRUE	FALSE	FALSE	FALSE	FALSE	FALSE	FALSE	0	7.8576318	0	8.8295688	1	2+	100	0.211574	38	0.242874	37	2016	199	118	3.161883e-02
2	Q005874	C005929	S003186	S003186.l.r.m.c.lib.g.k2.a.t			S003186_l_d_a	ChemoEndo_review	F	2	60	>50	51-70	RIGHT	2013	3197	0	3058	0	15	Positive	100	70	Adjuvant	TRUE	27.0	FEC100x3 D100x3	TRUE	FALSE	FALSE	FALSE	FALSE	FALSE	FALSE	0	7.7371663	0	8.7529090	1	2+	100	0.227737	37	0.276603	36	1825	196	5	2.231083e-03
2	Q005869	C005926	S003190	S003190.l.r.m.c.lib.g.k2.a.t			S003190_l_d_a	ChemoEndo_review	F	3	55	>50	51-70	RIGHT	2013	3204	0	2547	1	22	Positive	100	20	Adjuvant	TRUE	70.0	FEC100x3 D100x3	TRUE	FALSE	FALSE	TRUE	FALSE	FALSE	FALSE	1	7.0061602	1	7.0061602	1	1+	100	0.220497	41	0.197115	40	2217	222	37	3.880739e-02
2	Q005868	C005939	S003192	S003192.l.r.m.c.lib.g.k2.a.t			S003192_l_d_a	ChemoEndo_review	F	3	55	>50	51-70	RIGHT	2013	3198	0	3090	0	14	Negative	100	0	Adjuvant	TRUE	95.0	FEC100x3 D100x3	TRUE	FALSE	FALSE	FALSE	FALSE	FALSE	FALSE	0	7.4086242	0	8.7556468	1	1+	100	0.215697	37	0.279449	35	4037	279	142	8.206690e-03
2	Q005839	C005919	S003213	S003213.l.r.m.c.lib.g.k2.a.t			S003213_l_d_a	ChemoEndo_review	F	1	50	<=50	<=50	RIGHT	2013	2296	1	2296	0	20	Positive	100	60	Adjuvant	TRUE	14.0	FEC100x3 D100x3	TRUE	FALSE	FALSE	FALSE	FALSE	FALSE	FALSE	0	NA	1	6.2861054	1	1+	100	0.204295	37	0.250288	47	1374	116	18	2.962970e-04
2	Q005827	C005888	S003241	S003241.l.r.m.c.lib.g.k2.a.t			S003241_l_d_a	ChemoEndo_review	F	2	55	>50	51-70	RIGHT	2013	3191	0	3083	0	35	Positive	80	70	Adjuvant	TRUE	25.0	FEC100x3 D100x3	TRUE	FALSE	FALSE	FALSE	FALSE	FALSE	FALSE	0	6.5653662	0	8.7364819	1	2+	NA	0.224126	38	0.224063	39	1960	220	105	5.498788e-03
2	Q005803	C005854	S003257	S003257.l.r.m2.c.lib.g.k2.a.t			S003257_l_d_a	ChemoEndo_review	F	3	70	>50	51-70	RIGHT	2013	3198	0	2172	0	22	Positive	100	20	Adjuvant	TRUE	29.0	FEC75x3 D80x3	TRUE	FALSE	FALSE	FALSE	FALSE	FALSE	FALSE	0	7.7809719	0	8.7556468	1	1+	100	0.230109	36	0.200450	39	2924	182	119	1.910064e-03
2	Q005797	C005852	S003259	S003259.l.r.m.c.lib.g.k2.a.t			S003259_l_d_a	ChemoEndo_review	F	3	65	>50	51-70	LEFT	2013	3191	0	3083	0	14	Positive	100	30	Adjuvant	TRUE	24.0	FEC100x3 D100x3	TRUE	FALSE	FALSE	FALSE	FALSE	FALSE	FALSE	0	7.7043121	0	8.7364819	1	1+	100	0.232592	38	0.215004	39	2758	285	111	1.904532e-03
2	Q005810	C005856	S003273	S003273.l.r.m.c.lib.g.k2.a.t			S003273_l_d_a	ChemoEndo_review	F	3	70	>50	51-70	LEFT	2013	2905	1	2854	1	20	Positive	95	12	Adjuvant	TRUE	70.0	FEC75x3 D80x3	TRUE	FALSE	FALSE	FALSE	FALSE	FALSE	FALSE	0	7.7234771	1	7.9534565	0	0+	95	0.209766	40	0.205957	43	6574	345	178	1.103353e-03
2	Q005809	C005843	S003279	S003279.l2.r.n.m.c.lib.g.k2.a.t			S003279_l2_d_a	ChemoEndo_review	F	2	70	>50	51-70	LEFT	2013	3184	0	3045	0	20	Positive	100	75	Adjuvant	TRUE	28.0	FEC75x3 D80x3	TRUE	FALSE	FALSE	FALSE	FALSE	FALSE	FALSE	0	7.7754962	0	8.7173169	1	2+	100	0.241063	37	0.301765	33	1916	203	3	2.029891e-03
2	Q005794	C005842	S003280	S003280.l2.r.n.m.c.lib.g.k2.a.t			S003280_l2_d_a	ChemoEndo_review	F	3	60	>50	51-70	LEFT	2013	3184	0	3045	0	20	Positive	80	75	Adjuvant	TRUE	30.0	FEC75x3 D80x3	TRUE	FALSE	FALSE	FALSE	TRUE	FALSE	FALSE	0	1.9712526	1	1.9712526	0	0+	80	0.259801	37	0.207434	39	1392	84	46	4.945972e-02
2	Q005788	C005840	S003289	S003289.l2.r.n.m.c.lib.g.k.a.t			S003289_l2_d_a	ChemoEndo_review	F	3	50	<=50	<=50	LEFT	2013	3211	0	2785	1	20	Positive	100	95	Adjuvant	TRUE	32.0	FEC100x3 D100x3	TRUE	FALSE	FALSE	TRUE	FALSE	FALSE	FALSE	1	7.6714579	1	7.6714579	1	2+	100	0.223705	40	0.192725	39	1846	282	80	1.771025e-02
2	Q005764	C005826	S003301	S003301.l.r.m.c.lib.g.k2.a.t			S003301_l_d_a	ChemoEndo_review	F	3	50	<=50	<=50	LEFT	2013	3185	0	3015	0	18	Positive	100	100	Adjuvant	TRUE	25.0	FEC100x3 D100x3	TRUE	FALSE	FALSE	FALSE	FALSE	FALSE	FALSE	0	7.6413415	0	8.7200548	1	1+	NA	0.214405	37	0.207615	39	1167	113	13	3.342166e-04
2	Q005745	C005804	S003328	S003328.l.r.m.c.lib.g.k2.a.t			S003328_l_d_a	ChemoEndo_review	F	3	55	>50	51-70	LEFT	2013	3164	0	2994	0	12	Positive	100	100	Adjuvant	TRUE	26.0	FEC100x3 D100x3	TRUE	FALSE	FALSE	FALSE	FALSE	FALSE	FALSE	0	7.7453799	0	8.6625599	1	1+	100	0.216899	40	0.224050	39	1325	139	1	2.730833e-03
2	Q005747	C005801	S003340	S003340.l.r.m.c.lib.g.k2.a.t			S003340_l_d_a	ChemoEndo_review	F	2	55	>50	51-70	LEFT	2013	3176	0	1872	0	14	Positive	100	100	Adjuvant	TRUE	35.0	FEC100x3 D100x3	TRUE	FALSE	FALSE	FALSE	FALSE	FALSE	FALSE	0	7.1594798	0	8.6954141	1	2+	100	0.198322	42	0.223400	39	1467	172	2	3.395592e-04
2	Q005710	C005766	S003350	S003350.l.r.m.c.lib.g.k2.a.t			S003350_l_d_a	ChemoEndo_review	F	2	60	>50	51-70	LEFT	2013	3164	0	3080	0	18	Positive	100	10	Adjuvant	TRUE	42.0	FEC100x3 D100x3	TRUE	FALSE	FALSE	FALSE	FALSE	FALSE	FALSE	0	7.6112252	0	8.6625599	0	0+	100	0.218069	38	0.251658	36	2082	206	66	9.263389e-04
2	Q005707	C005773	S003351	S003351.l.r.m.c.lib.g.k2.a.t			S003351_l_d_a	ChemoEndo_review	F	3	55	>50	51-70	LEFT	2013	3164	0	3080	0	45	Positive	90	80	Adjuvant	TRUE	35.0	FEC100x3 D100x3	TRUE	FALSE	FALSE	FALSE	FALSE	FALSE	FALSE	0	6.6475017	0	8.6625599	1	2+	90	0.237345	41	0.246176	36	1761	205	24	1.233151e-02
2	Q005646	C005750	S003384	S003384.l.r.m.c.lib.g.k2.a.t			S003384_l_d_a	ChemoEndo_review	F	3	50	<=50	<=50	LEFT	2013	3157	0	3074	0	20	Positive	100	50	Adjuvant	TRUE	51.0	FEC100x3 D100x3	TRUE	FALSE	FALSE	FALSE	FALSE	FALSE	FALSE	0	7.8001369	0	8.6433949	1	1+	100	0.211817	40	0.244772	37	3150	203	28	6.624579e-04
2	Q005652	C005732	S003397	S003397.l.r.m.c.lib.g.k2.a.t			S003397_l_d_a	ChemoEndo_review	F	3	55	>50	51-70	RIGHT	2013	3204	0	3065	0	23	Positive	100	40	Adjuvant	TRUE	45.0	FEC100x3 D100x3	TRUE	FALSE	FALSE	FALSE	FALSE	FALSE	FALSE	0	7.7344285	0	8.7720739	1	1+	100	0.191852	41	0.203248	38	10716	710	165	2.842467e-03
2	Q005656	C005707	S003428	S003428.l.r.m.c.lib.g.k2.a.t			S003428_l_d_a	ChemoEndo_review	F	2	55	>50	51-70	RIGHT	2013	3142	0	3035	0	17	Positive	95	85	Adjuvant	TRUE	26.0	FEC100x3 D100x3	TRUE	FALSE	FALSE	FALSE	FALSE	FALSE	FALSE	0	6.5051335	0	8.6023272	1	1+	95	0.225118	36	0.261263	36	2243	202	35	1.613573e-03
2	Q005669	C005703	S003429	S003429.l.r.m.c.lib.g.k2.a.t			S003429_l_d_a	ChemoEndo_review	F	2	65	>50	51-70	LEFT	2013	3157	0	3049	0	17	Positive	100	99	Adjuvant	TRUE	40.0	FEC75x3 D80x3	TRUE	FALSE	FALSE	FALSE	FALSE	FALSE	FALSE	0	7.6988364	0	8.6433949	1	1+	100	0.200748	41	0.222900	37	1976	210	1	3.386940e-04
2	Q005664	C005702	S003430	S003430.l.r.m.c.lib.g.k2.a.t			S003430_l_d_a	ChemoEndo_review	F	3	65	>50	51-70	LEFT	2013	3147	0	3040	0	20	Positive	99	15	Adjuvant	TRUE	15.0	FEC100x3 D100x3	TRUE	FALSE	FALSE	FALSE	FALSE	FALSE	FALSE	0	7.6468172	0	8.6160164	1	2+	99	0.193976	38	0.223525	43	5563	193	45	2.792669e-02
2	Q005649	C005695	S003432	S003432.l.r.m.c.lib.g.k2.a.t			S003432_l_d_a	ChemoEndo_review	F	3	50	<=50	<=50	LEFT	2013	3144	0	3037	0	19	Positive	100	60	Adjuvant	TRUE	33.0	FEC100x3 D100x3	TRUE	FALSE	FALSE	FALSE	FALSE	FALSE	FALSE	0	7.5975359	0	8.6078029	1	1+	100	0.198551	42	0.246259	36	3424	324	26	1.138232e-01
2	Q005610	C005663	S003473	S003473.l.r.m.c.lib.g.k2.a.t			S003473_l_d_a	ChemoEndo_review	F	2	50	<=50	<=50	RIGHT	2013	3142	0	2904	0	7	Positive	100	100	Adjuvant	TRUE	16.0	FEC100x3 D100x3	TRUE	FALSE	FALSE	FALSE	FALSE	FALSE	FALSE	0	7.7316906	0	8.6023272	0	0+	NA	0.188339	40	0.273633	34	1058	115	4	6.779004e-04
2	Q005572	C005627	S003516	S003516.l.r.m.c.lib.g.k2.a.t			S003516_l_d_a	ChemoEndo_review	F	3	60	>50	51-70	RIGHT	2013	3120	0	3037	0	23	Negative	20	0	Adjuvant	TRUE	90.0	FEC100x3 D100x3	TRUE	FALSE	FALSE	FALSE	FALSE	FALSE	FALSE	0	7.5126626	0	8.5420945	1	1+	15	0.220292	50	0.234306	38	4152	377	416	6.560586e-03
2	Q005562	C005625	S003518	S003518.l.r.m2.c.lib.g.k2.a.t			S003518_l_d_a	ChemoEndo_review	F	3	50	<=50	<=50	LEFT	2013	3123	0	2045	0	28	Positive	100	100	Adjuvant	TRUE	29.0	FEC100x3 D100x3	TRUE	FALSE	FALSE	FALSE	FALSE	FALSE	FALSE	0	5.7467488	0	8.5503080	1	2+	100	0.217791	44	0.251548	38	1584	166	0	1.077074e-03
2	Q005537	C005581	S003560	S003560.l.r.m.c.lib.g.k2.a.t			S003560_l_d_a	ChemoEndo_review	F	3	60	>50	51-70	RIGHT	2013	3116	0	3033	0	29	Positive	100	30	Adjuvant	TRUE	46.0	FEC100x3 D100x3	TRUE	FALSE	FALSE	FALSE	FALSE	FALSE	FALSE	0	7.4852841	0	8.5311431	1	1+	100	0.195434	39	0.220083	37	1145	59	7	1.897928e-03
2	Q005511	C005569	S003565	S003565.l.r.m.c.lib.g.k2.a.t			S003565_l_d_a	ChemoEndo_review	F	3	50	<=50	<=50	RIGHT	2013	3129	0	2991	0	20	Positive	100	100	Adjuvant	TRUE	50.0	FEC100x3 D100x3	TRUE	FALSE	FALSE	FALSE	FALSE	FALSE	FALSE	0	7.3374401	0	8.5667351	1	1+	100	0.213880	37	0.232136	44	3127	209	57	1.429041e-03
2	Q005536	C005577	S003575	S003575.l.r.m.c.lib.g.k2.a.t			S003575_l_d_a	ChemoEndo_review	F	3	60	>50	51-70	LEFT	2013	3141	0	3034	0	14	Positive	95	95	Adjuvant	TRUE	50.0	FEC100x3 D100x3	TRUE	FALSE	FALSE	FALSE	FALSE	FALSE	FALSE	0	7.6468172	0	8.5995893	1	1+	95	0.208523	38	0.266359	43	2149	157	62	2.794107e-02
2	Q005535	C005576	S003576	S003576.l.r.m.c.lib.g.k2.a.t			S003576_l_d_a	ChemoEndo_review	F	3	60	>50	51-70	RIGHT	2013	3133	0	3026	0	21	Positive	99	70	Adjuvant	TRUE	15.0	FEC100x3 D100x3	TRUE	FALSE	FALSE	FALSE	FALSE	FALSE	FALSE	0	7.6960986	0	8.5776865	1	2+	99	0.210669	38	0.300953	32	2096	281	10	1.641834e-03
2	Q005502	C005552	S003592	S003592.l.r.m.c.lib.g.k2.a.t			S003592_l_d_a	ChemoEndo_review	F	2	70	>50	51-70	RIGHT	2013	3129	0	3022	0	30	Positive	99	50	Adjuvant	TRUE	50.0	FEC75x3 D80x3	TRUE	FALSE	FALSE	FALSE	FALSE	FALSE	FALSE	0	7.5811088	0	8.5667351	0	0+	99	0.214190	41	0.189080	42	2658	236	17	2.618386e-04
2	Q005463	C005532	S003613	S003613.l.r.m.c.lib.g.k2.a.t			S003613_l_d_a	ChemoEndo_review	F	3	40	<=50	<=50	LEFT	2013	2266	1	598	1	20	Positive	95	70	Adjuvant	TRUE	60.0	FEC100x3 D100x3	TRUE	FALSE	FALSE	TRUE	FALSE	FALSE	FALSE	1	1.7275838	1	1.7275838	1	1+	95	0.237396	50	0.233927	38	2678	523	200	2.666431e-03
2	Q005467	C005528	S003617	S003617.l.r.m.c.lib.g.k2.a.t			S003617_l_d_a	ChemoEndo_review	F	2	50	<=50	<=50	RIGHT	2013	3133	0	2995	0	18	Positive	100	100	Adjuvant	TRUE	19.5	FEC100x3 D100x3	TRUE	FALSE	FALSE	FALSE	FALSE	FALSE	FALSE	0	7.6824093	0	8.5776865	1	1+	100	0.226538	38	0.249935	37	1817	156	0	6.001539e-03
2	Q005470	C005520	S003620	S003620.l.r.m.c.lib.g.k2.a.t			S003620_l_d_a	ChemoEndo_review	F	2	50	<=50	<=50	RIGHT	2013	3107	0	2938	0	17	Positive	90	90	Adjuvant	TRUE	25.0	FEC100x3 D100x3	TRUE	FALSE	FALSE	FALSE	FALSE	FALSE	FALSE	0	7.5373032	0	8.5065024	0	0+	90	0.219968	39	0.250919	40	2077	361	1	1.440603e-04
2	Q005435	C005504	S003642	S003642.l.r.m.c.lib.g.k2.a.t			S003642_l_d_a	ChemoEndo_review	F	2	60	>50	51-70	LEFT	2013	1708	0	316	0	17	Positive	100	90	Adjuvant	TRUE	40.0	FEC100x3 D100x3	TRUE	FALSE	FALSE	FALSE	FALSE	FALSE	FALSE	NA	NA	1	NA	0	0+	100	0.215305	39	0.270513	34	2430	165	28	2.175004e-03
2	Q005449	C005482	S003656	S003656.l.r.m.c.lib.g.k2.a.t			S003656_l_d_a	ChemoEndo_review	F	2	75	>50	71+	LEFT	2013	3107	0	2889	0	15	Positive	100	50	Adjuvant	TRUE	15.0	FEC75x3 D80x3	TRUE	FALSE	FALSE	FALSE	FALSE	FALSE	FALSE	0	7.4688569	0	8.5065024	1	2+	100	0.200541	44	0.275612	39	1957	232	18	1.488025e-03
2	Q005432	C005478	S003665	S003665.l.r.m.c.lib.g.k2.a.t			S003665_l_d_a	ChemoEndo_review	F	1	50	<=50	<=50	LEFT	2013	3115	0	2977	0	13	Positive	95	95	Adjuvant	TRUE	14.0	FEC100x3 D100x3	TRUE	FALSE	FALSE	FALSE	FALSE	FALSE	FALSE	0	7.4743326	0	8.5284052	1	2+	95	0.269252	35	0.190639	40	1215	99	3	6.976498e-04
2	Q005406	C005449	S003703	S003703.l.r.m.c.lib.g.k2.a.t			S003703_l_d_a	ChemoEndo_review	F	3	70	>50	51-70	RIGHT	2013	3100	0	2993	0	9	Positive	99	70	Adjuvant	TRUE	16.0	FEC75x3 D80x3	TRUE	FALSE	FALSE	FALSE	FALSE	FALSE	FALSE	0	7.4934976	0	8.4873374	1	1+	99	0.196516	40	0.188348	40	1469	121	20	4.389640e-04
2	Q005385	C005433	S003715	S003715.l.r.m.c.lib.g.k2.a.t			S003715_l_d_a	ChemoEndo_review	F	3	70	>50	51-70	RIGHT	2013	2421	1	2333	1	22	Positive	100	50	Adjuvant	TRUE	36.0	FEC75x3 D80x3	TRUE	FALSE	FALSE	TRUE	FALSE	FALSE	FALSE	1	6.4093087	1	6.4093087	1	2+	100	0.218515	38	0.234586	38	2556	217	39	2.129901e-01
2	Q005339	C005415	S003733	S003733.l.r.m.c.lib.g.k2.a.t			S003733_l_d_a	ChemoEndo_review	F	3	50	<=50	<=50	LEFT	2013	3093	0	2986	0	25	Positive	95	60	Adjuvant	TRUE	23.0	FEC100x3 D100x3	TRUE	FALSE	FALSE	FALSE	FALSE	FALSE	FALSE	0	6.6913073	0	8.4681725	1	1+	95	0.197547	39	0.232838	39	4835	417	225	8.381016e-03
2	Q005363	C005413	S003735	S003735.l.r.m.c.lib.g.k2.a.t			S003735_l_d_a	ChemoEndo_review	F	2	75	>50	71+	RIGHT	2013	3081	0	2914	0	15	Positive	100	90	Adjuvant	TRUE	32.0	FEC75x3 D80x3	TRUE	FALSE	FALSE	FALSE	FALSE	FALSE	FALSE	0	7.4469541	0	8.4353183	1	2+	100	0.225288	37	0.194074	41	1840	214	52	3.041242e-01
2	Q005288	C005350	S003789	S003789.l.r.m.c.lib.g.k2.a.t			S003789_l_d_a	ChemoEndo_review	F	2	50	<=50	<=50	RIGHT	2013	3086	0	2979	0	30	Positive	100	100	Adjuvant	TRUE	20.0	FEC100x3 D100x3	TRUE	FALSE	FALSE	FALSE	FALSE	FALSE	FALSE	0	7.3566051	0	8.4490075	0	0+	100	0.222955	38	0.326267	33	1533	201	1	9.732982e-04
2	Q005243	C005299	S003814	S003814.l.r.m.c.lib.g.k2.a.t			S003814_l_d_a	ChemoEndo_review	F	3	65	>50	51-70	RIGHT	2013	3059	0	2853	0	30	Positive	100	90	Adjuvant	TRUE	39.0	FEC100x3 D100x3	TRUE	FALSE	FALSE	FALSE	FALSE	FALSE	FALSE	0	6.7652293	0	8.3750856	1	2+	100	0.249779	44	0.215820	44	3926	336	4	1.460629e-04
2	Q005237	C005298	S003815	S003815.l.r.m.c.lib.g.k2.a.t			S003815_l_d_a	ChemoEndo_review	F	2	60	>50	51-70	LEFT	2013	3059	0	2976	0	23	Positive	100	20	Adjuvant	TRUE	34.0	FEC100x3 D100x3	TRUE	FALSE	FALSE	FALSE	FALSE	FALSE	FALSE	0	6.8418891	0	8.3750856	1	1+	100	0.259315	37	0.285054	34	869	70	6	1.241787e-02
2	Q005216	C005282	S003825	S003825.l.r.m.c.lib.g.k2.a.t			S003825_l_d_a	ChemoEndo_review	F	2	50	<=50	<=50	LEFT	2013	3037	0	2955	0	15	Positive	100	15	Adjuvant	TRUE	27.0	FEC100x3 D100x3	TRUE	FALSE	FALSE	FALSE	FALSE	FALSE	FALSE	0	7.1540041	0	8.3148528	1	1+	100	0.274577	51	0.190443	39	2521	247	42	2.564936e-02
2	Q005244	C005280	S003828	S003828.l.r.m.c.lib.g.k2.a.t			S003828_l_d_a	ChemoEndo_review	F	2	65	>50	51-70	LEFT	2013	3039	0	2901	0	18	Positive	100	100	Adjuvant	TRUE	40.0	FEC100x3 D100x3	TRUE	FALSE	FALSE	FALSE	FALSE	FALSE	FALSE	0	7.3648186	0	8.3203285	1	1+	100	0.224548	42	0.245855	37	2056	265	67	6.311663e-03
2	Q005221	C005285	S003830	S003830.l.r.m.c.lib.g.k2.a.t			S003830_l_d_a	ChemoEndo_review	F	3	50	<=50	<=50	RIGHT	2013	3058	0	2951	0	14	Positive	100	100	Adjuvant	TRUE	30.0	FEC100x3 D100x3	TRUE	FALSE	FALSE	FALSE	FALSE	FALSE	FALSE	0	6.6420260	0	8.3723477	1	2+	100	0.242324	38	0.267035	37	2011	121	0	2.574745e-03
2	Q005233	C005268	S003846	S003846.l.r.m.c.lib.g.k2.a.t			S003846_l_d_a	ChemoEndo_review	M	2	60	>50	51-70	RIGHT	2013	3056	0	2918	0	28	Positive	90	70	Adjuvant	TRUE	21.0	FEC100x3 D100x3	TRUE	FALSE	FALSE	FALSE	FALSE	FALSE	FALSE	0	7.4934976	0	8.3668720	1	1+	90	0.249050	36	0.235391	36	1586	199	4	6.062308e-03
2	Q005265	C005267	S003847	S003847.l.r.m.c.lib.g.k2.a.t			S003847_l_d_a	ChemoEndo_review	F	2	70	>50	51-70	LEFT	2013	1323	1	1294	1	28	Positive	100	20	Adjuvant	TRUE	45.0	FEC75x3 D80x3	TRUE	FALSE	TRUE	TRUE	FALSE	FALSE	FALSE	1	3.3127995	1	3.3127995	1	1+	100	0.247305	35	0.287862	35	23328	362	167	1.112596e-03
2	Q005227	C005258	S003851	S003851.l.r.m.c.lib.g.k2.a.t			S003851_l_d_a	ChemoEndo_review	F	2	55	>50	51-70	RIGHT	2013	3065	0	2958	0	22	Positive	100	80	Adjuvant	TRUE	25.0	FEC100x3 D100x3	TRUE	FALSE	FALSE	FALSE	FALSE	FALSE	FALSE	0	7.4579055	0	8.3915127	0	0+	100	0.256171	37	0.244979	36	1325	71	8	9.061009e-03
2	Q005133	C005200	S003952	S003952.l.r.m.c.lib.g.k2.a.t			S003952_l_d_a	ChemoEndo_review	F	3	70	>50	51-70	LEFT	2013	3044	0	2882	0	22	Positive	100	100	Adjuvant	TRUE	30.0	FEC75x3 D80x3	TRUE	FALSE	FALSE	FALSE	FALSE	FALSE	FALSE	0	5.7412731	0	8.3340178	1	2+	100	0.271170	37	0.252045	38	2490	281	9	3.229478e-03
2	Q005075	C005108	S004047	S004047.l.r.m.c.lib.g.k2.a.t			S004047_l_d_a	ChemoEndo_review	F	2	65	>50	51-70	RIGHT	2013	771	1	771	0	30	Positive	90	80	Adjuvant	TRUE	45.0	FEC100x3 D100x3	TRUE	FALSE	FALSE	FALSE	FALSE	FALSE	FALSE	0	NA	1	2.1108830	1	2+	90	0.250181	37	0.278996	35	1825	187	3	1.645801e-03
2	Q005087	C005114	S004050	S004050.l.r.m.c.lib.g.k2.a.t			S004050_l_d_a	ChemoEndo_review	F	3	70	>50	51-70	LEFT	2013	1954	1	1621	1	35	Negative	99	0	Adjuvant	TRUE	50.0	FEC75x3 D80x3	TRUE	FALSE	FALSE	TRUE	FALSE	FALSE	FALSE	1	4.4982888	1	4.4982888	1	2+	99	0.253445	38	0.250571	40	2961	303	3	8.518403e-04
2	Q005031	C005095	S004055	S004055.l.r.m.c.lib.g.k2.a.t			S004055_l_d_a	ChemoEndo_review	F	3	45	<=50	<=50	LEFT	2013	2987	0	1548	1	19	Positive	100	70	Adjuvant	TRUE	23.0	FEC100x3 D100x3	TRUE	FALSE	FALSE	TRUE	FALSE	FALSE	FALSE	1	4.3039014	1	4.3039014	1	1+	100	0.275317	38	0.244760	36	1825	182	131	8.406013e-04
2	Q005057	C005087	S004065	S004065.l.r.m2.c.lib.g.k2.a.t			S004065_l_d_a	ChemoEndo_review	F	3	60	>50	51-70	LEFT	2013	2989	0	2906	0	13	Positive	95	75	Adjuvant	TRUE	31.0	FEC100x3 D100x3	TRUE	FALSE	FALSE	FALSE	FALSE	FALSE	FALSE	0	6.5352498	0	8.1834360	1	1+	95	0.269190	41	0.244510	41	4502	324	49	6.160089e-02
2	Q005076	C005085	S004074	S004074.l.r.m2.c.lib.g.k2.a.t			S004074_l_d_a	ChemoEndo_review	F	3	65	>50	51-70	LEFT	2013	3002	0	2864	0	15	Positive	90	80	Adjuvant	TRUE	40.0	FEC75x3 D80x3	TRUE	FALSE	FALSE	FALSE	TRUE	FALSE	FALSE	0	3.6577687	1	3.6577687	1	1+	90	0.221592	51	0.206106	38	9199	625	66	5.035091e-02
2	Q005058	C005073	S004079	S004079.l.r.m2.c.lib.g.k2.a.t			S004079_l_d_a	ChemoEndo_review	F	2	60	>50	51-70	LEFT	2013	2990	0	2883	0	21	Positive	100	100	Adjuvant	TRUE	45.0	FEC100x3 D100x3	TRUE	FALSE	FALSE	FALSE	FALSE	FALSE	FALSE	0	6.4394251	0	8.1861739	1	2+	100	0.257250	36	0.246882	37	1795	211	8	5.442394e-03
2	Q004994	C005061	S004106	S004106.l.r.m.c.lib.g.k2.a.t			S004106_l_d_a	ChemoEndo_review	F	3	60	>50	51-70	RIGHT	2013	2990	0	2883	0	25	Negative	100	0	Adjuvant	TRUE	31.0	FEC100x3 D100x3	TRUE	FALSE	FALSE	FALSE	FALSE	FALSE	FALSE	0	7.2087611	0	8.1861739	0	0+	NA	0.330353	34	0.227617	39	2646	220	4	1.093957e-03
2	Q004977	C005060	S004118	S004118.l.r.m2.c.lib.g.k2.a.t			S004118_l_d_a	ChemoEndo_review	F	2	50	<=50	<=50	LEFT	2013	2987	0	2880	0	40	Positive	100	80	Adjuvant	TRUE	15.0	FEC100x3 D100x3	TRUE	FALSE	FALSE	FALSE	FALSE	FALSE	FALSE	0	7.1759069	0	8.1779603	1	2+	100	0.249293	40	0.234200	37	1208	165	0	6.580375e-04
2	Q005006	C005032	S004132	S004132.l.r.m3.c.lib.g.k2.a.t			S004132_l_d_a	ChemoEndo_review	F	3	70	>50	51-70	LEFT	2013	1752	1	1738	0	23	Negative	100	9	Adjuvant	TRUE	57.0	FEC75x3 D80x3	TRUE	FALSE	FALSE	FALSE	TRUE	FALSE	FALSE	0	3.1512663	1	3.1512663	1	2+	100	0.245749	38	0.221810	37	2993	402	49	2.996097e-03
2	Q004962	C005010	S004149	S004149.l.r.m2.c.lib.g.k2.a.t			S004149_l_d_a	ChemoEndo_review	F	2	70	>50	51-70	LEFT	2013	2976	0	2869	0	13	Positive	100	95	Adjuvant	TRUE	35.0	FEC75x3 D80x3	TRUE	FALSE	FALSE	FALSE	FALSE	FALSE	FALSE	0	7.1868583	0	8.1478439	1	1+	100	0.229376	38	0.255410	37	2061	139	5	1.806303e-04
2	Q004910	C004987	S004173	S004173.l.r.lib.g.k2.a.t			S004173_l_d_a	ChemoEndo_review	F	1	45	<=50	<=50	RIGHT	2013	2974	0	2867	0	17	Positive	100	100	Adjuvant	TRUE	13.0	FEC100x3 D100x3	TRUE	FALSE	FALSE	FALSE	FALSE	FALSE	FALSE	0	7.1759069	0	8.1423682	1	1+	100	0.220499	39	0.202279	38	691	77	3	9.078090e-04
2	Q004854	C004895	S004265	S004265.l.r.m.c.lib.g.k2.a.t			S004265_l_d_a	ChemoEndo_review	F	2	70	>50	51-70	RIGHT	2013	2989	0	2851	0	115	Positive	100	50	Adjuvant	TRUE	12.0	FEC75x3 D80x3	TRUE	FALSE	FALSE	FALSE	FALSE	FALSE	FALSE	0	7.0691307	0	8.1834360	1	2+	100	0.257369	35	0.248110	35	2346	204	26	5.395027e-04
2	Q004848	C004870	S004272	S004272.l.r.m.c.lib.g.k2.a.t			S004272_l_d_a	ChemoEndo_review	F	2	70	>50	51-70	LEFT	2013	2946	0	1937	0	14	Negative	100	0	Adjuvant	TRUE	15.0	FEC75x3 D80x3	TRUE	FALSE	FALSE	FALSE	FALSE	FALSE	FALSE	0	7.0937714	0	8.0657084	1	1+	100	0.225892	40	0.231353	38	2236	125	117	7.695297e-03
2	Q004827	C004860	S004301	S004301.l.r.m.c.lib.g.k2.a.t			S004301_l_d_a	ChemoEndo_review	F	3	55	>50	51-70	RIGHT	2013	2953	0	2846	0	12	Positive	100	100	Adjuvant	TRUE	25.0	FEC100x3 D100x3	TRUE	FALSE	FALSE	FALSE	FALSE	FALSE	FALSE	0	5.7111567	0	8.0848734	1	1+	100	0.239855	38	0.231266	38	1153	106	1	6.178265e-03
2	Q004797	C004852	S004304	S004304.l.r.m.c.lib.g.k2.a.t			S004304_l_d_a	ChemoEndo_review	F	3	70	>50	51-70	RIGHT	2013	2944	0	2824	0	25	Positive	95	90	Adjuvant	TRUE	45.0	FEC75x3 D80x3	TRUE	FALSE	FALSE	FALSE	FALSE	FALSE	FALSE	0	7.0335387	0	8.0602327	1	2+	95	0.258123	36	0.205015	39	2183	238	2	6.805509e-04
2	Q004755	C004805	S004351	S004351.l.r.m.c.lib.g.k2.a.t			S004351_l_d_a	ChemoEndo_review	F	3	65	>50	51-70	RIGHT	2013	2926	0	2733	0	11	Positive	90	35	Adjuvant	TRUE	48.0	FEC100x3 D100x3	TRUE	FALSE	FALSE	FALSE	FALSE	FALSE	FALSE	0	7.0609172	0	8.0109514	0	0+	90	0.256524	37	0.256251	37	3099	549	175	9.499479e-04
2	Q004765	C004793	S004378	S004378.l.r.m.c.lib.g.k2.a.t			S004378_l_d_a	ChemoEndo_review	F	3	70	>50	51-70	RIGHT	2013	2938	0	2830	0	22	Positive	100	40	Adjuvant	TRUE	32.0	FEC75x3 D80x3	TRUE	FALSE	FALSE	FALSE	FALSE	FALSE	FALSE	0	5.7905544	0	8.0438056	1	1+	100	0.238260	40	0.206632	38	2432	249	34	4.107333e-02
2	Q004753	C004798	S004382	S004382.l.r.m.c.lib.g.k2.a.t			S004382_l_d_a	ChemoEndo_review	F	3	65	>50	51-70	RIGHT	2013	2925	0	2732	0	23	Positive	75	65	Adjuvant	TRUE	35.0	FEC100x3 D100x3	TRUE	FALSE	FALSE	FALSE	FALSE	FALSE	FALSE	0	7.0499658	0	8.0082136	1	2+	75	0.242829	37	0.213689	38	2691	171	40	4.266680e-04
2	Q004703	C004760	S004406	S004406.l.r.m.c.lib.g.k2.a.t			S004406_l_d_a	ChemoEndo_review	F	3	70	>50	51-70	LEFT	2013	2924	0	2816	0	20	Positive	100	90	Adjuvant	TRUE	25.0	FEC75x3 D80x3	TRUE	FALSE	FALSE	FALSE	FALSE	FALSE	FALSE	0	7.0362765	0	8.0054757	0	0+	100	0.221885	41	0.209444	38	32650	481	10	1.061609e-03
2	Q004704	C004749	S004437	S004437.l.r.lib.g.k2.a.t			S004437_l_d_a	ChemoEndo_review	F	3	70	>50	51-70	LEFT	2013	2931	0	2724	0	20	Positive	95	55	Adjuvant	TRUE	38.0	FEC75x3 D80x3	TRUE	FALSE	FALSE	FALSE	FALSE	FALSE	FALSE	0	6.9623546	0	8.0246407	1	1+	95	0.224162	36	0.261469	35	3940	322	62	1.253450e-03
2	Q004701	C004746	S004444	S004444.l.r.m.c.lib.g.k2.a.t			S004444_l_d_a	ChemoEndo_review	F	3	70	>50	51-70	LEFT	2013	2924	0	2785	0	30	Negative	100	0	Adjuvant	TRUE	55.0	FEC75x3 D80x3	TRUE	FALSE	FALSE	FALSE	FALSE	FALSE	FALSE	0	7.0527036	0	8.0054757	1	2+	100	0.238031	40	0.261526	39	5424	422	244	1.582993e-03
2	Q004699	C004751	S004451	S004451.l.r.m.c.lib.g.k2.a.t			S004451_l_d_a	ChemoEndo_review	F	2	70	>50	51-70	LEFT	2013	2930	0	2822	0	24	Positive	100	95	Adjuvant	TRUE	45.0	FEC75x3 D80x3	TRUE	TRUE	FALSE	FALSE	FALSE	FALSE	FALSE	0	2.0917180	1	2.0917180	1	2+	100	0.226117	39	0.223410	37	12393	249	1	7.507357e-04
2	Q004647	C004731	S004454	S004454.l.r.lib.g.k2.a.t			S004454_l_d_a	ChemoEndo_review	F	3	40	<=50	<=50	LEFT	2013	2920	0	2836	0	27	Negative	30	0	Adjuvant	TRUE	90.0	FEC100x3 D100x3	TRUE	FALSE	FALSE	FALSE	FALSE	FALSE	FALSE	0	5.9274470	0	7.9945243	0	0+	25	0.239480	38	0.232282	36	2721	299	39	5.400466e-03
2	Q004600	C004666	S004516	S004516.l.r.m.c.lib.g.k2.a.t			S004516_l_d_a	ChemoEndo_review	F	3	55	>50	51-70	RIGHT	2013	2911	0	2827	0	14	Positive	95	75	Adjuvant	TRUE	51.0	FEC100x3 D100x3	TRUE	FALSE	FALSE	FALSE	FALSE	FALSE	FALSE	0	6.7241615	0	7.9698836	1	1+	95	0.233499	39	0.240715	36	3198	331	173	2.285284e-02
2	Q004546	C004620	S004545	S004545.l.r.m.c.lib.g.k2.a.t			S004545_l_d_a	ChemoEndo_review	F	3	60	>50	51-70	RIGHT	2013	2897	0	2789	0	20	Positive	100	80	Adjuvant	TRUE	36.0	FEC100x3 D100x3	TRUE	FALSE	FALSE	FALSE	FALSE	FALSE	FALSE	0	6.9650924	0	7.9315537	0	0+	NA	0.222624	37	0.207194	42	4101	226	141	5.934103e-03
2	Q004572	C004616	S004549	S004549.l.r.m.c.lib.g.k2.a.t			S004549_l_d_a	ChemoEndo_review	F	3	75	>50	71+	LEFT	2013	2903	0	2764	0	36	Positive	100	70	Adjuvant	TRUE	40.0	FEC75x3 Pacl80x9	TRUE	FALSE	FALSE	FALSE	FALSE	FALSE	FALSE	0	6.7652293	0	7.9479808	1	2+	100	0.248933	39	0.250600	35	2531	279	39	6.231374e-03
2	Q004533	C004594	S004558	S004558.l.r.m.c.lib.g.k2.a.t			S004558_l_d_a	ChemoEndo_review	F	3	50	<=50	<=50	RIGHT	2013	2940	0	1769	0	18	Positive	95	100	Adjuvant	TRUE	22.0	FEC100x3 D100x3	TRUE	FALSE	FALSE	FALSE	FALSE	FALSE	FALSE	0	7.0417522	0	8.0492813	0	0+	95	0.310049	44	0.245107	36	1605	197	0	2.910714e-03
2	Q004530	C004593	S004571	S004571.l.r.m.c.lib.g.k2.a.t			S004571_l_d_a	ChemoEndo_review	F	3	50	<=50	<=50	RIGHT	2013	2892	0	2784	0	15	Positive	100	100	Adjuvant	TRUE	31.0	FEC100x3 D100x3	TRUE	FALSE	FALSE	FALSE	FALSE	FALSE	FALSE	0	6.4640657	0	7.9178645	0	0+	100	0.287350	41	0.237537	37	2009	130	90	8.004822e-02
2	Q004537	C004582	S004581	S004581.l.r.m.c.lib.g.k2.a.t			S004581_l_d_a	ChemoEndo_review	F	2	55	>50	51-70	LEFT	2013	2889	0	2781	0	19	Positive	95	65	Adjuvant	TRUE	22.0	FEC100x3 D100x3	TRUE	FALSE	FALSE	FALSE	TRUE	FALSE	FALSE	0	4.1779603	1	4.1779603	1	1+	95	0.283754	34	0.242500	36	1838	118	93	3.305207e-02
2	Q004540	C004588	S004582	S004582.l.r.m.c.lib.g.k2.a.t			S004582_l_d_a	ChemoEndo_review	F	3	60	>50	51-70	RIGHT	2013	2899	0	2791	0	22	Positive	100	40	Adjuvant	TRUE	35.0	FEC100x3 D100x3	TRUE	FALSE	FALSE	FALSE	FALSE	FALSE	FALSE	0	6.8911704	0	7.9370294	1	1+	100	0.276584	34	0.263694	35	3204	318	151	1.958204e-01
2	Q004490	C004562	S004634	S004634.l.r.m.c.lib.g.k2.a.t			S004634_l_d_a	ChemoEndo_review	F	2	45	<=50	<=50	RIGHT	2013	2896	0	2788	0	25	Positive	95	100	Adjuvant	TRUE	35.0	FEC100x3 D100x3	TRUE	FALSE	FALSE	FALSE	FALSE	FALSE	FALSE	0	7.0171116	0	7.9288159	1	2+	95	0.317488	43	0.230983	38	1596	311	0	2.739649e-04
2	Q004473	C004538	S004646	S004646.l.r.m.c.lib.g.k2.a.t			S004646_l_d_a	ChemoEndo_review	F	3	70	>50	51-70	LEFT	2013	2904	0	2765	0	38	Negative	100	1	Adjuvant	TRUE	40.0	FEC75x3 D80x3	TRUE	FALSE	FALSE	FALSE	FALSE	FALSE	FALSE	0	6.9897331	0	7.9507187	1	2+	100	0.313675	36	0.296419	36	14594	336	492	4.095584e-03
2	Q004458	C004537	S004647	S004647.l.r.m.c.lib.g.k2.a.t			S004647_l_d_a	ChemoEndo_review	F	1	60	>50	51-70	RIGHT	2013	2890	0	2751	0	15	Positive	100	15	Adjuvant	TRUE	25.0	FEC100x3 D100x3	TRUE	FALSE	FALSE	FALSE	FALSE	FALSE	FALSE	0	6.2286105	0	7.9123888	1	1+	100	0.287484	52	0.259718	107	2822	243	31	3.216598e-02
2	Q004486	C004527	S004657	S004657.l.r.m.c.lib.g.k2.a.t			S004657_l_d_a	ChemoEndo_review	F	3	75	>50	71+	RIGHT	2013	2891	0	2783	0	14	Positive	100	100	Adjuvant	TRUE	68.0	FEC75x3 D80x3	TRUE	FALSE	FALSE	FALSE	FALSE	FALSE	FALSE	0	6.8993840	0	7.9151266	0	0+	100	0.296890	40	0.221280	37	1587	165	0	5.547895e-04
2	Q004464	C004500	S004672	S004672.l.r.m.c.lib.g.k2.a.t			S004672_l_d_a	ChemoEndo_review	F	2	65	>50	51-70	RIGHT	2014	2869	0	2665	0	12	Negative	100	0	Adjuvant	TRUE	11.0	FEC100x3 D100x3	TRUE	FALSE	FALSE	FALSE	FALSE	FALSE	FALSE	0	6.8692676	0	7.8548939	1	2+	100	0.316788	39	0.231135	36	3554	137	118	1.710557e-02
2	Q004448	C004509	S004677	S004677.l.r.m.c.lib.g.k2.a.t			S004677_l_d_a	ChemoEndo_review	F	2	30	<=50	<=50	RIGHT	2014	2875	0	2461	0	35	Positive	90	70	Adjuvant	TRUE	22.0	FEC100x3 D100x3	TRUE	FALSE	TRUE	FALSE	FALSE	FALSE	FALSE	0	6.6995209	1	6.6995209	1	2+	90	0.286462	34	0.253673	37	1329	128	176	2.176594e-02
2	Q004360	C004471	S004725	S004725.l.r.m.c.lib.g.k2.a.t			S004725_l_d_a	ChemoEndo_review	F	3	50	<=50	<=50	RIGHT	2014	2868	0	2136	0	18	Positive	90	15	Adjuvant	TRUE	44.0	FEC100x3 D100x3	TRUE	FALSE	FALSE	FALSE	FALSE	FALSE	FALSE	0	6.6830938	0	7.8521561	1	2+	90	0.276304	37	0.235215	38	2415	292	32	4.493631e-04
2	Q004387	C004470	S004727	S004727.l.r.m.c.lib.g.k2.a.t			S004727_l_d_a	ChemoEndo_review	F	3	65	>50	51-70	RIGHT	2014	2456	1	2456	0	30	Positive	95	35	Adjuvant	TRUE	35.0	FEC75x3 D80x3	TRUE	FALSE	FALSE	FALSE	FALSE	FALSE	FALSE	0	NA	1	6.7241615	1	1+	95	0.367958	35	0.243853	37	2646	244	2	1.583799e-03
2	Q004353	C004479	S004740	S004740.l.r.m.c.lib.g.k2.a.t			S004740_l_d_a	ChemoEndo_review	F	1	50	<=50	<=50	RIGHT	2014	2855	0	1869	0	14	Positive	100	100	Adjuvant	TRUE	8.0	FEC100x3 D100x3	TRUE	FALSE	FALSE	FALSE	FALSE	FALSE	FALSE	0	6.9568789	0	7.8165640	1	1+	100	0.319865	40	0.241762	124	1665	121	8	1.040223e-03
2	Q004402	C004406	S004776	S004776.l.r.m.c.lib.g.k2.a.t			S004776_l_d_a	ChemoEndo_review	F	3	70	>50	51-70	RIGHT	2014	2857	0	2117	0	14	Positive	100	30	Adjuvant	TRUE	24.0	FEC75x3 D80x3	TRUE	FALSE	FALSE	FALSE	FALSE	FALSE	FALSE	0	6.7433265	0	7.8220397	1	1+	100	0.335466	40	0.210557	38	5209	277	25	1.366646e-01
2	Q004411	C004402	S004777	S004777.l.r.m.c.lib.g.k2.a.t			S004777_l_d_a	ChemoEndo_review	F	3	75	>50	71+	LEFT	2014	2848	0	2203	0	12	Positive	100	70	Adjuvant	TRUE	37.0	FEC75x3 Pacl80x9	TRUE	FALSE	FALSE	FALSE	FALSE	FALSE	FALSE	0	6.7159480	0	7.7973990	1	1+	100	0.312483	47	0.208181	41	2160	277	17	8.703664e-04
2	Q004375	C004394	S004787	S004787.l.r.m.c.lib.g.k2.a.t			S004787_l_d_a	ChemoEndo_review	F	3	55	>50	51-70	RIGHT	2014	2842	0	2635	0	11	Negative	90	1	Adjuvant	TRUE	50.0	FEC100x3 D100x3	TRUE	FALSE	FALSE	FALSE	TRUE	FALSE	FALSE	0	1.8015058	1	1.8015058	1	1+	90	0.305396	39	0.230276	112	31234	11910	3	2.513656e-06
2	Q004331	C004368	S004822	S004822.l.r.m.c.lib.g.k2.a.t			S004822_l_d_a	ChemoEndo_review	F	2	65	>50	51-70	RIGHT	2014	2842	0	2188	0	17	Positive	100	65	Adjuvant	TRUE	22.0	FEC75x3 D80x3	TRUE	FALSE	FALSE	FALSE	FALSE	FALSE	FALSE	0	5.7850787	0	7.7809719	1	1+	100	0.346858	33	0.220341	38	2543	262	0	1.089045e-03
2	Q004280	C004328	S004864	S004864.l.r.m.c.lib.g.k2.a.t			S004864_l_d_a	ChemoEndo_review	F	3	50	<=50	<=50	RIGHT	2014	2832	0	2629	0	27	Positive	100	90	Adjuvant	TRUE	63.0	FEC100x3 D100x3	TRUE	FALSE	FALSE	FALSE	FALSE	FALSE	FALSE	0	6.8911704	0	7.7535934	1	1+	100	0.309567	36	0.206266	39	2916	374	67	4.161198e-02
2	Q004288	C004324	S004868	S004868.l.r.m.c.lib.g.k2.a.t			S004868_l_d_a	ChemoEndo_review	F	1	60	>50	51-70	LEFT	2014	2834	0	2630	0	15	Positive	90	30	Adjuvant	TRUE	17.0	FEC100x3 D100x3	TRUE	FALSE	FALSE	FALSE	FALSE	FALSE	FALSE	0	6.7351129	0	7.7590691	0	0+	90	0.239501	38	0.273412	36	1484	112	10	7.550894e-04
2	Q004226	C004283	S004922	S004922.l.r.m.c.lib.g.k2.a.t			S004922_l_d_a	ChemoEndo_review	F	2	65	>50	51-70	RIGHT	2014	2829	0	1994	0	22	Positive	100	70	Adjuvant	TRUE	34.0	FEC100x3 D100x3	TRUE	FALSE	FALSE	FALSE	FALSE	FALSE	FALSE	0	6.7241615	0	7.7453799	1	2+	100	0.239155	38	0.281314	37	1640	136	3	2.730833e-03
2	Q004169	C004257	S004939	S004939.l.r.m.c.lib.g.k2.a.t			S004939_l_d_a	ChemoEndo_review	F	2	45	<=50	<=50	LEFT	2014	2822	0	1822	0	16	Positive	90	50	Adjuvant	TRUE	35.5	FEC100x3 D100x3	TRUE	FALSE	FALSE	FALSE	FALSE	FALSE	FALSE	0	5.8261465	0	7.7262149	1	2+	90	0.293804	36	0.244978	39	1451	118	208	2.043010e-02
2	Q004187	C004234	S004959	S004959.l.r.m.c.lib.g.k2.a.t			S004959_l_d_a	ChemoEndo_review	F	3	65	>50	51-70	RIGHT	2014	2833	0	1909	0	25	Positive	100	70	Adjuvant	TRUE	42.0	FEC100x3 D100x3	TRUE	FALSE	FALSE	FALSE	FALSE	FALSE	FALSE	0	6.7214237	0	7.7563313	1	1+	100	0.316516	40	0.248160	36	19013	367	242	2.134619e-02
2	Q004140	C004201	S005013	S005013.l.r.m.c.lib.g.k2.a.t			S005013_l_d_a	ChemoEndo_review	F	3	50	<=50	<=50	RIGHT	2014	2819	0	1165	1	28	Positive	100	80	Adjuvant	TRUE	42.0	FEC100x3 D100x3	TRUE	FALSE	FALSE	TRUE	FALSE	FALSE	FALSE	1	3.3511294	1	3.3511294	0	0+	100	0.292420	40	0.221792	43	2073	241	32	6.735957e-03
2	Q004150	C004195	S005015	S005015.l.r.m.c.lib.g.k2.a.t			S005015_l_d_a	ChemoEndo_review	F	2	65	>50	51-70	RIGHT	2014	2813	0	1846	0	60	Positive	100	100	Adjuvant	TRUE	14.0	FEC100x3 D100x3	TRUE	FALSE	FALSE	FALSE	FALSE	FALSE	FALSE	0	6.7378508	0	7.7015743	0	0+	100	0.334592	37	0.269176	37	2574	259	1	3.492370e-03
2	Q004114	C004168	S005042	S005042.l.r.m.c.lib.g.k2.a.t			S005042_l_d_a	ChemoEndo_review	F	2	65	>50	51-70	LEFT	2014	2806	0	2614	0	26	Positive	90	20	Adjuvant	TRUE	36.0	FEC100x3 D100x3	TRUE	FALSE	FALSE	FALSE	FALSE	FALSE	FALSE	0	6.6611910	0	7.6824093	1	2+	90	0.306779	38	0.254700	36	2336	120	114	4.639686e-02
2	Q004062	C004121	S005105	S005105.l.r.m.c.lib.g.k2.a.t			S005105_l_d_a	ChemoEndo_review	F	2	70	>50	51-70	LEFT	2014	1139	1	1139	0	26	Positive	99	90	Adjuvant	TRUE	33.0	FEC75x3 D80x3	TRUE	FALSE	FALSE	FALSE	TRUE	FALSE	FALSE	0	2.5653662	1	2.5653662	1	1+	99	0.280601	41	0.279394	37	11122	261	38	4.264571e-04
2	Q004060	C004107	S005126	S005126.l.r.m.c.lib.g.k2.a.t			S005126_l_d_a	ChemoEndo_review	F	3	65	>50	51-70	LEFT	2014	2828	0	2198	0	40	Positive	100	60	Adjuvant	TRUE	35.0	FEC75x3 D80x3	TRUE	FALSE	FALSE	FALSE	FALSE	FALSE	FALSE	0	6.7214237	0	7.7426420	1	2+	100	0.246316	38	0.228825	36	2326	266	72	4.499221e-01
2	Q004026	C004077	S005139	S005139.l.r.m2.c.lib.g.k2.a.t			S005139_l_d_a	ChemoEndo_review	F	2	65	>50	51-70	LEFT	2014	2799	0	2691	0	12	Positive	100	25	Adjuvant	TRUE	22.0	Other	TRUE	FALSE	FALSE	FALSE	FALSE	FALSE	FALSE	0	6.6228611	0	7.6632444	1	2+	100	0.253876	37	0.253721	36	2655	252	69	1.217009e-01
2	Q004021	C004065	S005150	S005150.l.r.m.c.lib.g.k2.a.t			S005150_l_d_a	ChemoEndo_review	F	3	55	>50	51-70	LEFT	2014	2815	0	2608	0	17	Positive	100	90	Adjuvant	TRUE	40.0	FEC100x3 D100x3	TRUE	FALSE	FALSE	FALSE	FALSE	FALSE	FALSE	0	6.3353867	0	7.7070500	0	0+	100	0.231590	38	0.286590	36	1361	202	27	1.673261e-03
2	Q003989	C004045	S005151	S005151.l.r.m.c.lib.g.k2.a.t			S005151_l_d_a	ChemoEndo_review	F	2	65	>50	51-70	RIGHT	2014	2792	0	2066	0	11	Positive	100	75	Adjuvant	TRUE	28.0	FEC75x3 D80x3	TRUE	FALSE	FALSE	FALSE	FALSE	FALSE	FALSE	0	6.8473648	0	7.6440794	1	1+	100	0.234652	42	0.247400	38	2252	329	27	2.514208e-03
2	Q003925	C003991	S005241	S005241.l.r.m2.c.lib.g.k2.a.t			S005241_l_d_a	ChemoEndo_review	F	3	65	>50	51-70	LEFT	2014	2784	0	1841	0	30	Positive	100	100	Adjuvant	TRUE	33.0	FEC75x3 D80x3	TRUE	FALSE	FALSE	FALSE	FALSE	FALSE	FALSE	0	6.7049966	0	7.6221766	1	2+	NA	0.276648	35	0.228473	39	1814	209	26	6.115457e-03
2	Q003873	C003925	S005288	S005288.l.r.m2.c.lib.g.k2.a.t			S005288_l_d_a	ChemoEndo_review	F	3	55	>50	51-70	LEFT	2014	2757	0	2566	0	19	Positive	100	80	Adjuvant	TRUE	25.0	FEC100x3 D100x3	TRUE	FALSE	FALSE	FALSE	FALSE	FALSE	FALSE	0	6.3655031	0	7.5482546	1	2+	100	0.237435	38	0.271535	35	12257	325	195	4.008612e-03
2	Q003884	C003907	S005305	S005305.l.r.m2.c.lib.g.k2.a.t			S005305_l_d_a	ChemoEndo_review	F	3	70	>50	51-70	LEFT	2014	2299	1	1268	1	22	Positive	100	20	Adjuvant	TRUE	36.0	FEC75x3 D80x3	TRUE	FALSE	FALSE	TRUE	FALSE	FALSE	FALSE	1	3.4688569	1	3.4688569	1	1+	100	0.254374	35	0.233870	36	5061	273	24	6.092132e-04
2	Q003849	C003901	S005361	S005361.l.r.m.c.lib.g.k2.a.t			S005361_l_d_a	ChemoEndo_review	F	1	35	<=50	<=50	LEFT	2014	2773	0	2219	0	13	Positive	95	97	Adjuvant	TRUE	28.0	FEC100x3 D100x3	TRUE	FALSE	FALSE	FALSE	FALSE	FALSE	FALSE	0	6.5407255	0	7.5920602	1	1+	95	0.388987	29	0.261415	36	2110	62	2	5.042250e-03
2	Q003794	C003849	S005376	S005376.l.r.m2.c.lib.g.k2.a.t			S005376_l_d_a	ChemoEndo_review	F	3	45	<=50	<=50	RIGHT	2014	2750	0	2551	0	23	Negative	90	10	Adjuvant	TRUE	50.0	FEC100x3 D100x3	TRUE	FALSE	FALSE	FALSE	FALSE	FALSE	FALSE	0	6.5900068	0	7.5290897	1	1+	90	0.275645	34	0.225190	36	5083	66	63	7.428329e-03
2	Q003797	C003876	S005378	S005378.l.r.m.c.lib.g.k2.a.t			S005378_l_d_a	ChemoEndo_review	F	2	50	<=50	<=50	RIGHT	2014	2770	0	1975	0	26	Positive	90	95	Adjuvant	TRUE	13.0	FEC100x3 D100x3	TRUE	FALSE	FALSE	FALSE	FALSE	FALSE	FALSE	0	6.3956194	0	7.5838467	1	1+	95	0.273858	35	0.217390	42	1536	137	14	5.706369e-04
2	Q003821	C003866	S005388	S005388.l.r.m.c.lib.g.k2.a.t			S005388_l_d_a	ChemoEndo_review	F	3	70	>50	51-70	RIGHT	2014	2765	0	1830	0	20	Positive	95	70	Adjuvant	TRUE	80.0	FEC75x3 D80x3	TRUE	FALSE	FALSE	FALSE	TRUE	FALSE	FALSE	0	5.4729637	1	5.4729637	1	1+	95	0.257660	39	0.181252	41	2664	264	24	1.502443e-03
2	Q003733	C003808	S005405	S005405.l2.r.m.c.lib.g.k2.a.t			S005405_l2_d_a	ChemoEndo_review	F	2	50	<=50	<=50	LEFT	2014	2752	0	1835	0	16	Positive	90	90	Adjuvant	TRUE	21.0	FEC100x3 D100x3	TRUE	FALSE	FALSE	FALSE	FALSE	FALSE	FALSE	0	6.5379877	0	7.5345654	1	1+	90	0.237881	37	0.211899	40	776	54	136	2.911638e-03
2	Q003751	C003782	S005443	S005443.l.r.m.c.lib.g.k2.a.t			S005443_l_d_a	ChemoEndo_review	F	3	65	>50	51-70	RIGHT	2014	2785	0	1899	0	20	Positive	100	20	Adjuvant	TRUE	37.0	FEC75x3 D80x3	TRUE	FALSE	FALSE	FALSE	FALSE	FALSE	FALSE	0	5.7905544	0	7.6249144	1	1+	100	0.229398	37	0.255467	36	2404	217	30	4.132369e-02
2	Q003766	C003763	S005458	S005458.l.r.m2.c.lib.g.k2.a.t			S005458_l_d_a	ChemoEndo_review	F	3	75	>50	71+	RIGHT	2014	2735	0	2301	0	14	Positive	100	30	Adjuvant	TRUE	37.0	FEC75x3 D80x3	TRUE	FALSE	FALSE	FALSE	FALSE	FALSE	FALSE	0	6.5160849	0	7.4880219	1	1+	100	0.241313	36	0.301594	34	6173	467	195	2.879865e-02
2	Q003717	C003762	S005459	S005459.l.r.m.c.lib.g.k2.a.t			S005459_l_d_a	ChemoEndo_review	F	2	40	<=50	<=50	RIGHT	2014	2731	0	1964	0	23	Positive	100	100	Adjuvant	TRUE	36.0	FEC100x3 D100x3	TRUE	FALSE	FALSE	FALSE	FALSE	FALSE	FALSE	0	6.3928816	0	7.4770705	0	0+	100	0.214521	38	0.208473	39	2031	216	15	1.708329e-03
2	Q003734	C003755	S005465	S005465.l.r.m.c.lib.g.k2.a.t			S005465_l_d_a	ChemoEndo_review	F	2	50	<=50	<=50	LEFT	2014	2748	0	2148	0	18	Positive	100	100	Adjuvant	TRUE	25.0	FEC100x3 D100x3	TRUE	FALSE	FALSE	FALSE	FALSE	FALSE	FALSE	0	4.9445585	0	7.5236140	1	1+	100	0.246331	40	0.304656	36	1432	192	3	2.374630e-03
2	Q003719	C003753	S005467	S005467.l.r.m.c.lib.g.k2.a.t			S005467_l_d_a	ChemoEndo_review	F	3	45	<=50	<=50	LEFT	2014	2729	0	2079	0	24	Positive	100	100	Adjuvant	TRUE	80.0	FEC100x3 D100x3	TRUE	FALSE	FALSE	FALSE	FALSE	FALSE	FALSE	0	5.6865161	0	7.4715948	0	0+	100	0.250167	35	0.232515	36	1099	94	79	5.800210e-04
2	Q003696	C003733	S005528	S005528.l.r.m.c.lib.g.k2.a.t			S005528_l_d_a	ChemoEndo_review	F	1	45	<=50	<=50	LEFT	2014	2742	0	2029	0	23	Positive	100	100	Adjuvant	TRUE	25.0	FEC100x3 D100x3	TRUE	FALSE	FALSE	FALSE	FALSE	FALSE	FALSE	0	6.2614648	0	7.5071869	1	2+	100	0.238327	39	0.301470	35	1654	159	0	8.130895e-04
2	Q003699	C003732	S005529	S005529.l.r.m2.c.lib.g.k2.a.t			S005529_l_d_a	ChemoEndo_review	F	2	50	<=50	<=50	RIGHT	2014	2730	0	2172	0	15	Positive	100	80	Adjuvant	TRUE	25.0	FEC100x3 D100x3	TRUE	FALSE	FALSE	FALSE	TRUE	FALSE	FALSE	0	3.6030116	1	3.6030116	1	1+	100	0.233036	38	0.228042	37	5526	325	54	4.581637e-03
2	Q003672	C003712	S005549	S005549.l.r.m.c.lib.g.k2.a.t			S005549_l_d_a	ChemoEndo_review	F	2	50	<=50	<=50	RIGHT	2014	2750	0	1779	0	21	Positive	90	80	Adjuvant	TRUE	32.0	FEC100x3 D100x3	TRUE	FALSE	FALSE	FALSE	FALSE	FALSE	FALSE	0	6.1765914	0	7.5290897	1	1+	90	0.258426	35	0.286058	36	1639	141	4	1.698155e-03
2	Q003665	C003702	S005563	S005563.l.r.m.c.lib.g2.k2.a.t			S005563_l_d_a	ChemoEndo_review	F	3	75	>50	71+	LEFT	2014	2724	0	2557	0	17	Positive	100	90	Adjuvant	TRUE	38.0	FEC75x3 D80x3	TRUE	FALSE	FALSE	FALSE	FALSE	FALSE	FALSE	0	6.4585900	0	7.4579055	1	2+	100	0.200777	41	0.283085	36	6137	615	18	8.879043e-03
2	Q003646	C003687	S005567	S005567.l.r.m.c.lib.g.k2.a.t			S005567_l_d_a	ChemoEndo_review	F	3	50	<=50	<=50	RIGHT	2014	2738	0	2206	0	10	Positive	100	100	Adjuvant	TRUE	48.0	FEC100x3 D100x3	TRUE	FALSE	FALSE	FALSE	FALSE	FALSE	FALSE	0	6.6255989	0	7.4962355	1	1+	100	0.229136	36	0.226471	44	1712	256	1	1.897604e-03
2	Q003568	C003614	S005602	S005602.l.r.m.c.lib.g.k2.a.t			S005602_l_d_a	ChemoEndo_review	F	1	50	<=50	<=50	LEFT	2014	2723	0	2079	0	9	Positive	80	90	Adjuvant	TRUE	32.0	FEC100x3 D100x3	TRUE	FALSE	FALSE	FALSE	FALSE	FALSE	FALSE	0	6.0451745	0	7.4551677	1	1+	80	0.234264	43	0.225186	37	1113	162	0	1.336351e-03
2	Q003600	C003645	S005616	S005616.l.r.m.c.lib.g.k2.a.t			S005616_l_d_a	ChemoEndo_review	F	3	70	>50	51-70	RIGHT	2014	2724	0	1956	0	15	Positive	98	95	Adjuvant	TRUE	40.0	FEC75x3 D80x3	TRUE	FALSE	FALSE	FALSE	FALSE	FALSE	FALSE	0	6.1409993	0	7.4579055	1	1+	98	0.192650	39	0.195793	38	1712	184	5	1.149028e-03
2	Q003608	C003641	S005626	S005626.l.r.m.c.lib.g.k2.a.t			S005626_l_d_a	ChemoEndo_review	F	3	70	>50	51-70	LEFT	2014	2715	0	1947	0	20	Positive	100	45	Adjuvant	TRUE	25.0	FEC75x3 D80x3	TRUE	FALSE	FALSE	FALSE	FALSE	FALSE	FALSE	0	6.3545517	0	7.4332649	1	1+	100	0.290692	43	0.220043	37	3699	411	154	4.459204e-03
2	Q003562	C003638	S005644	S005644.l.r.m.c.lib.g.k2.a.t			S005644_l_d_a	ChemoEndo_review	F	3	40	<=50	<=50	LEFT	2014	2716	0	1812	0	18	Positive	100	95	Adjuvant	TRUE	25.0	FEC100x3 D100x3	TRUE	FALSE	FALSE	FALSE	FALSE	FALSE	FALSE	0	6.5571526	0	7.4360027	1	2+	100	0.234344	42	0.239417	36	1469	151	135	4.758928e-03
2	Q003522	C003557	S005782	S005782.l.r.m.c.lib.g.k2.a.t			S005782_l_d_a	ChemoEndo_review	F	3	65	>50	51-70	LEFT	2014	2659	0	2010	0	13	Positive	100	60	Adjuvant	TRUE	31.0	FEC100x3 D100x3	TRUE	FALSE	FALSE	FALSE	FALSE	FALSE	FALSE	0	6.3518138	0	7.2799452	1	1+	100	0.284978	39	0.246942	38	1393	162	3	2.962300e-03
2	Q003430	C003466	S005783	S005783.l.r.m.c.lib.g.k2.a.t			S005783_l_d_a	ChemoEndo_review	F	2	45	<=50	<=50	RIGHT	2014	2680	0	2259	0	17	Positive	95	90	Adjuvant	TRUE	32.0	FEC100x3 D100x3	TRUE	FALSE	FALSE	FALSE	FALSE	FALSE	FALSE	0	6.4777550	0	7.3374401	1	1+	95	0.248505	40	0.235382	40	1172	109	1	3.540354e-03
2	Q003407	C003451	S005845	S005845.l.r.m.c.lib.g.k2.a.t			S005845_l_d_a	ChemoEndo_review	F	2	50	<=50	<=50	RIGHT	2014	2660	0	2553	0	21	Positive	100	95	Adjuvant	TRUE	21.0	FEC100x3 D100x3	TRUE	FALSE	FALSE	FALSE	FALSE	FALSE	FALSE	0	6.3271732	0	7.2826831	1	1+	100	0.210000	43	0.260000	39	1332	172	1	6.976498e-04
2	Q003400	C003444	S005850	S005850.l.r.lib.g.k2.a.t			S005850_l_d_a	ChemoEndo_review	F	2	70	>50	51-70	RIGHT	2014	2608	1	1311	1	42	Positive	100	60	Adjuvant	TRUE	15.0	FEC75x3 D80x3	TRUE	FALSE	FALSE	FALSE	FALSE	FALSE	FALSE	0	6.2176591	1	7.1403149	0	0+	100	0.273737	41	0.278243	36	2818	299	55	2.487018e-03
2	Q003399	C003439	S005855	S005855.l.r.m.c.lib.g.k2.a.t			S005855_l_d_a	ChemoEndo_review	F	2	65	>50	51-70	LEFT	2014	2671	0	2019	0	15	Positive	100	90	Adjuvant	TRUE	30.0	FEC100x3 D100x3	TRUE	FALSE	FALSE	FALSE	FALSE	FALSE	FALSE	0	6.2614648	0	7.3127995	0	0+	100	0.223636	37	0.296190	35	2507	282	15	1.372213e-03
2	Q003377	C003419	S005893	S005893.l.r.m2.c.lib.g.k2.a.t			S005893_l_d_a	ChemoEndo_review	F	3	70	>50	51-70	LEFT	2014	2637	0	2049	0	17	Negative	100	0	Adjuvant	TRUE	38.0	FEC75x3 Pacl80x9	TRUE	FALSE	FALSE	FALSE	FALSE	FALSE	FALSE	0	6.2970568	0	7.2197125	1	1+	100	0.210716	39	0.220175	37	8307	616	334	2.271824e-02
2	Q003299	C003340	S005950	S005950.l.r.m.c.lib.g.k2.a.t			S005950_l_d_a	ChemoEndo_review	F	3	55	>50	51-70	RIGHT	2014	2647	0	2193	0	21	Positive	100	100	Adjuvant	TRUE	45.0	FEC100x3 D100x3	TRUE	FALSE	FALSE	FALSE	FALSE	FALSE	FALSE	0	6.3052704	0	7.2470910	0	0+	100	0.218315	38	0.237644	36	2951	447	69	2.529296e-02
2	Q003270	C003321	S005978	S005978.l.r.m.c.lib.g.k2.a.t			S005978_l_d_a	ChemoEndo_review	F	3	50	<=50	<=50	LEFT	2014	2618	0	2427	0	17	Positive	98	90	Adjuvant	TRUE	40.0	FEC100x3 D100x3	TRUE	FALSE	FALSE	FALSE	FALSE	FALSE	FALSE	0	6.0889802	0	7.1676934	1	2+	98	0.198658	38	0.206457	40	1791	227	20	8.543065e-04
2	Q003232	C003292	S006018	S006018.l.r.m.c.lib.g.k2.a.t			S006018_l_d_a	ChemoEndo_review	F	3	45	<=50	<=50	RIGHT	2014	2623	0	2485	0	15	Positive	100	80	Adjuvant	TRUE	25.0	FEC100x3 D100x3	TRUE	FALSE	FALSE	FALSE	FALSE	FALSE	FALSE	0	6.2970568	0	7.1813826	1	1+	100	0.233466	38	0.231388	39	2093	249	8	2.931899e-02
2	Q003218	C003253	S006051	S006051.l.r.m.c.lib.g.k2.a.t			S006051_l_d_a	ChemoEndo_review	F	3	65	>50	51-70	RIGHT	2014	2597	0	2407	0	16	Negative	100	10	Adjuvant	TRUE	51.0	FEC100x3 D100x3	TRUE	FALSE	FALSE	FALSE	FALSE	FALSE	FALSE	0	6.1081451	0	7.1101985	1	2+	100	0.213985	43	0.208356	37	13658	394	102	6.052473e-04
2	Q003163	C003235	S006071	S006071.l.r.m.c.lib.g.k2.a.t			S006071_l_d_a	ChemoEndo_review	F	3	35	<=50	<=50	RIGHT	2014	2604	0	1903	0	NA	Positive	100	100	Adjuvant	TRUE	23.0	FEC100x3 D100x3	TRUE	FALSE	FALSE	FALSE	FALSE	FALSE	FALSE	0	6.1464750	0	7.1293634	1	1+	100	0.209171	39	0.191384	38	1114	100	3	3.800006e-03
2	Q003168	C003226	S006087	S006087.l.r.m.c.lib.g.k2.a.t			S006087_l_d_a	ChemoEndo_review	F	3	50	<=50	<=50	LEFT	2014	2618	0	2379	0	19	Positive	80	80	Adjuvant	TRUE	30.0	FEC100x3 D100x3	TRUE	FALSE	FALSE	FALSE	FALSE	FALSE	FALSE	0	5.3826146	0	7.1676934	1	1+	80	0.222348	40	0.228874	37	1946	146	28	4.026842e-03
2	Q003145	C003202	S006103	S006103.l.r.m.c.lib.g.k2.a.t			S006103_l_d_a	ChemoEndo_review	F	1	55	>50	51-70	RIGHT	2014	2595	0	1895	0	17	Negative	95	0	Adjuvant	TRUE	8.0	FEC100x3 D100x3	TRUE	FALSE	FALSE	FALSE	FALSE	FALSE	FALSE	0	5.6481862	0	7.1047228	1	1+	95	0.235148	37	0.199853	38	1494	106	92	3.466829e-03
2	Q003137	C003190	S006116	S006116.l.r.m.c.lib.g.k2.a.t			S006116_l_d_a	ChemoEndo_review	F	2	45	<=50	<=50	RIGHT	2014	2594	0	2015	0	19	Negative	90	5	Adjuvant	TRUE	35.0	FEC100x3 D100x3	TRUE	FALSE	FALSE	FALSE	FALSE	FALSE	FALSE	0	6.1437372	0	7.1019849	1	1+	90	0.250067	39	0.206335	38	3385	238	55	3.415524e-02
2	Q003110	C003163	S006157	S006157.l.r.m2.c.lib.g.k2.a.t			S006157_l_d_a	ChemoEndo_review	F	3	50	<=50	<=50	LEFT	2014	2589	0	1863	0	20	Positive	95	95	Adjuvant	TRUE	50.0	FEC100x3 D100x3	TRUE	FALSE	FALSE	FALSE	TRUE	FALSE	FALSE	0	5.9685147	1	5.9685147	1	1+	95	0.259963	40	0.299234	33	2456	357	22	2.028374e-01
2	Q003111	C003162	S006158	S006158.l.r.m.c.lib.g.k2.a.t			S006158_l_d_a	ChemoEndo_review	F	1	50	<=50	<=50	LEFT	2014	2596	0	1961	0	19	Positive	90	100	Adjuvant	TRUE	14.0	FEC100x3 D100x3	TRUE	FALSE	FALSE	FALSE	FALSE	FALSE	FALSE	0	6.2149213	0	7.1074606	0	0+	90	0.230000	36	0.250000	44	954	101	4	3.876573e-03
2	Q003080	C003134	S006177	S006177.l.r.m.c.lib.g.k2.a.t			S006177_l_d_a	ChemoEndo_review	F	3	60	>50	51-70	LEFT	2014	2604	0	1682	0	23	Positive	95	40	Adjuvant	TRUE	26.0	FEC100x3 D100x3	TRUE	FALSE	FALSE	FALSE	FALSE	FALSE	FALSE	0	6.0561259	0	7.1293634	1	2+	95	0.271899	40	0.238408	37	1994	209	17	7.030259e-04
2	Q003047	C003103	S006215	S006215.l.r.m.c.lib.g.k2.a.t			S006215_l_d_a	ChemoEndo_review	F	3	65	>50	51-70	RIGHT	2014	2582	0	2392	0	20	Negative	100	5	Adjuvant	TRUE	25.0	FEC100x3 D100x3	TRUE	FALSE	FALSE	FALSE	FALSE	FALSE	FALSE	0	5.8891170	0	7.0691307	1	1+	100	0.243864	38	0.224778	40	5345	455	421	6.985022e-02
2	Q003046	C003085	S006221	S006221.l.r.m.c.lib.g.k2.a.t			S006221_l_d_a	ChemoEndo_review	F	3	60	>50	51-70	LEFT	2014	2576	0	1955	0	26	Positive	90	90	Adjuvant	TRUE	55.0	FEC100x3 D100x3	TRUE	FALSE	FALSE	FALSE	FALSE	FALSE	FALSE	0	5.4017796	0	7.0527036	1	1+	90	0.227237	37	0.255954	36	12160	132	16	4.140337e-04
2	Q003053	C003099	S006233	S006233.l.r.m3.c.lib.g.k2.a.t			S006233_l_d_a	ChemoEndo_review	F	3	70	>50	51-70	LEFT	2014	2577	0	2386	0	29	Negative	100	0	Adjuvant	TRUE	51.0	FEC75x3 D80x3	TRUE	FALSE	FALSE	FALSE	FALSE	FALSE	FALSE	0	5.9301848	0	7.0554415	1	1+	100	0.224038	36	0.263635	36	8097	366	153	2.885360e-03
2	Q003030	C003072	S006287	S006287.l2.r.m.c.lib.g.k2.a.t			S006287_l2_d_a	ChemoEndo_review	F	3	60	>50	51-70	RIGHT	2014	2477	1	1310	0	19	Positive	95	70	Adjuvant	TRUE	37.0	FEC100x3 D100x3	TRUE	FALSE	FALSE	FALSE	TRUE	FALSE	FALSE	0	3.6851472	1	3.6851472	1	1+	95	0.227384	38	0.208600	38	2534	194	63	1.131091e-03
2	Q002951	C003001	S006318	S006318.l.r.m2.c.lib.g.k2.a.t			S006318_l_d_a	ChemoEndo_review	F	2	50	<=50	<=50	RIGHT	2014	2555	0	1966	0	18	Positive	100	100	Adjuvant	TRUE	44.0	FEC100x3 D100x3	TRUE	FALSE	FALSE	FALSE	FALSE	FALSE	FALSE	0	6.0752909	0	6.9952088	0	0+	100	0.257267	35	0.203251	38	1103	118	1	6.070758e-03
2	Q002765	C002827	S006525	S006525.l.r.m.c.lib.g.k2.a.t			S006525_l_d_a	ChemoEndo_review	F	1	45	<=50	<=50	LEFT	2014	2521	0	1886	0	25	Positive	90	30	Adjuvant	TRUE	27.0	FEC100x3 D100x3	TRUE	FALSE	FALSE	FALSE	FALSE	FALSE	FALSE	0	6.0670773	0	6.9021218	1	1+	100	0.260374	38	0.226199	38	1674	171	9	1.665393e-02
2	Q002784	C002825	S006526	S006526.l.r.m2.c.lib.g.k2.a.t			S006526_l_d_a	ChemoEndo_review	F	3	75	>50	71+	LEFT	2014	2540	0	2269	0	22	Positive	90	40	Adjuvant	TRUE	65.0	FEC75x3 D80x3	TRUE	FALSE	FALSE	FALSE	FALSE	FALSE	FALSE	0	5.9110198	0	6.9541410	1	2+	90	0.249691	36	0.266317	37	10108	503	153	2.486976e-02
2	Q002699	C002759	S006607	S006607.l2.r.n.m.c.lib.g.k2.a.t			S006607_l2_d_a	ChemoEndo_review	F	2	65	>50	51-70	LEFT	2014	2513	0	1947	0	25	Positive	100	60	Adjuvant	TRUE	32.0	FEC75x3 D80x3	TRUE	FALSE	FALSE	FALSE	FALSE	FALSE	FALSE	0	5.9219713	0	6.8802190	0	0+	100	0.261043	35	0.210473	42	2576	244	57	3.734493e-04
2	Q002707	C002743	S006620	S006620.l.r.m2.c.lib.g.k2.a.t			S006620_l_d_a	ChemoEndo_review	F	2	70	>50	51-70	LEFT	2014	2524	0	2385	0	22	Positive	98	40	Adjuvant	TRUE	30.0	FEC75x3 D80x3	TRUE	FALSE	FALSE	FALSE	FALSE	FALSE	FALSE	0	5.6344969	0	6.9103354	1	2+	98	0.250604	35	0.266493	34	3445	393	68	4.048551e-02
[truncated: 80 more columns]

## Sheet: Mutational SBS catalouge
Tumour_isolate_for_WGS	A[C>A]A	A[C>A]C	A[C>A]G	A[C>A]T	C[C>A]A	C[C>A]C	C[C>A]G	C[C>A]T	G[C>A]A	G[C>A]C	G[C>A]G	G[C>A]T	T[C>A]A	T[C>A]C	T[C>A]G	T[C>A]T	A[C>G]A	A[C>G]C	A[C>G]G	A[C>G]T	C[C>G]A	C[C>G]C	C[C>G]G	C[C>G]T	G[C>G]A	G[C>G]C	G[C>G]G	G[C>G]T	T[C>G]A	T[C>G]C	T[C>G]G	T[C>G]T	A[C>T]A	A[C>T]C	A[C>T]G	A[C>T]T	C[C>T]A	C[C>T]C	C[C>T]G	C[C>T]T	G[C>T]A	G[C>T]C	G[C>T]G	G[C>T]T	T[C>T]A	T[C>T]C	T[C>T]G	T[C>T]T	A[T>A]A
epb3d_001	101	94	15	89	88	85	8	62	45	57	6	41	79	59	6	68	46	23	12	52	23	36	19	39	21	32	13	32	77	55	10	128	53	48	95	49	61	52	50	75	47	60	78	41	115	62	46	93	29
epb3d_003	65	32	9	34	43	14	7	24	114	19	10	38	130	52	9	109	23	11	0	15	27	8	9	30	3	12	2	10	760	149	33	806	39	23	111	28	45	30	62	43	36	28	74	39	705	151	133	378	22
epb3d_004	65	39	12	39	46	41	14	35	34	25	11	28	52	50	9	68	37	16	6	34	19	38	21	40	19	16	3	27	43	28	9	70	80	46	132	56	60	54	95	70	62	52	124	45	80	64	58	74	33
epb3d_005	162	117	17	163	111	80	26	114	164	58	13	120	162	124	25	262	75	43	27	70	36	39	20	44	24	21	8	33	73	79	7	170	182	78	335	143	115	104	217	128	98	85	283	80	159	142	157	151	68
epb3d_006	239	170	16	174	190	176	28	187	115	132	18	108	135	183	14	216	128	63	25	108	104	115	24	143	58	69	11	93	146	129	20	287	177	102	211	158	146	115	168	169	128	115	179	118	261	161	123	205	98
epb3d_009	66	49	6	48	61	43	14	54	49	41	10	38	77	58	7	80	57	32	5	60	35	40	10	37	19	17	2	34	83	72	11	165	90	47	157	45	61	56	72	63	62	56	118	48	105	91	77	84	58
epb3d_010	12	13	2	7	7	10	1	4	10	8	2	6	6	14	4	16	7	12	1	10	7	11	8	13	4	5	1	5	4	12	2	20	25	11	61	21	32	25	37	24	13	17	44	13	39	29	32	26	15
epb3d_011	82	62	15	53	75	48	13	69	71	38	12	33	799	292	60	408	69	43	14	79	92	44	30	117	26	24	5	53	3553	703	148	4251	179	85	238	109	299	126	163	178	201	146	197	156	5890	1199	600	2989	45
epb3d_012	63	39	9	32	54	25	4	44	41	22	6	40	880	341	73	478	88	23	5	80	105	29	11	126	32	16	2	63	5466	1129	240	6473	168	61	172	65	314	98	172	168	161	85	118	95	8030	1473	999	3537	25
epb3d_014	23	10	3	7	9	9	6	11	13	10	2	8	17	17	4	19	4	9	1	8	5	3	8	8	2	4	0	4	22	7	4	29	15	19	53	13	22	23	37	27	22	14	35	15	41	22	26	34	18
epb3d_015	102	108	18	93	114	98	15	113	57	80	14	55	93	93	15	114	64	34	8	68	49	36	17	59	29	19	3	38	111	82	9	181	113	68	158	74	94	68	75	105	73	70	108	69	165	140	61	142	54
epb3d_016	69	61	9	39	59	40	6	47	59	27	4	47	95	77	11	119	39	23	8	45	26	22	10	40	13	25	10	21	126	52	11	165	100	62	222	62	101	88	162	70	107	88	190	75	233	148	112	155	44
epb3d_017	42	26	3	17	33	12	1	19	29	13	7	11	59	31	9	49	18	13	3	15	12	8	0	11	6	8	2	13	205	40	9	245	50	24	147	25	44	29	85	38	32	31	110	33	311	76	88	184	17
epb3d_018	66	60	14	39	45	21	8	34	64	31	7	33	77	69	9	108	22	21	4	22	23	21	7	19	16	12	2	13	83	45	11	123	83	43	146	44	89	74	103	115	73	74	126	69	233	106	88	168	38
epb3d_019	37	43	5	39	27	39	3	42	27	25	4	29	41	38	4	40	17	13	5	20	19	25	3	18	9	9	5	15	40	25	1	74	26	15	28	25	23	28	20	30	18	28	20	22	36	21	16	38	22
epb3d_020	42	32	3	29	29	17	6	23	22	26	8	20	98	47	12	74	26	9	2	20	15	16	10	35	10	9	1	8	334	81	12	464	52	24	99	29	50	36	67	44	43	51	90	24	437	129	100	252	24
epb3d_021	163	149	31	136	152	143	34	142	102	101	20	102	176	186	16	203	149	70	21	145	102	82	30	140	65	41	18	100	347	202	24	532	162	89	188	152	143	88	122	172	149	120	134	113	328	209	86	247	82
epb3d_022	81	65	13	62	64	57	16	61	54	29	9	45	275	160	23	220	65	45	16	77	56	28	30	78	33	26	4	32	1234	268	52	1465	116	73	203	87	123	74	123	143	81	66	136	68	1301	258	175	566	46
epb3d_027	41	43	10	27	34	25	6	29	60	24	7	56	51	45	11	85	14	8	7	12	15	14	8	14	6	9	0	8	23	15	4	45	58	34	147	32	56	51	93	72	43	62	112	42	137	90	69	113	20
epb3d_028	40	31	2	28	27	28	7	22	29	30	8	25	45	54	8	69	11	21	3	18	15	17	9	23	6	21	2	12	34	25	8	53	51	33	98	51	57	53	65	50	64	48	92	40	117	87	32	87	30
epb3d_029	41	27	5	22	32	21	4	17	15	15	2	20	21	32	8	48	21	11	2	17	21	10	7	22	7	15	1	10	27	11	2	43	38	25	80	30	42	30	29	39	38	34	58	38	54	55	47	36	23
epb3d_030	18	19	3	14	8	8	2	5	10	6	4	8	19	15	4	21	7	11	1	4	8	5	5	12	3	7	0	6	9	10	5	27	34	17	58	23	27	32	51	30	22	25	47	30	57	54	38	32	10
epb3d_031	126	108	21	81	109	112	18	88	65	73	15	61	121	132	21	136	69	45	13	64	60	44	11	100	22	34	8	43	113	77	8	189	118	85	112	93	97	92	89	126	91	76	92	85	166	137	57	154	69
epb3d_032	35	31	6	20	27	18	3	25	25	15	3	12	72	36	5	49	17	11	4	19	21	11	4	24	5	10	3	7	150	36	7	197	51	39	134	33	61	54	87	49	50	45	96	36	544	174	136	330	22
epb3d_033	119	106	14	76	133	108	13	74	72	59	11	58	202	146	17	178	75	39	10	65	53	43	15	75	22	23	12	50	853	222	47	1075	91	48	123	67	124	67	89	108	69	66	107	85	752	218	116	392	61
epb3d_034	11	13	3	8	9	10	2	16	12	11	1	10	16	14	2	16	2	7	0	15	9	5	4	6	4	7	1	4	20	8	2	28	21	9	54	23	20	13	40	21	15	9	46	15	115	32	35	68	10
epb3d_035	47	27	10	28	30	25	8	28	28	12	8	24	41	44	11	57	8	6	3	16	8	9	9	7	4	9	1	11	23	19	4	31	55	34	192	41	33	37	118	46	27	42	131	37	47	41	75	50	26
epb3d_036	32	34	5	23	22	20	6	17	20	21	6	20	48	38	6	42	22	17	3	20	8	14	8	19	20	12	1	6	83	26	11	106	60	39	121	44	48	49	72	61	62	47	90	36	249	79	62	148	25
epb3d_037	102	77	16	71	136	84	14	80	96	55	16	77	1508	679	106	910	89	52	7	99	109	42	12	154	50	30	5	76	4997	1147	158	7330	253	85	250	113	429	135	222	242	196	118	199	111	10547	2005	1138	5241	46
epb3d_038	69	58	9	53	58	41	12	54	49	34	7	41	67	79	10	94	44	25	8	41	31	13	9	32	13	17	3	32	91	40	7	145	121	53	293	55	83	60	193	77	62	55	235	63	134	105	126	96	66
epb3d_039	17	22	8	18	20	16	5	17	22	14	6	12	22	24	12	34	15	4	2	12	9	6	3	12	10	5	3	10	15	13	1	29	46	21	91	19	44	35	41	40	39	41	70	23	91	58	53	82	22
epb3d_040	32	26	8	19	32	19	5	31	37	25	1	20	54	43	3	48	8	13	1	17	15	6	6	14	3	10	2	6	22	17	5	50	48	23	148	34	44	53	100	50	38	36	119	49	70	69	66	77	33
epb3d_041	68	50	6	41	56	32	7	39	40	21	8	37	69	60	9	82	32	26	7	29	18	18	7	20	12	18	0	14	27	20	7	64	94	61	215	46	69	80	133	68	82	82	196	59	121	114	101	115	47
epb3d_042	51	23	8	30	37	22	5	28	60	11	10	39	48	37	7	66	17	4	2	13	6	13	1	8	4	11	2	6	17	15	6	36	37	31	152	18	33	43	84	41	35	28	98	37	93	74	54	71	25
epb3d_043	305	244	32	238	229	238	32	247	167	179	20	182	197	200	27	348	137	91	27	109	101	114	26	131	62	98	12	94	166	148	21	272	226	109	345	226	180	154	184	225	165	135	299	151	264	235	131	244	116
epb3d_044	114	90	15	83	113	56	18	63	89	41	14	74	114	91	9	147	46	42	17	73	45	39	17	58	24	35	13	32	107	64	7	178	115	52	137	70	86	85	109	108	60	53	116	65	147	105	78	135	58
epb3d_045	56	51	5	35	54	31	4	45	48	21	8	39	63	42	18	90	20	15	8	22	25	10	8	25	11	13	3	15	37	24	5	79	41	36	213	44	58	44	106	54	52	67	153	54	92	77	86	82	32
epb3d_046	27	31	2	23	25	11	7	18	14	14	4	12	27	30	6	32	10	12	1	9	10	11	4	17	10	7	0	9	15	17	5	32	41	25	91	27	30	33	57	38	23	31	89	27	33	49	36	38	17
epb3d_047	14	18	2	17	15	8	0	9	11	4	1	10	19	24	3	19	8	4	3	10	6	9	3	9	2	3	1	5	15	10	5	26	28	16	65	22	28	31	51	26	26	22	41	21	23	17	32	38	11
epb3d_048	56	57	8	36	32	21	7	29	62	21	8	40	74	68	10	96	29	16	5	35	12	19	6	25	10	8	0	13	30	13	3	58	56	42	186	38	57	60	109	68	47	51	156	53	77	84	83	80	35
epb3d_049	59	41	10	46	60	38	8	41	43	32	9	34	57	66	9	83	30	15	10	25	31	16	15	36	18	21	3	30	62	43	8	139	66	62	120	52	65	50	66	78	68	53	100	60	97	90	60	102	37
epb3d_050	87	71	13	55	82	44	13	73	73	49	12	62	101	87	20	166	32	34	9	37	19	25	12	24	13	18	4	19	33	41	2	66	119	84	266	64	115	87	166	98	106	108	252	94	149	156	117	118	39
epb3d_051	26	49	1	19	24	16	3	13	20	21	8	16	24	39	9	43	14	6	4	7	14	18	1	15	7	6	0	4	18	11	7	45	74	36	129	39	51	44	71	52	43	48	95	33	61	52	58	70	28
epb3d_052	93	62	11	76	94	42	14	67	93	27	9	57	98	73	9	125	32	13	9	22	25	14	7	28	14	13	7	28	37	28	14	62	92	56	210	54	68	60	146	80	67	53	172	53	103	64	96	119	27
epb3d_053	240	205	22	206	203	196	21	206	153	128	18	140	224	222	25	313	142	96	25	151	122	110	35	195	67	62	12	121	589	259	26	834	171	111	231	158	157	117	132	179	127	129	158	104	629	274	140	451	102
epb3d_054	19	19	4	16	20	9	4	11	35	8	9	24	29	10	6	40	14	11	4	6	2	5	2	10	4	6	1	8	14	5	2	24	40	27	94	17	28	24	51	29	25	24	73	19	50	49	30	39	8
epb3d_055	44	29	9	19	23	14	4	30	25	16	2	17	32	24	8	28	12	10	2	8	9	5	4	10	5	12	1	8	13	14	2	29	54	26	148	32	35	37	79	54	37	32	98	29	59	36	78	44	25
epb3d_056	23	30	11	14	25	14	9	14	30	22	3	21	49	35	4	37	16	15	1	10	10	13	6	12	5	11	4	2	14	13	1	33	52	34	112	43	55	67	77	57	68	58	71	43	122	90	65	113	20
epb3d_057	123	133	18	113	132	121	18	120	71	98	12	95	140	119	19	166	126	106	14	135	125	94	19	142	62	81	11	95	438	229	29	563	146	71	174	92	125	111	99	133	103	134	246	110	353	183	101	236	67
epb3d_058	54	41	10	28	52	23	7	27	40	25	8	22	265	111	27	175	29	11	3	50	40	21	11	52	15	19	2	20	1311	269	54	1712	105	44	256	53	125	66	159	101	71	75	179	63	2662	570	352	1428	39
epb3d_059	32	18	3	14	13	16	0	10	24	12	7	7	21	22	4	42	9	4	3	6	11	4	4	8	6	6	0	10	16	9	4	18	33	21	80	27	20	25	54	32	26	28	62	26	23	39	37	37	9
epb3d_060	50	52	5	41	29	29	6	40	69	20	10	37	66	43	14	96	14	14	8	10	10	16	4	18	3	8	5	9	54	46	6	94	53	29	145	23	52	42	88	35	47	46	119	42	140	76	76	103	25
epb3d_061	138	99	12	112	125	81	19	102	131	87	12	89	128	113	16	164	129	54	29	107	66	62	20	79	46	46	12	75	141	119	13	281	109	62	87	91	71	51	69	93	82	50	82	63	137	81	55	111	65
epb3d_062	55	49	11	41	37	23	6	32	42	22	5	30	44	48	9	62	22	12	4	12	14	23	5	23	9	11	2	14	55	24	10	67	98	72	250	55	79	70	158	74	66	69	202	71	242	141	144	161	35
epb3d_063	42	24	10	25	64	27	9	30	29	21	5	18	1194	489	100	555	98	36	6	98	129	34	9	141	37	8	3	86	6915	1396	281	8344	138	40	75	38	258	52	103	113	143	52	80	66	7263	1407	760	3497	7
epb3d_064	131	98	8	86	97	49	10	75	101	44	10	72	130	80	21	176	42	30	11	72	36	23	12	37	15	23	4	31	124	58	11	193	100	51	169	67	74	57	104	87	58	63	102	47	168	122	83	140	63
epb3d_065	66	72	5	54	64	56	17	76	86	32	17	59	98	61	14	141	35	26	5	28	19	16	6	28	13	11	3	18	32	43	10	70	83	55	283	57	85	75	179	88	57	66	215	63	93	85	129	100	33
epb3d_066	42	45	4	17	32	31	9	20	47	14	11	30	49	50	12	63	8	19	4	20	12	17	10	17	7	10	3	7	36	17	6	54	57	51	172	30	52	46	115	62	67	48	133	34	142	104	73	87	26
epb3d_067	37	32	5	22	12	11	5	19	20	16	5	12	29	28	9	28	17	9	5	11	13	14	5	16	4	15	0	13	36	16	4	48	45	29	126	27	39	31	61	45	28	32	84	38	60	43	45	37	24
epb3d_068	109	96	21	79	188	102	21	114	78	65	8	61	2963	1044	203	1399	152	70	13	160	181	59	14	225	48	43	10	125	9509	2125	406	12020	432	134	277	197	920	190	310	426	409	179	244	216	27552	4427	2245	12152	61
epb3d_069	44	28	10	30	26	25	11	21	36	18	4	23	48	38	10	52	18	17	7	18	12	7	4	11	5	17	5	11	37	24	2	33	57	37	137	46	48	46	99	66	60	37	129	32	131	70	83	92	33
epb3d_070	88	73	10	57	50	52	6	41	32	21	8	42	116	59	16	112	36	28	13	59	35	21	6	34	16	27	3	27	225	74	11	348	106	51	228	86	85	81	161	100	68	65	169	60	441	178	120	297	97
epb3d_071	38	23	5	23	22	14	1	16	26	18	7	14	23	29	2	33	15	15	4	14	9	14	3	10	5	11	0	9	15	7	2	31	31	26	80	24	36	49	56	27	53	34	72	22	52	48	40	42	22
epb3d_072	57	47	9	44	29	29	8	27	33	19	7	25	43	36	6	58	24	25	8	35	21	12	5	18	9	16	2	17	59	20	5	95	54	38	112	37	45	44	70	54	45	35	87	39	97	77	58	70	41
epb3d_073	52	42	7	31	43	27	14	39	58	24	11	32	126	71	15	121	31	19	4	38	17	13	9	22	13	7	4	11	300	66	16	457	102	55	141	58	98	50	90	90	79	71	131	68	610	211	134	353	46
epb3d_074	145	103	15	91	129	77	32	112	183	66	26	161	172	133	22	273	50	35	16	64	32	33	9	52	18	36	3	27	156	95	15	258	109	66	298	65	91	74	204	119	100	74	230	87	260	133	141	166	58
epb3d_075	44	28	5	25	28	24	3	13	24	24	8	12	38	45	8	44	12	11	3	14	5	14	6	9	7	6	0	7	12	17	3	32	77	25	96	47	57	55	65	77	40	51	87	59	90	75	52	79	25
epb3d_076	46	35	4	38	32	31	5	28	41	24	8	21	53	54	9	61	21	12	6	14	9	10	5	16	5	6	2	8	117	28	8	118	86	50	230	56	61	60	154	102	82	48	215	42	1248	282	271	648	25
epb3d_081	110	47	10	45	59	27	10	54	167	39	23	73	123	90	17	168	28	23	3	13	7	12	1	12	10	17	4	22	18	22	6	48	62	50	219	46	75	72	130	77	66	64	162	58	92	94	134	94	27
epb3d_082	53	35	6	37	26	20	10	35	35	15	8	18	45	42	2	38	20	9	6	18	9	12	5	12	7	13	3	8	45	25	4	85	44	34	151	28	58	57	71	55	51	60	90	46	201	93	70	130	25
epb3d_083	38	37	9	23	28	12	5	20	39	17	7	23	27	42	2	51	11	15	1	17	8	8	5	17	6	9	1	6	17	19	0	35	55	39	107	46	56	38	76	42	49	45	88	32	65	58	63	52	29
epb3d_084	28	12	2	19	17	25	2	10	26	12	4	18	22	33	9	21	12	11	2	11	3	9	6	12	4	15	3	5	21	19	2	39	43	25	186	26	39	42	109	38	33	38	132	35	47	52	73	48	22
epb3d_085	36	32	2	19	25	26	4	31	27	14	0	20	40	35	9	54	15	18	10	25	9	12	11	14	8	13	2	13	56	30	7	83	36	19	65	25	38	36	44	34	31	28	51	28	77	48	30	60	21
epb3d_086	25	13	7	15	16	15	1	24	30	13	6	18	22	24	5	28	11	6	4	10	3	6	3	19	6	12	2	10	19	16	3	45	35	17	89	17	19	31	43	38	42	32	45	31	57	42	40	42	17
epb3d_088	24	22	3	17	20	14	3	9	40	19	7	29	34	34	9	45	5	8	1	9	7	6	3	9	2	4	1	4	37	20	5	57	44	23	95	22	38	22	51	34	42	28	73	28	205	67	63	129	19
epb3d_089	43	29	4	28	38	13	6	31	34	13	9	29	51	29	7	57	15	6	3	9	8	5	4	19	2	5	1	5	26	10	1	37	37	21	122	25	37	41	59	48	36	27	72	33	92	38	49	57	26
epb3d_090	32	49	7	24	49	25	6	49	40	28	6	28	64	74	10	85	31	33	5	40	18	30	6	32	14	30	4	18	136	85	7	122	79	42	209	51	88	62	119	75	67	68	209	55	149	104	108	110	39
epb3d_091	29	24	8	12	14	22	3	15	21	13	5	13	15	30	5	33	13	9	3	8	13	13	2	19	2	6	0	5	15	17	2	31	46	20	83	28	41	33	51	50	27	31	65	23	49	56	35	59	26
epb3d_093	34	22	5	15	29	18	4	26	39	10	7	19	39	39	13	39	7	11	6	8	6	13	6	9	4	14	0	10	11	13	2	16	33	20	137	19	37	25	62	40	34	35	86	25	43	44	38	38	15
epb3d_094	40	32	13	31	33	19	8	23	40	20	9	32	40	45	6	52	19	10	4	17	11	13	8	19	7	8	3	12	18	23	6	45	62	42	197	36	56	54	126	54	50	58	128	37	128	97	75	111	21
epb3d_095	330	311	35	267	310	277	41	266	272	173	22	194	264	238	32	376	191	137	56	149	113	149	68	148	76	91	22	105	150	141	26	225	301	130	395	251	174	156	247	283	198	150	307	187	203	217	175	219	112
epb3d_096	117	127	10	117	112	98	11	111	80	58	7	75	84	69	12	97	83	41	25	85	51	54	17	62	25	26	5	63	72	63	10	133	91	40	75	95	41	36	44	101	50	42	47	65	70	42	39	60	38
epb3d_097	49	30	6	26	32	20	3	20	35	21	11	19	53	36	11	58	18	17	4	15	8	9	6	13	7	14	2	7	39	17	9	69	47	32	143	38	57	49	86	51	61	52	97	33	139	66	66	102	17
epb3d_098	140	139	11	119	130	121	13	117	91	93	19	81	134	130	17	189	90	65	11	103	65	58	11	110	24	51	8	69	246	141	12	383	134	82	133	100	114	89	81	161	107	81	110	116	353	173	69	260	85
epb3d_099	24	27	4	22	21	20	4	20	24	17	8	15	40	23	7	39	7	8	3	9	14	7	1	7	3	4	1	5	19	20	5	43	46	43	128	31	44	41	86	45	35	36	92	40	101	61	60	78	23
epb3d_100	33	28	4	12	31	15	3	17	24	15	3	15	34	28	4	38	22	18	3	19	36	18	1	23	19	14	5	8	32	24	3	33	50	31	92	40	45	33	66	66	40	43	77	46	53	50	27	57	27
epb3d_101	45	46	11	32	35	32	7	31	35	24	3	36	69	63	13	79	30	26	6	28	18	21	9	18	11	24	3	22	122	56	9	169	108	52	238	52	88	65	169	90	62	64	183	58	469	163	170	270	32
epb3d_102	71	44	6	34	57	35	11	42	72	33	13	31	53	38	11	79	25	17	3	12	11	10	4	13	9	5	0	12	13	14	2	38	30	40	138	38	46	41	61	28	34	32	89	22	62	49	51	45	28
epb3d_103	39	32	9	18	18	25	7	16	43	26	6	15	31	26	5	49	10	8	3	7	6	11	2	12	8	13	3	9	9	17	2	22	56	28	95	36	49	45	63	57	50	39	70	33	84	55	41	60	21
epb3d_104	50	39	6	24	32	15	4	35	30	28	5	27	51	54	6	68	36	18	2	31	16	13	9	30	10	14	2	18	100	33	7	130	58	31	147	31	53	59	81	44	65	37	108	43	225	110	88	144	37
epb3d_105	89	61	14	44	48	43	13	56	54	39	9	52	65	75	17	112	33	16	8	38	20	13	9	29	16	18	2	15	19	28	3	55	81	51	200	55	49	68	102	67	59	55	149	45	100	80	76	75	40
epb3d_106	245	198	24	181	168	171	29	177	126	134	13	114	165	186	17	223	119	73	38	142	105	95	25	129	51	65	15	102	191	151	14	369	182	99	211	143	136	117	121	199	147	102	126	142	242	179	111	205	71
epb3d_107	111	100	18	122	100	86	13	95	62	59	8	75	75	86	14	105	67	50	20	58	45	32	15	54	32	21	8	40	241	77	13	308	103	56	169	85	80	53	98	73	60	58	110	48	255	120	116	190	65
epb3d_108	23	14	6	14	18	9	7	15	15	10	9	18	27	16	7	31	8	8	2	9	3	6	4	7	4	7	1	3	16	8	6	29	36	25	170	20	31	26	92	33	19	19	111	22	40	61	56	46	15
epb3d_109	33	29	13	38	51	22	9	44	47	22	6	32	58	43	14	97	26	25	3	29	17	15	8	21	12	9	2	8	92	36	8	115	64	40	201	47	68	67	115	64	64	52	159	58	305	111	105	220	26
epb3d_110	64	58	8	44	45	26	8	35	72	36	8	53	84	48	6	101	22	18	4	23	14	7	8	23	5	13	4	9	26	24	8	60	74	65	365	48	82	78	203	66	52	70	283	60	177	134	145	150	52
epb3d_111	88	92	15	86	87	80	9	70	57	56	18	48	75	63	14	105	44	53	7	59	35	41	11	40	23	31	4	39	142	61	8	212	99	59	154	71	90	66	108	121	72	71	94	71	407	157	125	249	82
epb3d_112	162	115	22	115	151	84	23	151	141	90	20	99	205	148	31	295	98	77	16	119	66	69	17	113	55	54	9	67	215	155	19	427	172	97	423	132	140	127	216	165	146	115	280	108	348	226	182	281	107
epb3d_113	79	58	11	48	65	43	12	54	68	43	12	49	1237	505	113	679	94	35	11	87	95	22	14	116	33	26	2	53	4779	949	256	6096	139	57	227	78	261	65	185	190	155	112	208	98	6699	1137	888	3209	39
epb3d_114	32	30	8	24	20	15	8	25	19	13	9	23	24	18	8	38	18	8	1	11	9	7	6	8	5	5	0	6	49	18	3	66	44	26	109	25	45	40	75	58	43	42	89	29	366	99	116	180	14
epb3d_115	25	25	8	20	19	15	3	13	19	11	1	12	28	30	4	26	14	7	0	11	9	11	7	14	7	7	2	7	29	12	2	29	27	27	108	24	39	30	71	49	35	40	83	38	93	50	66	75	18
epb3d_116	39	28	4	14	31	19	4	21	54	22	12	33	56	49	5	99	12	10	2	8	12	7	10	11	5	3	0	2	127	27	6	197	48	23	132	36	72	44	114	52	32	48	98	33	616	143	140	358	19
epb3d_117	62	36	4	39	40	24	3	23	28	19	5	20	45	48	9	40	16	9	5	26	14	12	4	11	6	12	2	11	56	21	3	63	45	14	130	39	37	29	67	30	27	17	82	31	64	35	74	49	20
epb3d_118	46	37	6	15	27	18	7	21	37	19	8	43	34	37	7	54	21	19	4	17	9	13	6	5	6	13	3	8	34	20	7	40	54	47	237	28	51	55	133	50	41	47	170	54	123	93	97	91	23
epb3d_119	49	27	3	39	36	24	6	32	48	22	8	30	64	42	8	66	14	19	5	9	11	14	1	18	7	7	1	6	121	35	10	151	83	38	134	41	71	62	99	64	45	41	132	53	477	165	136	282	24
epb3d_120	13	20	3	16	21	11	2	19	12	18	0	11	17	17	3	30	17	10	6	22	15	9	4	11	3	3	2	7	30	13	2	45	10	16	19	11	20	8	19	20	9	9	9	15	28	15	10	22	15
epb3d_122	25	35	5	23	20	17	3	14	27	16	3	9	36	36	6	35	9	11	2	12	8	9	8	11	9	10	1	10	15	14	3	31	47	32	93	21	41	53	62	43	51	27	89	37	62	54	45	43	20
epb3d_123	28	18	5	18	25	18	1	18	20	13	6	13	35	30	7	34	11	7	4	15	4	8	7	11	8	9	0	5	56	15	3	90	41	18	107	32	38	24	56	34	31	27	73	34	203	62	72	117	10
epb3d_124	38	37	3	22	18	13	3	21	21	22	6	17	35	49	8	40	9	5	2	13	5	8	6	10	5	6	1	5	13	14	5	18	40	32	94	32	40	39	54	42	27	36	53	31	46	47	32	40	13
epb3d_125	54	36	9	28	26	22	2	14	50	21	3	23	45	44	11	63	13	11	2	8	6	3	3	13	3	17	1	3	10	13	0	28	47	33	151	29	44	42	76	33	35	36	107	34	55	50	61	48	23
epb3d_126	60	51	10	36	48	33	9	28	55	50	9	37	73	71	13	108	19	29	8	24	15	18	18	16	12	13	5	19	65	41	12	108	57	47	184	56	74	58	148	68	71	52	140	60	218	118	122	151	25
epb3d_127	28	16	9	23	17	14	7	10	10	22	4	15	26	21	6	28	13	16	1	16	9	10	3	20	5	13	2	10	7	14	2	15	36	25	159	20	39	26	93	38	39	33	125	38	53	49	69	40	29
epb3d_129	26	23	3	23	32	14	7	40	55	15	7	40	38	20	5	73	14	16	3	18	4	10	3	11	5	7	0	8	18	10	0	23	30	17	105	23	38	25	82	28	27	27	88	26	50	36	59	41	14
epb3d_130	33	28	4	21	17	13	0	18	18	18	2	12	28	34	4	28	9	13	5	7	5	11	6	20	7	7	3	8	32	19	1	46	46	36	126	25	42	38	66	55	32	36	95	30	139	62	87	91	16
epb3d_131	24	28	4	22	19	8	2	13	22	16	5	10	30	18	3	20	12	6	3	5	1	6	1	7	5	2	1	5	35	7	2	39	24	25	92	18	24	24	44	30	26	28	75	18	95	51	38	68	13
epb3d_132	36	31	3	17	26	14	6	17	34	19	5	14	35	32	4	37	6	8	1	6	7	8	6	8	5	5	1	7	18	11	4	30	45	33	121	25	36	40	51	41	29	27	63	20	63	44	46	41	21
epb3d_133	13	23	4	12	21	11	4	10	14	14	7	10	19	27	3	30	18	6	4	11	7	8	11	14	5	8	0	3	13	14	2	22	39	27	91	31	28	20	33	33	28	28	43	26	41	30	33	26	14
epb3d_134	62	45	11	43	53	29	17	44	84	22	10	53	95	69	17	147	13	13	4	22	14	13	4	19	3	9	1	8	21	24	3	46	69	46	576	47	53	43	241	65	57	58	363	48	70	62	201	83	29
epb3d_135	135	68	21	87	211	95	24	124	84	69	19	88	4697	1889	418	2588	274	86	16	257	305	77	25	392	100	52	9	223	18378	3537	832	23246	460	129	172	182	990	251	293	530	511	198	188	259	28832	5261	2612	13613	72
epb3d_136	51	36	7	42	52	19	6	32	30	22	4	31	36	44	8	38	13	10	2	19	7	6	4	18	6	6	5	17	10	18	3	25	41	34	110	21	37	38	78	39	41	39	117	33	47	43	61	39	28
epb3d_137	23	25	11	27	19	18	5	22	24	15	5	25	42	36	9	41	20	11	1	14	9	13	5	11	5	8	3	3	14	16	0	24	46	36	124	37	50	45	52	57	44	38	88	38	61	57	48	50	29
epb3d_138	52	36	5	29	23	17	2	25	34	10	5	17	33	42	6	47	15	10	3	11	7	9	2	11	6	8	0	9	12	14	3	28	42	28	105	29	38	26	61	42	32	26	64	26	41	34	50	30	17
epb3d_139	49	36	3	23	39	17	4	23	31	24	5	24	31	40	8	38	20	13	4	13	23	13	6	20	10	7	1	7	20	14	4	49	60	46	125	43	49	41	68	57	29	43	91	33	59	51	48	52	25
epb3d_140	37	19	6	23	17	11	3	16	23	16	3	20	19	33	5	33	10	6	4	11	6	10	2	10	4	7	1	6	22	9	0	33	32	25	87	28	33	27	52	37	32	35	83	27	60	42	39	50	9
epb3d_141	37	42	6	26	19	24	3	19	31	14	6	12	39	39	8	52	11	9	3	13	7	4	8	8	9	5	6	9	41	20	2	69	47	27	125	30	39	21	63	41	20	22	81	16	74	44	48	57	22
epb3d_142	48	53	4	22	35	28	5	26	31	35	2	32	47	39	11	62	11	9	7	12	11	15	6	18	11	11	1	12	24	17	3	39	64	37	134	34	43	45	90	59	45	50	106	36	57	67	65	63	37
epb3d_143	64	56	11	29	44	34	3	35	42	23	13	30	98	78	11	88	38	22	7	30	29	26	4	36	6	15	5	21	474	107	22	601	114	69	268	72	124	85	163	101	107	70	211	68	1761	472	307	1031	37
epb3d_144	117	51	9	49	57	45	13	57	95	40	10	76	117	87	11	157	8	25	3	15	16	12	4	21	9	5	0	14	97	33	9	142	75	50	180	40	88	65	125	82	67	70	160	65	472	162	124	290	52
epb3d_145	35	31	9	26	24	24	4	20	21	10	4	24	49	40	7	44	30	22	5	28	19	18	3	25	14	14	2	17	21	16	2	63	75	31	234	46	51	60	143	61	50	50	160	41	54	56	95	60	78
epb3d_146	41	46	7	28	34	34	10	38	33	25	7	22	67	47	8	85	35	25	8	39	18	19	3	14	5	41	3	7	73	37	5	150	62	26	187	37	55	39	122	54	53	41	161	40	101	91	98	77	34
epb3d_147	26	23	9	20	21	16	1	21	21	18	5	17	67	33	7	50	16	10	2	10	11	7	1	14	7	7	1	13	261	68	13	345	63	28	136	28	68	33	90	70	53	55	86	45	679	187	144	348	15
epb3d_148	72	47	6	46	59	49	13	39	30	35	5	34	66	60	7	77	33	23	7	40	25	23	8	37	23	17	4	23	59	43	10	104	79	46	148	61	79	54	93	80	58	71	107	54	107	100	67	107	40
epb3d_149	31	23	4	22	22	14	5	15	31	22	3	26	32	27	10	47	18	8	4	17	5	6	5	19	4	6	3	6	9	10	2	24	19	19	81	27	31	29	52	26	34	31	76	20	38	51	37	36	16
epb3d_150	39	25	7	21	26	13	4	16	22	10	3	11	27	28	7	21	11	5	5	4	11	7	3	8	4	5	2	10	13	12	4	27	34	24	112	29	32	30	58	44	26	36	74	20	41	42	56	46	17
epb3d_151	58	57	9	33	50	41	9	38	29	30	6	37	570	264	48	336	74	31	6	81	74	31	13	98	31	22	5	57	3859	732	197	4205	119	59	161	70	195	83	121	112	103	71	139	77	3988	829	480	1976	29
epb3d_152	38	62	8	27	32	32	3	19	26	25	4	17	29	43	10	56	23	19	7	29	24	16	10	32	16	11	1	11	69	38	7	124	54	55	154	45	74	58	98	60	58	53	108	52	177	93	96	136	24
epb3d_153	260	234	43	236	205	165	28	173	183	145	18	137	689	357	73	620	160	86	28	172	111	100	26	174	70	58	10	111	2631	601	127	3415	250	121	243	203	227	132	203	218	159	144	208	153	2003	530	332	1045	114
epb3d_154	19	19	2	14	19	10	3	13	21	5	5	8	18	22	6	23	12	5	3	11	7	11	2	8	5	6	3	2	5	7	2	28	38	35	68	19	17	26	32	30	23	25	44	21	38	21	30	43	9
epb3d_155	48	28	5	28	47	24	3	24	37	23	11	33	242	103	16	139	24	13	1	20	34	13	7	34	10	9	2	17	1117	254	58	1468	52	35	146	30	128	64	95	83	69	44	123	44	2362	447	410	1129	23
epb3d_156	16	15	4	15	17	15	3	12	13	18	2	17	194	100	16	114	25	16	3	24	22	16	1	30	10	4	1	15	1125	188	40	1358	76	29	90	32	123	50	77	86	71	50	70	40	3104	565	321	1567	14
epb3d_157	248	210	29	194	181	220	27	197	133	134	18	148	152	206	32	233	94	64	28	104	112	95	18	129	54	48	21	90	165	140	25	291	199	107	204	166	168	134	144	198	159	110	127	124	414	335	86	369	129
epb3d_158	26	22	5	19	25	20	1	16	27	19	4	17	27	28	5	24	22	6	5	7	11	9	6	8	5	6	0	9	11	11	1	25	48	33	116	45	38	33	52	45	32	28	82	31	28	30	44	32	20
epb3d_160	10	12	1	9	9	4	1	5	13	6	0	14	12	12	0	17	5	6	1	4	4	1	2	1	2	3	2	6	15	7	1	21	7	12	17	5	9	7	13	7	3	5	14	9	12	9	10	11	8
epb3d_161	28	22	3	15	14	5	2	11	12	16	4	11	32	22	8	28	16	3	6	14	8	8	7	12	2	8	1	4	5	13	3	19	29	13	132	23	29	26	72	30	36	21	85	26	26	36	55	33	12
epb3d_162	43	30	8	24	18	11	7	17	27	14	6	21	47	21	5	45	13	5	3	5	12	13	4	10	4	14	2	11	15	21	0	31	47	25	193	28	53	41	95	51	33	51	167	41	73	66	100	59	14
epb3d_163	20	28	4	14	10	8	4	8	11	16	4	10	20	20	4	29	8	9	1	5	5	5	4	11	4	3	2	2	17	6	2	25	31	25	83	20	24	20	53	27	23	27	53	19	83	46	43	49	10
epb3d_164	51	45	3	22	37	22	8	28	31	26	7	22	58	48	17	67	28	18	5	16	14	11	12	20	10	5	2	12	160	53	8	194	62	38	121	41	91	50	109	84	70	54	125	52	464	124	120	259	39
epb3d_165	29	13	6	15	14	12	4	12	23	17	4	16	18	24	4	39	5	8	0	8	6	8	5	13	3	4	1	6	17	5	1	22	32	22	76	25	28	31	50	43	31	22	61	29	44	30	40	37	12
epb3d_166	77	54	15	53	45	30	8	28	51	37	11	36	135	95	26	121	27	16	9	31	25	27	15	29	17	15	1	14	370	93	25	502	66	38	125	48	81	61	82	96	84	65	85	65	769	220	160	464	51
epb3d_167	37	41	10	18	32	22	7	21	29	23	7	18	44	43	9	39	17	14	2	18	8	9	6	24	5	2	0	8	20	18	2	37	68	43	122	36	58	61	89	77	51	70	108	50	78	96	60	81	28
epb3d_168	36	33	8	26	35	17	4	29	31	24	5	24	170	87	20	87	17	9	2	18	15	15	5	18	10	9	1	17	627	123	27	786	67	28	140	40	86	63	84	57	67	65	128	44	1238	289	228	708	24
epb3d_169	21	22	7	16	14	8	4	11	19	10	2	11	19	18	3	9	14	6	1	4	4	4	8	7	3	2	0	2	7	4	2	13	36	25	98	16	26	37	51	37	26	23	59	19	45	35	42	45	17
epb3d_170	56	40	12	38	39	26	7	40	52	25	8	34	108	71	16	102	19	16	4	19	20	10	8	26	18	8	1	12	438	97	46	526	54	30	98	41	72	54	76	67	60	41	95	40	710	165	166	405	30
epb3d_171	70	56	12	36	55	47	10	42	63	35	16	37	757	330	76	450	54	16	6	62	70	24	3	75	15	14	3	33	3375	728	156	4651	208	78	209	104	389	127	216	225	202	99	188	135	9785	1930	1286	5054	27
epb3d_172	55	65	11	59	43	24	4	40	45	22	5	26	82	70	8	77	25	22	5	60	9	17	9	33	9	27	1	23	120	49	6	235	49	29	110	34	53	56	71	65	48	62	71	70	304	99	76	165	57
epb3d_173	16	15	4	13	15	11	0	12	14	8	1	8	14	16	3	23	2	5	2	4	5	7	2	5	6	7	0	0	18	8	5	30	32	14	79	20	37	23	42	27	19	18	59	13	133	55	45	81	15
epb3d_174	9	23	8	9	14	13	1	25	26	11	1	21	11	20	2	21	5	4	2	2	5	5	6	5	2	6	1	7	6	7	1	16	26	19	96	11	20	25	64	28	19	26	65	12	40	25	32	37	13
epb3d_175	61	35	12	25	54	26	5	39	77	24	10	50	61	56	4	107	14	14	4	18	12	17	8	19	10	10	3	15	17	11	5	24	69	38	197	54	66	51	103	78	52	51	140	48	76	76	73	64	26
epb3d_176	52	37	4	21	45	14	6	30	51	27	6	32	42	47	7	66	7	14	2	16	9	9	2	22	7	10	0	15	24	8	5	34	51	34	180	32	35	37	92	42	32	41	105	33	78	74	73	74	23
epb3d_177	38	25	4	15	21	10	3	13	18	14	5	15	26	39	5	26	6	7	1	9	8	7	1	4	3	9	1	10	5	14	2	26	39	20	80	15	27	22	70	32	27	24	78	27	85	50	45	43	15
epb3d_178	23	14	1	8	19	7	1	8	15	11	1	6	13	19	2	23	13	10	3	5	5	5	1	11	8	7	2	3	15	8	2	18	23	15	74	11	15	15	33	21	15	16	43	22	20	30	34	25	10
epb3d_179	22	23	1	11	14	4	4	15	13	11	4	7	21	15	5	22	6	4	2	8	6	1	2	11	1	5	0	6	24	15	1	42	30	14	112	8	26	17	55	22	24	15	85	9	57	21	51	50	7
epb3d_180	64	40	3	27	28	27	3	39	59	33	9	35	60	46	12	85	20	12	3	22	12	14	7	20	9	8	1	10	26	14	3	44	65	31	170	41	49	41	104	45	45	34	118	41	67	51	84	66	29
epb3d_181	25	23	3	17	16	17	2	17	19	11	9	10	39	30	9	34	13	10	2	12	9	10	2	14	5	4	2	11	17	18	5	24	33	21	114	25	39	32	52	51	28	36	88	27	71	44	52	47	15
epb3d_182	46	30	7	17	20	20	3	16	19	21	4	11	31	23	4	35	18	12	6	22	8	6	7	13	2	10	2	7	33	14	3	38	45	32	144	37	44	50	71	47	38	52	92	49	141	81	71	107	18
epb3d_183	15	11	1	8	12	6	1	8	13	12	2	8	8	10	3	18	6	5	1	2	4	6	2	7	2	7	0	2	3	7	0	8	29	15	66	10	11	24	52	28	17	17	51	21	34	23	28	22	7
epb3d_184	21	24	3	20	15	11	5	12	28	15	9	21	25	17	5	19	7	8	0	8	4	6	7	9	1	4	3	9	26	9	3	36	24	21	101	22	24	36	47	24	38	32	56	23	186	89	71	109	16
epb3d_185	24	16	4	10	11	7	3	7	11	18	3	13	17	23	4	18	6	2	3	8	7	4	1	8	4	5	2	2	8	10	1	14	25	12	71	9	17	21	39	25	20	22	45	17	42	28	30	36	7
epb3d_186	36	35	5	19	32	28	7	16	25	30	13	15	31	37	4	40	13	14	0	18	8	10	7	21	4	5	1	8	19	17	2	28	56	24	89	30	49	37	61	35	34	35	78	47	65	44	42	37	18
epb3d_187	14	11	2	7	23	14	1	10	12	11	0	6	22	14	5	31	5	3	5	6	10	3	6	6	5	3	1	2	14	4	0	26	29	18	79	17	27	28	52	37	24	27	58	31	101	36	45	64	10
epb3d_188	25	27	8	21	18	14	4	35	18	9	4	16	28	27	5	34	8	2	2	11	11	9	5	8	5	6	0	6	61	11	7	80	42	33	136	28	44	45	83	40	35	32	101	37	162	71	60	126	21
epb3d_189	23	11	4	16	15	9	1	9	8	10	7	7	16	24	3	18	8	3	5	11	5	9	6	10	4	7	1	5	19	15	4	38	24	12	65	14	23	19	36	27	15	17	56	14	48	37	33	34	10
epb3d_190	28	16	8	23	20	21	3	16	32	27	6	20	31	43	9	29	8	6	2	15	9	11	4	14	12	9	2	4	16	13	4	38	52	31	88	29	35	30	53	39	46	34	70	33	60	31	44	41	19
epb3d_191	33	25	2	22	21	13	4	24	16	10	9	11	46	30	7	37	9	9	2	14	14	11	5	16	3	7	2	8	184	33	11	220	72	34	129	46	103	48	105	83	51	40	94	48	1568	337	321	813	16
epb3d_192	25	11	3	18	12	9	8	12	27	9	3	13	24	23	2	26	10	6	2	11	6	6	2	8	7	3	0	5	6	6	4	22	35	23	80	30	23	24	44	35	33	29	62	26	36	23	30	34	10
epb3d_193	22	21	1	15	21	21	3	11	19	9	3	7	32	15	8	22	10	8	0	14	5	5	5	9	3	8	2	11	74	8	2	93	33	27	118	18	30	26	72	35	35	32	78	20	184	67	56	113	19
epb3d_194	28	21	5	12	22	18	1	12	27	13	7	19	31	13	4	32	12	7	0	10	4	9	3	2	3	6	0	6	13	6	3	10	36	14	119	22	23	27	81	22	27	28	90	26	35	35	47	42	18
S000006_l_d_a	50	30	4	33	47	22	6	28	55	31	7	40	42	34	11	67	37	11	8	31	20	22	12	35	15	17	9	18	47	39	11	89	56	29	219	52	42	37	133	38	54	54	185	50	70	60	105	67	17
S000127_l_d_a	77	57	6	46	44	43	4	40	43	39	10	41	75	59	8	85	53	34	13	74	46	29	13	78	30	19	7	40	849	167	77	735	68	44	220	67	78	58	136	48	62	60	148	57	378	132	142	233	36
S000151_l_d_a	34	28	4	23	18	14	3	15	27	8	2	13	23	27	5	31	11	6	4	12	15	9	2	13	6	5	1	5	15	13	0	45	36	28	101	21	30	20	64	31	20	20	71	18	75	35	60	53	9
S000152_l_d_a	67	41	8	28	46	40	9	42	51	30	3	48	70	51	14	109	25	21	7	23	7	13	6	15	10	18	7	9	46	15	6	77	55	42	190	48	51	46	83	61	38	49	118	49	138	86	84	109	33
S000179_l_d_a	40	25	5	10	25	8	5	18	32	6	7	17	29	18	4	45	10	5	3	12	6	4	3	6	3	3	0	5	8	10	5	8	25	20	63	20	28	37	49	22	25	18	69	25	48	45	40	52	16
S000199_l_d_a	16	15	3	6	9	8	3	8	20	7	3	9	13	4	3	14	4	2	3	5	5	6	5	4	0	3	0	4	10	6	0	8	20	9	53	13	9	23	27	13	20	8	27	16	19	19	24	22	11
S000207_l_d_a	103	84	19	66	81	49	13	50	50	42	11	47	107	92	14	107	62	27	11	50	32	24	16	52	16	14	4	23	128	96	12	207	88	52	162	78	82	63	116	90	69	59	127	67	185	112	70	138	49
S000212_l_d_a	19	23	4	15	20	5	4	13	18	11	5	7	18	14	5	23	6	8	3	8	5	3	2	3	3	8	2	4	2	7	1	11	32	19	73	16	27	23	41	24	18	24	63	33	43	32	38	31	8
S000225_l_d_a	35	28	2	17	24	22	7	23	49	19	9	20	46	39	14	60	9	9	6	5	1	8	0	12	2	6	0	6	15	7	3	33	39	23	132	28	33	41	74	28	31	32	93	26	66	58	56	61	13
S000226_l_d_a	15	10	2	10	8	9	2	7	17	7	5	6	12	21	6	13	7	6	3	9	7	8	5	9	8	9	2	8	6	13	3	23	27	22	67	21	27	28	45	26	30	23	57	13	45	38	33	27	9
S000250_l_d_a	28	27	6	21	34	9	6	23	56	12	7	30	49	38	13	76	10	9	3	6	2	1	7	17	3	6	0	5	10	9	4	20	21	23	93	17	34	23	46	40	27	43	48	29	43	27	49	32	23
S000259_l_d_a	24	18	2	17	17	10	5	16	42	9	1	12	26	22	6	28	7	6	1	7	6	5	2	8	5	6	1	5	7	15	1	11	23	29	79	21	33	28	53	21	28	35	79	18	27	34	37	30	8
S000266_l_d_a	37	38	6	27	32	15	4	17	28	29	7	22	42	42	9	42	24	15	4	18	11	10	4	21	7	10	2	14	30	23	6	56	56	27	114	31	44	48	74	64	52	38	99	40	79	65	60	78	17
S000284_l_d_a	48	50	9	34	49	31	7	46	38	20	8	25	471	233	35	236	52	33	16	71	70	21	19	94	30	11	10	51	2904	582	94	3475	105	45	117	48	111	31	92	73	75	47	96	54	2538	479	320	1098	16
S000393_l_d_a	26	22	3	19	5	13	1	11	19	15	1	8	13	19	3	24	8	7	3	14	3	7	2	9	5	3	0	4	5	6	0	16	29	12	94	13	31	25	56	33	28	24	70	32	28	48	40	35	22
S000422_l_d_a	21	19	5	10	11	9	6	7	26	11	2	18	20	16	7	33	4	9	0	7	3	3	1	7	3	4	2	3	10	11	3	15	25	9	89	11	26	18	47	28	23	18	43	22	22	17	28	24	7
S000471_l_d_a	43	36	4	17	30	10	2	36	33	21	6	25	34	30	7	44	20	10	7	5	8	17	2	16	7	6	5	3	16	8	2	35	50	31	135	27	37	36	83	49	33	29	95	28	44	65	56	37	21
S000472_l_d_a	56	50	6	25	28	33	9	33	50	22	12	33	46	55	11	69	22	19	3	9	10	7	6	18	3	5	0	13	28	15	6	38	46	29	104	33	40	30	61	46	42	37	84	35	56	45	42	45	32
S000498_l_d_a	131	133	18	90	112	64	19	71	107	67	8	73	156	117	18	165	47	45	14	66	54	39	16	73	29	28	5	50	183	88	13	287	132	69	398	98	113	73	246	109	78	100	284	64	280	155	174	186	54
S000560_l_d_a	18	10	3	7	12	11	4	14	14	9	5	3	19	16	5	15	3	5	5	11	10	4	5	12	5	5	1	5	36	18	2	34	27	14	57	22	21	17	44	19	23	31	50	17	76	33	42	48	10
S000589_l_d_a	59	35	3	31	34	18	2	15	52	25	9	22	57	39	7	60	9	7	2	21	12	13	9	16	3	2	0	13	57	18	4	84	56	25	134	28	52	51	92	42	47	34	93	35	277	91	86	175	38
S000594_l_d_a	29	25	3	23	16	7	9	14	20	9	5	9	24	26	6	29	19	8	3	7	9	9	4	7	5	5	0	4	16	11	3	44	42	18	102	22	39	37	59	29	27	39	60	40	95	53	47	66	16
S000601_l_d_a	35	29	2	11	17	14	4	12	33	17	3	11	31	33	6	33	8	9	2	2	6	11	1	8	7	6	0	5	5	8	3	24	44	17	71	18	31	16	45	31	28	25	65	22	39	34	42	29	18
S000602_l_d_a	71	59	12	47	35	30	6	47	51	26	8	32	67	55	6	78	21	11	4	23	14	16	4	23	12	9	3	8	43	22	7	59	70	45	136	39	48	51	85	59	51	49	129	47	79	72	54	80	30
S000621_l_d_a	48	38	11	36	30	23	4	21	38	24	7	23	41	37	7	60	24	15	3	28	14	12	3	15	12	13	4	11	12	14	1	35	77	44	218	54	64	52	122	60	59	44	153	62	72	60	73	45	19
S000632_l_d_a	29	23	2	19	25	20	5	25	9	12	7	20	32	19	10	27	11	10	0	10	11	2	5	4	3	6	0	4	13	9	2	21	30	16	87	24	24	34	67	28	27	24	58	20	53	40	44	31	13
S000646_l_d_a	23	22	2	18	18	18	3	13	27	17	6	16	34	26	4	30	8	9	4	14	15	17	3	14	10	9	1	5	12	14	3	24	47	27	128	23	34	30	86	40	40	25	121	40	38	37	51	39	19
S000657_l_d_a	61	45	4	42	44	33	4	31	40	37	13	34	62	63	10	77	29	32	6	25	17	16	6	30	11	11	3	12	36	28	7	91	44	20	91	28	39	34	52	41	32	23	80	35	70	55	38	55	36
S000681_l_d_a	31	26	4	24	24	15	2	27	28	21	3	18	182	95	10	130	27	12	7	24	32	18	8	38	6	10	3	19	1114	231	37	1572	67	33	145	37	90	45	119	65	64	35	117	42	1923	388	368	993	15
S000722_l_d_a	59	42	10	33	56	34	10	56	72	25	11	43	65	66	14	113	18	21	3	18	11	12	7	19	7	11	3	14	21	23	4	41	45	37	156	51	45	58	117	55	45	43	113	39	96	93	71	85	22
S000724_l_d_a	43	41	8	28	28	19	2	26	26	17	10	15	56	48	12	65	35	15	7	24	20	17	5	28	5	10	2	13	433	82	23	484	66	22	143	34	73	51	89	54	52	46	100	40	825	193	178	502	29
S000725_l_d_a	41	21	4	26	23	14	6	17	17	16	4	14	38	31	7	38	14	6	2	15	5	8	1	12	3	8	0	7	15	10	3	33	51	30	142	34	39	38	93	44	42	35	113	47	60	49	52	52	15
S000733_l_d_a	65	38	5	27	48	20	5	34	77	23	6	38	49	30	9	78	10	9	5	11	14	17	4	18	6	8	1	7	14	19	4	32	32	19	133	38	29	25	74	36	31	23	60	29	47	50	50	45	17
S000763_l_d_a	14	16	7	9	20	9	1	8	16	7	4	4	21	17	8	21	6	8	2	11	6	8	2	14	5	11	3	3	57	14	5	72	32	19	87	13	42	28	56	41	33	33	70	19	296	88	75	191	9
S000803_l_d_a	136	121	13	138	151	112	18	117	73	83	23	76	148	120	14	210	78	64	16	75	63	57	25	110	35	41	5	61	343	169	20	488	107	79	128	76	130	85	94	129	98	117	141	95	466	220	104	302	58
S000873_l_d_a	46	32	5	15	37	31	7	29	37	25	16	17	337	157	34	194	59	29	1	43	49	16	7	71	23	19	4	41	2017	377	65	2487	133	72	118	69	227	80	121	135	119	71	98	81	5336	1132	669	2844	21
S000898_l_d_a	24	22	4	28	23	20	1	25	27	11	4	20	29	35	6	50	13	12	2	18	13	5	9	13	4	12	3	7	13	15	8	32	55	25	103	27	32	49	67	36	41	43	95	27	92	53	50	49	16
S000915_l_d_a	42	36	3	20	21	22	9	32	26	25	8	25	39	30	7	42	11	13	1	21	11	5	3	23	7	12	1	10	22	14	2	25	59	31	94	34	53	44	61	53	63	35	92	33	111	96	47	85	24
S000933_l_d_a	8	18	3	12	13	5	2	8	14	6	3	16	9	15	2	10	3	4	3	9	5	8	3	5	2	7	1	4	6	8	0	15	14	19	48	15	18	24	47	22	26	17	28	22	38	35	29	25	8
S000939_l_d_a	108	86	22	85	107	104	22	99	51	54	9	67	176	125	17	136	131	66	35	136	103	73	40	152	74	57	16	112	953	304	60	1046	106	39	125	95	81	69	77	120	85	55	114	74	416	121	86	184	54
S000964_l_d_a	43	42	4	47	50	21	4	27	34	22	2	33	196	90	20	149	26	23	5	41	18	15	7	29	9	19	1	24	1052	227	58	1345	56	23	58	41	75	38	48	56	55	37	59	27	1573	314	162	690	21
S000965_l_d_a	45	31	6	32	30	28	12	23	23	26	5	25	57	27	6	47	29	24	4	50	23	13	7	30	18	17	7	25	97	36	2	144	40	22	126	41	32	35	60	34	32	29	98	33	119	77	53	78	37
S000981_l_d_a	19	22	4	9	8	14	2	18	15	13	3	21	36	40	6	42	12	22	3	17	5	11	8	17	5	16	1	9	33	26	5	54	31	16	120	20	30	30	63	25	29	33	78	34	78	57	48	58	18
S001020_l_d_a	15	16	3	12	7	9	2	9	19	5	5	9	13	17	5	19	2	4	2	7	2	6	2	8	6	9	1	7	4	7	1	9	31	18	52	17	16	14	35	30	27	17	35	10	20	18	26	20	16
S001022_l_d_a	21	25	4	14	17	11	1	6	12	10	1	10	13	21	5	23	11	11	2	11	8	7	1	11	6	9	1	9	15	10	1	9	43	16	80	17	21	18	31	28	22	21	56	15	28	30	33	38	10
S001072_l_d_a	28	10	5	11	25	14	5	18	23	12	4	14	75	43	9	79	13	8	3	11	14	9	3	13	7	4	1	3	298	56	9	339	38	23	75	30	39	30	43	34	38	34	55	10	503	103	90	227	7
S001135_l_d_a	23	25	4	17	15	20	4	9	25	9	6	14	122	66	12	83	32	9	4	15	22	7	7	26	12	7	2	12	935	179	36	1072	31	24	128	24	49	28	66	34	35	21	102	19	734	137	154	347	14
S001143_l_d_a	66	47	4	35	41	42	5	39	38	30	4	27	56	55	9	73	37	29	2	40	23	15	7	25	19	17	2	27	97	48	7	134	62	31	131	41	48	53	90	53	49	45	72	36	134	67	81	91	34
S001145_l_d_a	38	14	1	17	27	10	1	25	29	12	4	13	42	20	11	32	16	4	4	9	10	5	4	10	2	6	1	5	68	23	5	85	32	30	87	21	31	40	69	29	24	18	76	21	256	69	62	161	6
S001157_l_d_a	175	123	17	144	141	115	19	117	100	87	8	99	139	161	17	163	79	34	15	75	66	59	19	101	38	43	11	52	178	118	22	267	112	86	188	119	104	94	123	143	94	79	152	98	271	164	91	188	65
S001168_l_d_a	29	23	3	15	20	17	1	14	21	10	7	10	27	34	3	27	15	6	5	7	8	6	6	13	4	8	2	6	19	5	0	30	24	20	99	20	36	30	59	34	24	28	83	15	35	40	50	35	11
S001232_l_d_a	14	21	1	13	18	17	1	17	22	12	3	14	28	12	5	29	10	10	5	7	8	5	5	7	3	3	3	3	9	8	2	25	15	24	142	22	24	35	90	20	24	25	102	24	44	36	74	37	12
S001237_l_d_a	41	26	3	17	32	16	3	20	32	17	4	10	36	25	4	56	9	14	2	10	9	6	6	20	1	11	0	9	9	12	5	29	28	22	118	21	42	39	49	25	36	31	61	33	49	47	46	48	16
S001240_l_d_a	21	21	5	13	7	7	2	8	19	5	3	8	20	15	2	21	3	11	0	13	7	9	4	10	3	6	0	6	15	20	3	44	21	16	105	17	31	24	61	32	28	26	87	21	36	34	37	41	15
S001247_l_d_a	53	54	4	38	47	42	8	42	40	32	6	27	46	55	8	59	36	17	4	27	18	15	7	29	13	15	3	20	55	34	4	99	61	42	116	30	65	32	61	61	51	48	80	34	87	88	51	70	28
S001312_l_d_a	56	49	16	45	41	31	13	51	52	43	7	25	52	72	15	68	27	16	6	26	24	17	12	28	8	14	2	14	44	32	2	85	58	35	141	39	61	39	73	59	49	41	100	35	115	76	63	90	30
S001334_l_d_a	113	103	20	85	93	87	16	103	110	67	16	77	183	120	14	210	40	55	10	81	29	32	16	43	16	56	4	40	95	57	11	165	86	59	143	75	105	88	108	133	87	88	138	103	194	131	93	170	119
S001339_l_d_a2	126	137	28	88	132	136	14	119	95	99	8	73	213	151	21	206	79	81	18	99	69	72	19	107	45	49	12	62	401	172	23	488	127	67	157	97	121	95	109	109	119	101	141	90	574	231	87	295	73
S001342_l_d_a	38	50	11	32	48	26	7	34	35	22	5	20	621	239	49	370	73	30	5	68	66	24	10	90	29	16	5	49	4096	818	130	4886	141	54	111	68	252	83	105	168	133	76	87	64	6150	1143	638	2872	22
S001347_l_d_a	57	63	7	35	37	38	4	33	25	32	5	25	53	43	9	67	38	17	5	39	17	13	7	34	19	16	3	29	78	32	4	88	66	39	149	53	65	49	97	45	60	51	117	43	126	61	77	96	37
S001348_l_d_a	20	11	1	5	6	8	1	11	8	9	2	7	12	16	1	20	14	3	0	5	5	3	1	7	0	2	0	2	32	15	5	47	12	3	55	3	13	15	29	13	8	9	40	6	31	21	25	27	11
S001389_l_d_a	27	19	5	19	23	12	1	21	18	18	2	15	24	17	4	18	20	16	3	12	10	7	5	12	4	5	2	5	12	17	3	23	42	29	137	21	35	29	69	27	34	39	89	37	45	35	45	50	18
S001398_l_d_a	14	11	7	5	11	8	2	8	10	5	1	9	14	13	5	14	11	9	2	1	7	3	1	4	4	6	1	2	5	2	0	7	24	8	62	11	23	20	32	18	15	19	44	15	20	28	17	29	8
S001412_l_d_a	34	31	7	14	23	22	6	21	16	19	3	22	26	37	3	45	13	6	3	17	7	11	8	18	5	7	3	7	34	19	1	44	29	21	89	18	26	18	66	22	22	32	76	20	52	56	44	62	15
S001415_l_d_a	50	43	9	32	44	32	9	33	41	26	9	34	54	52	2	84	23	11	3	17	14	13	5	22	8	7	1	10	51	23	4	69	61	42	158	31	56	55	84	67	46	45	113	38	86	79	68	76	20
S001426_l_d_a	27	46	4	12	21	13	6	18	18	16	2	14	47	25	5	53	21	7	2	14	22	8	6	17	14	11	2	9	64	25	5	124	41	17	137	31	35	29	83	40	30	26	104	28	107	51	67	65	15
S001457_l_d_a	11	14	4	5	12	8	2	7	8	7	3	8	21	16	3	15	5	5	1	4	4	4	2	6	2	4	2	3	50	12	3	85	15	6	76	7	27	10	50	14	18	16	67	14	178	52	54	92	12
S001461_l_d_a	47	42	8	57	60	27	17	61	80	27	7	42	64	53	14	121	18	13	9	29	19	11	12	27	7	11	4	9	41	25	5	71	54	28	170	40	48	52	113	56	46	53	128	36	89	47	86	60	35
S001486_l_d_a	19	11	4	12	10	12	2	5	13	11	4	13	23	22	2	17	6	6	2	10	4	9	4	14	4	6	2	5	71	18	2	84	25	19	57	20	18	21	44	31	23	23	67	27	118	52	34	72	15
S001511_l_d_a	26	21	3	23	17	11	4	8	23	17	1	14	31	23	5	39	6	3	1	11	5	7	3	13	5	2	1	6	14	5	3	33	37	26	136	17	26	40	78	31	35	32	82	20	44	52	60	39	13
S001531_l_d_a	18	15	3	12	23	13	4	16	7	8	4	8	31	19	6	34	11	6	1	7	9	5	4	11	2	5	2	3	18	11	4	44	33	26	81	11	22	28	49	38	22	28	56	30	106	43	39	59	19
S001547_l_d_a	64	46	5	44	68	52	11	53	55	34	14	61	86	62	15	122	33	30	6	32	27	24	7	34	12	14	2	23	76	55	8	108	75	41	199	50	44	54	138	65	48	48	168	52	125	83	86	102	24
S001550_l_d_a	71	70	6	38	45	34	4	38	56	42	6	32	60	74	13	85	29	23	7	24	23	25	4	28	9	10	1	16	70	40	6	132	65	46	155	32	57	42	85	58	41	49	116	54	145	74	77	86	27
S001623_l_d_a	16	12	1	8	14	9	3	4	11	5	4	6	18	24	7	25	5	2	2	11	2	7	5	3	1	4	1	7	17	7	2	13	23	9	57	17	24	11	45	20	16	12	43	15	52	24	31	30	7
S002072_l_d_a	24	21	5	22	24	22	0	16	16	14	4	9	21	24	4	13	13	5	4	7	5	7	1	7	1	5	0	2	8	14	3	10	29	20	95	22	28	42	59	34	33	32	78	22	52	40	34	41	11
S002078_l_d_a	87	63	12	64	67	45	10	68	49	29	7	43	90	81	9	73	59	33	14	54	43	25	13	70	24	36	7	42	261	115	16	310	69	53	120	61	63	56	60	90	58	45	91	49	284	133	61	161	40
S002096_l_d_a	14	18	10	11	16	7	1	9	18	8	2	9	14	14	7	17	5	8	2	5	7	9	5	9	1	5	1	5	10	6	2	18	23	6	81	13	13	15	58	25	18	14	59	16	31	12	28	23	6
S002097_l_d_a	87	73	9	61	70	60	16	74	51	40	14	51	72	74	16	129	39	44	11	46	28	46	13	46	22	32	5	36	51	56	8	119	89	63	214	81	92	72	167	89	90	79	170	69	110	97	97	103	57
S002129_l_d_a	82	64	17	58	53	46	7	45	32	48	6	34	105	64	8	96	38	40	11	57	30	27	8	48	14	35	2	35	121	53	7	204	76	35	140	40	84	67	86	70	52	56	121	45	153	123	75	115	58
S002133_l_d_a	25	11	3	15	13	7	3	11	19	10	8	9	18	22	5	23	9	3	3	6	2	4	1	5	2	3	1	8	10	12	5	13	15	16	99	15	20	19	49	18	32	21	55	14	74	30	46	37	13
S002134_l_d_a	83	96	21	84	64	50	12	49	72	35	8	44	189	109	18	149	77	37	52	96	63	39	49	77	38	30	15	53	955	242	75	1179	110	54	138	75	102	52	83	95	83	50	101	44	831	194	161	372	47
S002137_l_d_a	100	86	11	68	90	77	14	63	62	63	12	57	60	82	10	69	77	30	22	63	38	51	14	60	27	34	5	54	79	67	15	143	91	50	139	88	54	62	97	89	85	71	110	62	88	90	73	125	56
S002138_l_d_a	208	156	23	160	173	151	24	156	110	126	19	113	142	167	21	180	95	54	22	102	67	85	23	91	49	70	14	90	119	98	22	195	149	85	132	139	104	108	72	135	89	104	84	86	126	127	61	144	73
S002150_l_d_a	44	42	7	39	30	37	7	28	36	27	7	29	60	40	7	63	12	13	1	11	14	18	9	19	10	3	2	9	41	27	6	65	42	32	187	32	67	65	127	60	51	37	158	52	209	134	78	160	19
S002151_l_d_a	34	34	8	26	31	20	11	17	53	19	7	25	41	46	11	55	12	7	2	9	8	10	0	15	4	9	0	9	93	28	4	127	40	34	174	38	43	43	116	43	37	27	121	43	254	101	128	180	14
S002168_l_d_a2	228	232	35	228	197	223	27	202	117	130	22	110	251	186	28	241	142	72	46	142	105	108	28	183	53	83	22	103	729	241	50	1040	197	98	202	165	139	120	130	190	143	116	146	109	900	264	151	463	103
S002171_l_d_a	10	18	3	11	15	11	3	10	13	13	2	16	20	19	7	22	12	7	3	9	8	4	3	5	5	3	2	3	12	9	1	27	17	15	63	7	22	29	45	23	21	25	57	16	22	22	29	25	11
S002173_l_d_a	55	42	5	34	47	30	11	38	62	22	4	38	82	56	11	109	6	11	5	13	12	10	7	9	4	5	2	11	74	21	4	97	66	30	167	26	61	46	95	52	47	47	108	49	281	94	118	176	24
S002190_l_d_a	12	8	1	9	8	4	0	4	14	7	2	5	6	12	2	14	1	3	1	7	2	3	1	5	4	1	0	1	2	3	0	9	15	8	42	6	12	14	26	18	11	18	34	11	15	11	15	14	5
S002212_l_d_a	17	12	3	10	12	8	7	3	5	5	3	9	17	15	5	15	12	3	0	6	3	7	1	6	5	4	1	0	6	6	4	15	21	10	51	22	25	14	38	28	20	20	47	19	20	24	25	20	10
S002236_l_d_a	67	36	7	28	43	20	11	32	42	25	7	26	90	56	18	85	43	36	15	49	30	18	16	31	20	24	3	28	287	93	21	356	69	27	123	39	48	36	93	42	46	33	89	35	275	80	97	157	43
S002243_l_d_a	108	70	10	78	107	73	15	80	121	50	5	75	134	101	13	176	53	20	12	60	37	29	8	55	22	21	4	30	134	80	6	241	92	48	251	65	73	63	142	72	66	58	195	74	191	126	127	151	49
S002244_l_d_a	21	27	4	23	20	23	7	13	16	15	3	13	73	36	5	56	19	10	3	13	10	14	2	16	12	8	2	6	190	56	6	266	61	35	86	37	62	27	70	48	29	26	66	23	570	191	96	339	10
S002253_l_d_a	17	14	4	5	12	10	1	9	8	9	1	12	13	12	5	8	3	2	0	7	4	2	2	10	1	1	0	4	12	4	2	19	19	14	66	14	30	25	38	19	19	24	52	13	40	32	25	26	6
S002271_l_d_a	26	23	3	10	23	15	5	10	28	11	9	16	27	29	8	32	12	10	4	8	4	7	2	9	1	6	5	1	16	12	5	33	29	19	69	14	34	22	34	18	33	25	69	31	96	46	57	73	16
S002282_l_d_a	50	27	4	25	49	15	2	33	60	23	5	21	44	33	2	69	15	13	4	10	11	9	3	11	5	8	3	5	40	22	2	42	62	30	105	42	49	41	82	47	33	35	85	28	287	118	86	170	15
S002283_l_d_a	128	108	15	106	110	115	15	86	75	72	12	71	79	86	17	100	75	47	15	76	75	72	13	106	40	32	11	56	133	89	12	181	113	70	120	81	91	67	71	115	83	71	77	82	142	121	53	119	54
S002306_l_d_a	8	16	4	5	6	5	0	4	13	4	2	6	13	10	1	11	3	9	1	5	2	3	0	7	2	4	2	2	6	3	3	13	21	7	83	12	13	19	67	14	20	9	69	12	21	13	41	22	7
S002325_l_d_a	10	13	2	6	10	4	0	6	9	9	3	5	9	13	3	12	5	4	1	4	1	2	3	3	3	4	2	4	7	7	2	11	17	9	66	21	20	21	46	18	18	12	39	12	71	33	43	49	8
S002339_l_d_a	85	68	8	47	85	43	19	73	93	41	13	69	119	68	19	176	19	24	3	37	8	14	6	9	6	15	2	12	37	22	6	49	81	63	248	40	76	77	116	93	63	50	143	55	160	112	101	126	36
S002347_l_d_a	68	49	9	52	41	26	5	31	41	24	7	23	89	78	10	84	33	18	6	29	28	15	1	46	16	9	1	29	551	144	19	669	63	29	194	35	62	37	127	45	53	32	152	28	687	178	164	399	31
S002355_l_d_a	43	33	9	27	21	16	5	22	23	17	8	16	51	42	8	59	13	16	2	12	12	11	2	13	7	10	3	9	46	15	3	69	45	29	87	36	48	57	72	47	35	35	81	41	213	96	72	159	16
S002366_l_d_a	32	24	5	23	26	23	9	21	27	21	3	17	37	25	6	38	16	8	7	15	7	9	6	15	7	5	1	13	21	17	4	50	35	17	104	29	26	43	73	33	24	33	80	20	61	48	43	33	17
S002369_l_d_a	27	18	1	12	21	12	0	17	28	13	3	12	33	27	1	36	6	4	0	11	7	6	0	8	0	5	1	5	109	32	10	148	37	15	95	17	42	27	50	45	23	20	76	22	376	111	90	229	5
S002374_l_d_a	45	28	6	30	27	21	4	13	28	17	4	19	28	25	9	39	22	10	3	19	10	6	4	14	4	3	3	4	44	20	1	63	37	22	128	17	29	31	63	36	40	27	85	20	72	52	58	50	12
S002375_l_d_a	216	206	27	245	353	709	122	1384	96	141	24	202	132	155	20	359	155	75	17	154	63	60	11	92	66	64	11	82	82	98	10	203	1852	503	6743	665	425	429	4553	459	1866	1288	4963	1277	433	402	2316	396	181
S002380_l_d_a	39	22	1	16	16	8	1	11	15	12	5	16	15	25	5	23	13	6	3	8	5	12	3	8	5	6	2	6	11	10	1	30	29	20	101	28	37	35	54	46	24	38	58	24	51	49	21	40	15
S002400_l_d_a	93	42	5	48	90	29	13	58	134	34	6	79	120	74	19	225	13	11	3	21	2	6	6	10	4	4	0	13	14	14	4	24	50	33	133	46	60	56	106	55	50	43	110	38	86	71	64	76	15
S002405_l_d_a	19	17	1	11	14	11	4	21	16	12	2	8	21	18	6	28	18	14	1	12	7	3	3	8	5	8	3	9	63	15	2	89	23	11	37	13	25	24	33	28	19	17	33	19	162	44	41	101	17
S002410_l_d_a	29	19	2	9	16	8	2	9	17	13	6	9	14	25	7	28	7	6	5	7	5	5	0	6	7	7	1	4	12	8	2	22	36	22	73	18	20	30	44	35	26	19	43	30	41	40	31	34	6
S002422_l_d_a	19	13	7	18	24	10	2	19	26	11	5	15	25	24	7	25	8	7	2	12	5	3	2	11	1	7	3	6	15	9	4	15	35	23	99	28	30	36	73	49	25	29	87	27	75	51	60	49	14
S002432_l_d_a	66	52	5	37	44	32	3	24	43	33	6	26	51	48	3	53	27	18	5	27	27	20	10	23	13	17	3	35	46	31	6	77	66	24	117	29	52	46	79	51	40	41	85	31	122	69	49	100	25
S002434_l_d_a	58	36	3	35	41	19	12	48	62	20	11	46	59	36	17	123	32	18	5	26	12	11	2	20	13	12	1	9	46	26	6	77	38	26	90	35	43	36	50	52	44	22	57	35	82	64	50	55	14
S002464_l_d_a	50	44	6	33	46	28	7	37	70	23	8	51	64	52	15	112	21	13	10	24	12	13	5	14	10	18	0	19	26	21	4	48	48	33	104	38	36	42	82	47	43	35	68	25	56	65	54	58	19
S002487_l_d_a	38	27	6	13	22	14	3	5	6	13	4	6	31	26	3	31	12	8	1	6	7	7	2	9	4	5	1	1	49	16	4	66	24	19	78	17	28	20	51	28	26	29	70	26	191	58	57	100	11
S002491_l_d_a	60	44	6	34	43	27	4	28	41	28	9	33	63	37	8	61	23	15	6	20	11	5	7	27	7	6	1	14	27	22	4	48	45	27	129	28	36	26	82	41	35	25	92	24	46	46	49	40	20
S002531_l_d_a	70	69	9	31	47	36	10	32	40	28	5	35	63	77	10	68	21	43	4	30	16	7	7	33	13	17	4	12	40	31	3	65	66	45	202	59	81	66	125	75	73	59	141	57	94	71	78	97	34
S002533_l_d_a	21	14	5	17	18	8	2	17	12	11	0	10	12	24	2	21	8	6	1	7	1	10	0	14	1	3	0	8	10	6	2	19	25	22	55	14	17	26	50	23	26	18	54	18	33	28	29	25	9
S002552_l_d_a	18	17	0	10	8	6	0	10	8	11	6	10	26	18	7	28	7	3	3	5	4	4	4	11	1	4	2	7	14	11	1	16	27	13	55	22	24	23	40	24	26	14	38	24	46	33	23	30	18
S002572_l_d_a	36	45	7	33	31	24	10	22	26	17	4	16	35	40	11	61	10	12	7	17	11	11	10	13	8	11	2	14	23	11	3	38	75	40	248	47	46	58	131	65	59	51	199	40	76	77	99	63	24
S002590_l_d_a	31	18	2	18	15	12	3	14	16	8	7	11	36	21	3	31	12	11	4	15	4	6	8	6	3	6	0	5	59	17	2	83	29	12	82	27	24	21	65	16	22	22	66	18	167	64	66	95	20
S002605_l_d_a	215	216	30	178	223	204	31	174	131	131	19	125	217	197	23	246	164	96	23	140	108	113	31	145	74	73	12	89	254	171	17	424	204	122	259	199	196	138	159	196	140	135	212	148	331	212	117	262	91
S002606_l_d_a	27	29	1	17	10	15	1	13	19	13	4	8	20	30	3	32	11	9	1	12	10	9	7	12	5	10	2	8	17	11	2	29	32	20	113	29	41	37	74	45	28	32	75	27	51	42	43	43	16
S002636_l2_d_a	51	59	7	38	32	28	8	33	59	26	6	38	123	79	18	137	19	22	5	25	22	10	7	20	14	13	2	11	279	75	14	354	61	31	224	38	70	51	180	61	64	55	215	54	561	147	166	300	21
S002664_l_d_a	36	18	4	16	15	6	1	11	22	11	4	13	19	16	6	20	11	5	0	3	3	4	2	8	6	9	0	5	12	12	0	19	28	18	79	16	30	26	50	32	26	20	53	21	53	31	38	42	14
S002666_l_d_a2	23	20	5	9	16	13	6	13	19	14	6	14	22	22	4	33	13	6	4	7	9	9	5	8	3	7	3	6	12	8	1	18	42	34	117	25	43	44	82	50	33	35	91	30	70	57	68	45	24
S002677_l_d_a	51	32	3	31	35	23	3	20	78	23	4	39	64	46	6	68	9	10	2	6	9	8	1	8	4	6	1	6	19	14	2	30	45	28	164	19	42	52	86	39	49	34	121	23	73	52	78	47	28
S002686_l_d_a	20	11	1	7	16	7	1	5	7	8	4	13	21	11	2	24	2	2	1	6	2	4	1	5	7	2	1	7	13	11	2	28	11	12	70	14	18	23	41	23	16	13	40	19	44	36	32	43	6
S002688_l_d_a	48	41	8	43	41	28	10	40	111	26	12	61	66	45	14	92	12	21	8	17	9	8	9	14	9	18	3	5	20	10	0	39	53	38	136	49	41	61	56	65	53	44	107	38	78	68	39	61	29
S002705_l_d_a	22	11	3	17	15	8	1	12	10	5	1	5	21	16	6	14	9	7	0	4	5	8	4	12	4	3	1	2	30	11	2	55	25	14	54	13	17	20	35	23	20	17	56	16	66	31	40	46	8
S002720_l_d_a	87	62	13	50	54	38	3	36	60	36	14	30	122	82	7	94	45	27	5	40	25	23	17	39	19	16	3	25	473	119	12	491	73	49	168	52	68	46	105	57	74	65	133	50	629	172	115	264	37
S002756_l_d_a	145	163	15	110	116	124	16	130	122	83	20	90	167	146	19	186	80	56	9	81	73	70	13	94	47	39	7	84	229	105	22	313	144	72	122	110	123	89	73	131	109	112	94	108	329	148	67	211	75
S002760_l_d_a	48	34	5	32	31	17	5	27	36	28	2	26	60	36	3	62	13	15	3	18	7	19	9	15	12	11	1	14	12	21	5	31	59	28	91	36	49	49	58	62	55	40	79	37	189	94	65	139	39
S002761_l_d_a	31	35	5	19	26	27	2	17	30	26	3	23	49	47	9	55	20	10	3	21	11	11	2	17	8	12	0	5	198	45	6	236	45	31	125	26	38	34	57	57	31	41	83	32	391	150	105	257	23
S002763_l_d_a	51	43	4	26	24	21	1	16	32	19	7	21	41	32	7	44	20	13	6	12	7	6	10	11	7	7	0	9	12	19	4	29	41	20	107	25	27	34	60	34	34	33	75	41	64	32	56	37	24
S002803_l_d_a	137	128	25	93	96	101	17	88	86	72	9	65	104	97	12	124	81	58	21	82	59	52	17	80	56	55	9	76	77	86	8	179	104	64	136	95	81	72	102	125	75	61	116	86	124	80	54	118	57
S002804_l_d_a	57	49	8	43	33	38	3	40	57	18	4	22	53	56	9	68	16	23	3	14	14	8	2	22	7	16	0	9	23	14	7	51	61	43	198	52	56	51	123	51	46	40	137	35	70	78	98	67	40
S002850_l_d_a	28	28	8	20	18	13	2	26	28	15	12	16	46	38	11	48	15	9	4	9	4	11	5	15	5	10	2	4	8	10	3	16	35	24	91	37	41	32	47	37	41	42	58	36	42	45	46	47	15
S002853_l_d_a	28	24	5	9	20	14	2	16	25	16	12	14	38	35	4	31	18	7	3	11	9	16	2	15	8	1	2	2	9	11	4	21	51	24	107	31	36	34	64	49	30	39	63	39	48	46	43	50	12
S002869_l_d_a	43	25	3	30	22	18	1	23	22	14	6	14	26	34	7	32	12	10	4	8	6	9	8	16	3	9	1	4	45	18	4	58	32	17	94	19	29	19	56	36	30	15	70	38	64	51	34	45	15
S002871_l_d_a	54	48	4	33	19	28	3	26	37	27	8	24	45	41	11	56	15	16	2	19	16	12	13	23	11	18	2	12	39	16	3	58	49	41	130	47	50	56	87	56	36	36	91	37	115	107	59	118	42
S002889_l_d_a	44	58	9	30	43	31	4	48	38	18	5	24	66	49	9	102	14	22	4	14	11	10	9	20	11	14	1	19	43	26	7	71	65	21	121	36	45	33	64	55	42	45	90	25	77	59	62	65	29
S002906_l_d_a	31	28	7	15	30	21	5	16	34	15	5	17	20	29	6	36	15	7	3	10	10	11	6	10	7	5	3	2	9	12	4	29	35	29	127	34	28	42	80	42	37	37	119	29	43	48	79	39	20
S002917_l_d_a	42	30	4	20	27	13	3	19	41	13	6	33	31	33	4	42	9	11	6	15	7	6	5	12	5	4	3	7	31	10	4	40	43	22	132	25	41	34	89	38	42	34	119	22	84	46	65	64	18
S002918_l_d_a	25	18	3	10	16	9	8	16	21	19	6	20	28	26	3	38	7	5	2	11	7	6	5	8	7	7	1	2	12	5	5	22	32	19	69	19	40	41	39	38	31	29	68	28	46	31	42	52	6
S002935_l_d_a	35	28	3	30	17	10	5	13	31	19	3	22	39	30	2	54	10	14	3	8	6	10	1	4	2	8	1	10	10	5	2	33	45	28	102	30	47	35	56	43	32	39	83	41	61	31	43	47	16
S002945_l_d_a	25	38	8	16	21	15	1	13	24	20	7	22	34	30	5	42	8	21	4	14	15	9	6	16	7	7	3	8	18	18	1	33	48	32	91	34	32	37	82	41	35	37	70	33	50	57	47	38	17
S002947_l_d_a	53	55	7	24	35	29	5	27	53	24	10	24	71	66	16	72	15	11	1	18	9	14	5	23	10	10	2	15	49	22	5	79	75	49	203	37	70	67	92	66	82	73	169	66	265	135	149	202	29
S002950_l_d_a	30	37	4	22	29	9	5	26	23	17	8	16	27	20	7	30	9	11	2	19	11	6	4	11	5	8	2	6	11	7	2	27	32	17	130	25	37	32	67	47	31	32	95	28	69	52	62	48	13
S002975_l_d_a	93	62	11	54	51	59	5	53	40	39	13	38	95	83	16	107	32	35	6	33	27	24	5	48	17	33	1	18	77	46	14	123	112	48	175	50	83	82	126	102	72	60	157	52	194	101	109	134	44
S002990_l_d_a	35	23	5	13	24	12	6	19	41	14	2	24	32	28	6	60	11	9	1	9	7	4	6	13	7	6	2	6	17	17	1	31	45	18	126	25	29	36	60	36	44	25	96	17	46	24	54	43	10
S003050_l_d_a	78	57	8	48	52	44	15	31	43	26	18	31	61	39	9	96	14	19	2	28	17	19	6	20	14	10	7	13	38	25	3	76	75	32	118	44	63	50	75	65	49	36	99	34	117	80	69	97	37
S003068_l_d_a	26	24	2	23	16	19	7	21	36	18	5	13	31	18	3	39	10	9	0	10	4	9	3	4	3	1	7	1	15	7	2	32	39	33	145	24	31	30	71	48	28	33	108	26	74	45	56	59	15
S003080_l_d_a	26	14	6	7	9	8	3	15	11	5	5	6	20	22	3	26	10	11	0	9	2	3	3	7	2	4	0	6	16	7	0	44	31	18	123	17	28	25	70	32	25	27	106	28	116	62	58	87	12
S003083_l_d_a	45	49	4	22	42	27	9	30	28	30	4	30	301	133	30	190	40	26	2	40	45	21	5	52	14	13	0	36	1726	364	99	1969	126	47	131	66	187	80	96	115	98	59	97	76	3742	761	525	1864	24
S003100_l_d_a	87	74	10	65	79	61	17	57	49	42	5	56	83	80	12	112	62	32	11	50	55	44	13	65	29	22	5	32	324	108	23	361	71	40	90	60	59	50	60	73	56	52	68	45	337	128	45	193	36
S003129_l_d_a	28	20	3	13	12	5	4	10	14	12	7	10	20	16	3	22	7	10	1	7	3	6	1	10	3	6	1	2	37	13	0	36	30	8	83	12	24	26	49	23	22	27	69	19	218	70	52	159	8
S003136_l_d_a	38	27	5	17	11	5	8	13	16	8	5	17	22	22	5	39	10	8	1	12	6	13	4	16	5	11	4	10	19	13	3	39	46	31	105	32	50	41	76	47	39	35	85	24	93	59	49	73	18
S003186_l_d_a	27	18	5	16	22	17	6	10	22	14	10	25	23	24	6	24	11	8	2	8	7	14	0	13	3	8	2	7	8	14	0	20	38	22	138	22	37	33	89	45	39	38	116	30	42	39	50	27	18
S003190_l_d_a	39	32	3	20	14	18	4	16	26	12	9	18	29	38	7	50	28	11	0	16	11	5	4	22	12	8	4	13	30	16	5	63	34	31	109	27	51	46	79	39	37	40	80	36	80	63	55	51	18
S003192_l_d_a	76	43	5	48	62	38	9	76	107	32	10	87	119	71	14	191	27	15	6	35	22	18	3	30	13	13	4	13	93	45	5	117	74	45	225	47	71	58	148	47	59	51	155	43	138	96	102	114	23
S003213_l_d_a	24	25	9	15	22	9	2	19	14	9	4	13	14	18	5	16	12	5	2	7	4	6	1	5	7	2	1	5	10	6	0	20	34	9	91	18	27	25	55	20	18	26	62	12	45	32	37	35	22
S003241_l_d_a	33	21	7	12	25	12	3	9	27	14	5	13	36	22	6	36	10	12	2	7	10	12	6	13	6	3	1	3	36	19	6	37	48	23	128	28	35	28	85	44	38	31	98	26	85	56	64	72	20
S003257_l_d_a	53	27	8	20	46	21	4	26	55	25	5	32	67	51	8	95	18	13	6	20	20	15	6	16	7	12	0	11	88	39	10	131	49	29	160	34	42	31	99	43	50	48	102	34	159	70	90	110	11
S003259_l_d_a	36	42	5	26	43	16	8	33	36	21	8	21	43	35	5	68	13	13	5	20	14	7	10	14	9	14	0	8	26	24	3	40	56	29	191	28	43	50	107	54	47	52	160	40	56	66	107	78	12
S003273_l_d_a	87	51	6	55	56	47	15	43	69	34	12	39	120	87	21	135	41	33	12	18	22	21	19	39	13	22	4	21	339	123	23	443	90	50	150	54	113	68	94	100	94	80	120	58	842	208	197	527	46
S003279_l2_d_a	21	30	3	22	15	15	4	17	15	18	5	13	24	26	3	23	10	4	6	18	7	11	4	13	6	10	1	5	9	13	1	21	52	28	120	29	36	35	72	40	44	36	86	25	54	37	56	42	20
S003280_l2_d_a	17	17	4	15	15	12	5	17	20	13	6	11	29	21	3	39	9	7	2	5	9	7	4	3	8	6	1	6	26	15	4	31	18	11	52	10	22	23	51	18	20	14	52	12	52	36	36	46	12
S003289_l2_d_a	27	32	8	17	13	26	4	21	32	16	9	17	37	48	3	38	10	12	3	18	12	7	7	9	4	7	3	8	28	8	6	30	39	23	100	21	35	36	69	23	32	29	97	18	51	34	51	34	14
S003301_l_d_a	26	16	4	12	15	11	3	11	23	7	7	13	6	18	5	19	6	5	1	8	2	4	5	6	4	6	1	4	8	10	5	21	30	10	80	16	12	18	58	26	18	21	56	9	47	31	43	39	11
S003328_l_d_a	27	18	2	12	20	12	3	19	17	19	3	9	18	23	3	31	13	5	1	12	3	4	1	10	2	6	1	6	9	8	0	16	23	14	79	24	25	32	54	38	28	28	62	20	25	34	36	32	12
S003340_l_d_a	26	19	3	16	20	6	3	17	29	17	5	16	32	30	5	49	7	9	0	4	1	12	1	8	3	8	1	4	8	5	3	12	25	18	93	17	20	26	65	32	28	35	92	29	45	35	50	25	11
S003350_l_d_a	33	25	2	26	33	18	2	19	44	18	8	24	40	28	2	41	15	12	3	9	7	13	3	14	5	8	1	9	22	12	3	44	42	34	100	37	36	36	56	55	36	40	68	32	46	39	28	47	28
S003351_l_d_a	21	20	6	6	17	18	4	17	30	18	5	18	23	21	9	33	10	9	1	10	1	6	1	10	3	8	1	9	26	11	0	41	29	31	126	27	36	35	72	28	27	34	96	25	86	42	60	46	17
S003384_l_d_a	130	40	9	62	110	30	15	52	192	46	15	128	141	69	28	240	9	10	2	11	5	3	2	12	4	2	0	9	12	7	2	20	41	27	213	26	43	54	137	46	44	43	186	43	52	62	85	64	17
S003393_l_d_a	225	200	16	201	189	176	26	156	156	96	20	137	248	208	33	262	166	81	23	188	111	78	36	184	69	59	8	103	625	222	25	828	205	115	257	168	154	109	150	173	177	103	149	140	670	279	152	387	91
S003397_l_d_a	170	123	18	88	184	84	35	177	183	64	23	145	230	153	33	346	44	30	11	46	27	22	16	42	20	20	8	10	108	64	10	203	192	91	308	108	162	127	232	151	131	91	260	110	337	255	201	314	55
S003428_l_d_a	30	25	2	22	15	18	2	17	14	18	3	20	32	27	6	32	13	15	3	12	4	15	5	12	10	11	2	9	49	16	0	61	34	28	145	21	37	37	85	40	27	22	119	19	155	56	86	66	18
S003429_l_d_a	23	30	3	23	22	12	7	18	36	7	3	8	51	28	3	45	12	7	3	10	6	8	7	16	6	5	1	6	50	24	5	70	31	18	90	27	32	22	65	41	32	15	82	28	164	60	58	87	17
S003430_l_d_a	27	24	4	25	31	10	7	12	28	17	6	20	129	58	11	60	18	11	4	22	28	13	3	23	7	6	2	11	588	147	31	689	46	29	121	18	68	34	90	44	34	31	88	28	1066	219	184	557	13
S003432_l_d_a	80	54	10	53	54	40	10	35	43	30	8	31	82	48	7	70	32	23	3	52	8	15	11	23	7	16	3	15	44	34	2	75	67	33	118	43	42	33	100	61	48	37	102	31	89	70	57	79	54
S003473_l_d_a	10	7	1	8	11	9	4	7	9	8	3	8	9	9	4	17	7	4	3	9	4	4	4	6	2	2	2	1	9	2	1	20	24	12	98	16	18	21	60	21	16	10	57	19	40	24	36	39	8
S003516_l_d_a	57	52	10	44	61	31	12	43	55	35	16	39	99	66	13	93	31	19	4	35	17	23	7	29	7	16	1	22	206	79	12	273	59	23	101	27	67	38	67	70	51	46	88	31	374	151	77	232	39
S003518_l_d_a	22	26	2	15	19	12	3	12	19	12	6	12	17	30	4	31	7	12	3	12	6	15	4	10	3	5	1	2	22	8	4	31	40	26	88	14	16	26	59	24	26	30	64	20	115	47	45	67	14
S003560_l_d_a	21	14	1	10	14	11	3	8	12	11	2	7	31	17	3	13	10	5	3	8	13	9	7	13	9	7	1	9	73	26	2	107	13	6	29	10	18	12	14	9	9	14	14	7	40	20	17	25	10
S003565_l_d_a	62	31	6	24	47	30	6	35	44	25	7	39	74	35	8	98	19	14	1	21	13	13	2	18	13	4	3	8	118	41	9	198	55	31	103	41	45	34	79	53	48	30	84	36	285	101	93	164	20
S003575_l_d_a	58	26	8	20	39	18	10	21	25	18	5	18	36	28	5	41	16	14	4	24	21	13	11	18	8	11	3	13	20	16	2	41	45	19	69	33	26	38	53	34	29	29	78	32	36	43	41	38	30
S003576_l_d_a	42	31	3	18	20	22	4	14	45	19	4	21	33	32	8	52	7	16	0	15	5	6	5	8	2	1	2	4	12	10	3	18	48	22	145	31	48	32	98	66	46	33	98	33	65	54	58	46	17
S003592_l_d_a	56	40	4	33	51	17	5	37	68	19	11	38	53	52	9	93	16	14	2	13	22	13	8	10	5	7	0	13	19	18	2	39	44	27	149	24	39	39	75	54	33	42	103	39	76	75	58	59	37
S003613_l_d_a	31	43	2	31	26	23	4	22	30	17	8	26	49	29	7	94	23	14	1	16	12	9	4	21	6	9	1	12	37	31	9	61	46	22	164	31	47	34	93	38	53	37	123	28	99	76	52	104	29
S003617_l_d_a	26	12	6	13	14	8	2	14	18	14	6	10	32	27	5	30	7	5	1	6	12	4	4	9	6	3	3	5	77	12	7	69	32	19	92	24	36	32	51	27	37	32	64	21	182	74	41	88	16
S003620_l_d_a	20	21	3	14	8	8	4	9	14	7	5	8	22	21	6	32	6	5	0	8	5	4	6	5	3	7	2	5	22	3	3	16	28	21	212	21	35	30	116	27	35	36	162	17	146	70	123	90	16
S003642_l_d_a	45	22	6	24	20	21	4	26	37	19	6	18	44	39	9	50	11	7	4	15	8	11	2	13	9	8	1	9	97	24	4	129	32	26	114	29	24	23	64	39	34	33	97	24	262	90	61	165	18
S003656_l_d_a	27	25	6	25	21	25	3	18	25	17	5	5	24	24	3	32	10	11	2	11	13	10	2	9	5	6	0	4	13	13	0	20	37	19	150	24	43	34	81	27	24	46	109	37	54	45	58	28	17
S003665_l_d_a	13	21	3	10	10	6	3	5	14	11	5	5	16	16	4	9	11	9	2	9	2	6	1	6	2	6	1	4	12	5	0	14	25	13	69	18	23	23	52	35	20	24	50	19	56	40	30	43	11
S003703_l_d_a	28	21	7	15	15	15	3	8	17	11	6	7	28	24	9	23	10	10	2	7	6	5	7	9	2	3	2	3	16	7	3	25	34	15	104	17	20	18	58	23	28	24	73	13	39	38	45	34	21
S003715_l_d_a	38	29	2	21	26	28	5	21	25	21	9	27	43	42	10	59	24	12	9	14	12	15	5	27	9	17	2	17	37	18	7	56	54	29	104	26	44	55	79	58	37	40	80	36	77	72	54	76	26
S003733_l_d_a	105	82	10	64	62	47	7	51	53	40	15	41	95	82	10	100	35	28	8	39	24	17	8	41	21	15	5	21	91	43	1	177	89	63	212	78	73	81	131	79	81	73	133	71	163	156	94	159	51
S003735_l_d_a	25	24	4	21	24	15	3	19	23	17	5	21	36	27	7	41	13	6	4	15	12	11	2	10	6	3	4	9	29	27	4	44	36	25	101	24	28	28	64	31	36	35	81	33	63	45	32	40	19
S003789_l_d_a	20	19	6	12	19	13	2	9	28	14	3	17	30	26	3	26	8	9	1	5	10	3	2	9	4	10	0	4	6	6	1	17	32	17	84	20	25	34	57	42	39	28	70	25	39	43	40	38	17
S003814_l_d_a	63	42	10	45	52	34	5	42	55	34	14	43	53	74	8	89	25	18	7	22	16	22	6	31	10	15	4	21	77	34	7	113	89	58	141	54	98	50	98	87	67	59	118	69	233	147	75	173	40
S003815_l_d_a	9	11	2	12	5	9	3	5	7	4	0	7	11	14	2	19	6	8	2	5	2	2	2	10	5	2	1	5	9	4	0	9	18	11	40	14	17	17	33	14	13	17	41	14	16	18	17	16	12
S003825_l_d_a	41	34	5	19	26	22	8	34	36	22	7	19	53	36	9	73	35	20	7	27	23	16	6	26	14	20	4	12	57	26	3	85	54	34	86	35	46	38	70	38	44	29	76	23	80	58	53	75	22
S003828_l_d_a	41	31	6	23	25	17	6	19	29	13	5	21	31	24	10	33	16	10	3	12	6	8	7	17	5	7	3	7	15	10	5	34	30	34	128	35	33	23	80	43	30	39	86	27	30	37	62	37	26
S003830_l_d_a	27	19	1	15	18	12	2	14	23	10	4	8	56	37	6	49	7	5	1	9	7	5	5	10	6	8	0	8	137	30	3	155	25	21	74	24	33	24	35	39	27	26	58	22	217	77	45	104	13
S003846_l_d_a	31	17	5	17	20	9	4	12	17	11	6	20	38	22	7	35	11	9	6	16	8	9	5	9	2	5	1	8	10	11	4	22	32	22	50	18	33	32	50	43	29	32	50	29	34	55	35	28	11
S003847_l_d_a	62	60	16	54	80	57	14	74	69	45	13	52	859	373	79	474	98	40	9	90	115	43	11	139	39	28	12	65	4651	920	203	4695	126	54	226	66	186	82	161	120	118	97	220	73	3696	773	475	1676	44
S003851_l_d_a	14	12	2	10	8	11	2	6	14	8	2	4	32	13	4	15	7	8	3	13	6	8	1	14	1	6	1	5	107	25	12	155	17	8	16	8	22	15	13	18	12	11	24	10	156	35	26	75	10
S003933_l_d_a	265	242	41	229	217	205	34	176	161	124	23	164	260	206	25	259	91	69	17	120	95	82	29	111	55	66	9	89	199	120	16	412	228	123	171	168	208	147	90	257	190	179	129	178	655	314	110	481	121
S003952_l_d_a	38	24	9	19	33	25	8	30	47	35	7	32	43	37	3	50	12	15	2	6	9	9	2	9	2	7	2	5	16	18	3	25	41	40	135	35	58	47	90	47	36	45	130	44	86	58	81	73	29
S004047_l_d_a	20	20	3	21	13	12	6	15	15	11	6	8	17	21	6	27	15	4	5	9	9	4	5	11	3	3	2	4	19	14	3	35	38	18	123	19	31	33	66	27	29	29	87	27	113	58	61	57	16
S004050_l_d_a	50	34	8	34	41	28	6	26	60	20	6	30	59	54	9	103	10	16	1	19	10	12	2	6	4	7	3	10	43	17	4	64	62	39	219	35	60	40	139	50	45	55	169	38	152	77	85	122	8
S004055_l_d_a	32	22	4	22	14	17	4	15	17	17	3	15	31	21	5	35	14	3	1	8	8	5	0	9	6	5	2	4	48	20	2	82	32	16	100	16	31	22	50	31	22	25	50	28	142	54	62	94	14
S004065_l_d_a	72	53	12	39	42	33	12	27	40	29	4	29	81	69	8	72	39	35	5	41	27	30	13	33	21	18	4	25	132	49	12	214	94	31	124	48	68	57	72	59	73	53	100	57	251	113	96	156	41
S004074_l_d_a	91	54	6	48	73	44	13	43	57	30	13	43	218	125	20	181	71	34	10	57	40	30	15	55	28	31	3	33	1003	258	53	1178	71	48	153	55	96	71	128	97	86	59	143	68	1278	304	231	642	49
S004079_l_d_a	35	21	5	16	15	16	3	17	18	17	7	12	21	39	2	26	9	7	7	18	5	9	7	10	4	7	1	8	19	14	2	15	39	26	97	21	42	43	61	41	25	23	77	37	56	55	48	51	14
S004106_l_d_a	44	45	7	25	29	26	4	26	28	24	5	29	49	51	8	59	19	15	2	16	7	10	6	11	11	12	2	11	21	12	3	29	56	45	189	36	43	55	125	53	50	39	113	38	78	73	84	87	27
S004117_l_d_a	141	141	16	131	156	146	17	113	99	81	16	77	105	128	11	148	97	55	18	84	60	63	23	87	57	51	9	60	171	98	14	309	135	74	114	100	110	86	98	106	89	74	83	89	283	158	72	238	67
S004118_l_d_a	15	20	4	13	15	12	2	11	21	11	2	6	12	21	3	18	13	8	2	3	4	4	3	6	4	3	1	3	6	6	4	14	26	16	77	15	32	25	55	32	20	27	60	20	21	24	23	20	18
S004132_l_d_a	70	48	16	44	45	19	15	49	66	27	13	34	56	64	14	113	16	15	11	21	6	11	5	11	9	7	3	3	15	14	4	33	65	41	141	65	62	65	104	81	57	53	112	47	88	65	74	92	31
S004149_l_d_a	26	28	4	20	22	10	2	20	13	20	6	11	30	30	5	23	7	5	2	7	5	8	4	14	2	11	4	5	77	22	6	110	27	21	77	28	29	32	46	46	27	24	61	24	227	80	60	132	15
S004173_l_d_a	10	7	2	6	1	3	2	4	13	5	0	5	11	11	3	11	8	4	0	6	3	2	1	7	2	5	1	2	7	5	1	11	8	12	40	13	16	15	22	13	13	6	28	9	31	10	21	19	6
S004265_l_d_a	27	28	1	22	29	29	3	20	27	20	5	14	36	33	7	34	11	8	5	13	12	11	12	17	6	10	2	8	14	13	7	34	57	37	114	39	61	43	65	67	46	36	79	39	100	59	50	60	13
S004272_l_d_a	34	28	6	27	28	25	6	19	28	22	8	13	33	44	10	36	8	7	1	8	13	10	2	15	4	1	1	10	21	18	3	46	35	32	179	29	51	37	96	52	51	29	152	33	81	73	69	67	21
S004301_l_d_a	30	11	0	14	15	10	4	14	22	17	3	16	21	26	5	31	3	5	3	4	6	4	3	12	1	2	0	6	12	8	2	13	22	11	73	17	18	19	39	25	25	12	48	8	16	32	31	28	9
S004304_l_d_a	35	28	2	15	27	21	5	13	31	14	5	19	39	20	4	32	16	4	0	12	8	8	5	14	6	9	2	7	8	9	4	25	58	33	207	28	54	41	131	48	39	33	139	32	55	39	82	47	9
S004348_l_d_a	153	147	11	139	135	139	24	152	80	104	13	77	166	168	17	212	97	76	25	108	121	97	25	170	60	57	14	74	464	304	29	697	134	85	148	119	151	106	115	167	102	92	153	90	498	344	99	429	85
S004351_l_d_a	43	47	5	32	47	31	14	36	28	37	7	19	34	52	8	77	22	16	5	15	12	15	9	21	8	9	0	5	35	22	4	50	53	24	211	36	55	45	113	51	44	49	119	37	84	50	91	59	11
S004378_l_d_a	39	26	2	23	25	21	3	22	30	20	8	22	49	39	9	62	14	12	5	11	12	9	2	18	16	4	1	10	27	24	2	41	63	29	159	39	48	25	106	52	39	28	113	39	54	51	60	55	16
S004380_l_d_a	83	71	8	68	58	70	9	64	36	44	6	32	59	69	5	86	42	22	15	37	37	35	7	52	15	18	5	33	77	51	7	153	69	35	110	55	64	50	84	64	49	55	77	43	147	107	56	102	34
S004382_l_d_a	26	25	10	24	28	11	2	13	34	15	5	26	45	41	4	57	10	5	2	13	16	18	3	12	5	8	1	9	128	26	7	186	37	25	110	19	47	38	78	29	39	37	98	35	271	82	80	172	18
S004406_l_d_a	64	33	6	39	68	29	13	37	42	29	13	25	856	308	89	443	101	30	5	93	86	33	14	116	39	25	6	71	5031	1057	304	6072	183	68	193	60	346	94	188	201	157	82	159	116	8077	1425	1205	3676	31
S004437_l_d_a	37	38	10	19	29	29	8	33	34	32	13	23	77	44	16	73	17	15	8	23	17	15	17	22	7	12	2	17	155	29	12	183	62	30	221	38	58	51	127	50	60	53	180	65	308	118	140	208	20
S004444_l_d_a	93	70	13	46	91	54	13	66	124	48	14	80	110	98	10	146	40	34	5	36	30	17	10	24	16	18	3	18	65	56	6	106	129	71	239	72	142	122	156	124	103	88	206	91	301	228	132	296	36
S004451_l_d_a	37	28	7	23	32	28	5	21	27	14	3	16	49	39	6	42	20	14	6	14	10	19	8	22	6	9	3	9	33	18	6	49	147	76	199	85	318	100	195	185	111	75	172	72	4753	1166	843	2593	9
S004454_l_d_a	73	32	14	36	50	28	12	44	102	33	8	69	51	44	8	117	17	18	6	20	17	13	7	19	10	7	2	7	27	18	6	44	44	31	182	36	43	30	122	48	33	33	127	31	63	53	72	71	15
S004516_l_d_a	52	37	6	31	26	21	8	40	46	20	12	19	47	42	7	78	20	15	3	17	18	11	5	21	10	8	2	18	61	39	2	103	69	43	259	45	53	48	142	69	46	47	151	42	99	91	121	81	19
S004545_l_d_a	49	33	10	22	30	30	3	24	28	16	8	28	73	65	20	72	35	12	1	25	21	16	7	25	14	16	1	19	378	79	19	463	45	30	116	40	51	41	69	49	50	43	81	29	461	111	107	240	23
S004549_l_d_a	28	23	3	30	26	20	6	27	40	15	11	23	38	41	4	68	16	22	2	17	12	8	6	18	6	10	2	13	21	19	8	34	58	38	186	38	43	44	126	49	58	52	136	46	46	53	82	56	22
S004558_l_d_a	32	14	2	19	18	9	4	10	25	10	5	16	27	18	5	24	14	4	0	12	6	9	5	10	4	4	3	2	18	13	1	27	28	22	89	21	32	30	66	29	28	29	70	24	71	53	48	54	10
S004571_l_d_a	22	26	5	19	21	11	3	7	14	11	2	12	26	23	3	14	19	8	0	15	14	9	6	12	8	9	1	16	86	30	10	131	24	24	128	22	33	26	71	15	26	20	96	21	123	54	69	85	12
S004581_l_d_a	32	33	4	14	15	17	3	18	22	11	9	21	27	25	9	42	17	7	4	5	7	7	5	6	7	6	0	6	20	14	7	50	48	20	86	28	35	38	45	34	43	26	61	26	110	62	60	70	11
S004582_l_d_a	75	48	10	36	27	36	3	37	28	33	4	30	55	57	14	72	21	21	3	24	17	23	10	25	8	9	9	25	42	32	4	76	66	33	96	46	42	30	69	48	51	51	81	63	115	76	59	77	31
S004634_l_d_a	34	17	5	22	28	15	1	20	26	12	7	11	23	36	9	46	9	12	1	10	4	2	2	10	5	3	0	5	9	8	3	10	39	17	94	17	38	29	48	29	29	19	77	25	52	37	54	34	14
S004646_l_d_a	73	73	11	62	74	52	17	39	65	38	11	46	282	149	32	194	37	25	7	50	36	22	23	63	18	22	6	29	1510	274	79	1946	137	50	199	73	163	70	146	128	106	71	150	71	3333	675	589	1813	47
S004647_l_d_a	56	32	6	35	35	22	5	30	42	16	6	15	57	48	10	62	20	15	3	17	12	18	3	18	13	10	4	20	41	23	3	42	55	46	133	38	48	46	86	64	50	51	118	35	125	89	75	103	27
S004657_l_d_a	28	20	2	18	19	8	4	11	18	14	3	10	20	20	5	26	9	8	0	14	5	7	1	18	6	7	1	8	14	10	3	25	46	24	95	25	38	23	42	30	37	26	65	36	33	39	31	28	14
S004672_l_d_a	29	15	5	20	26	14	5	18	27	16	5	17	75	59	14	52	20	11	4	21	14	7	8	21	8	7	0	12	392	84	20	426	32	24	70	21	45	44	50	24	39	28	54	33	549	130	148	273	17
S004677_l_d_a	22	27	4	11	22	13	5	16	29	19	2	17	26	33	7	49	6	9	1	7	6	5	1	16	2	6	0	4	32	22	3	72	24	7	69	17	24	16	30	25	21	22	45	17	51	41	35	41	18
S004682_l_d_a	205	189	32	157	184	147	26	158	135	107	13	120	229	218	38	234	130	65	29	108	89	64	28	132	58	41	13	86	759	218	41	952	168	65	259	135	124	95	175	173	103	104	233	114	744	269	183	430	68
S004725_l_d_a	44	31	5	23	28	20	9	29	39	21	9	21	40	40	6	56	7	24	1	11	6	7	6	12	11	11	1	9	25	15	2	48	52	27	129	36	59	51	69	54	45	53	84	42	83	65	48	98	17
S004727_l_d_a	51	30	15	27	23	21	12	20	25	15	10	31	38	32	12	42	15	12	3	9	12	11	6	16	7	7	0	7	20	11	5	24	67	30	228	30	68	50	124	74	40	40	168	29	92	62	112	55	27
S004740_l_d_a	15	11	6	10	16	9	1	8	18	13	4	18	22	23	2	31	7	5	2	9	8	1	4	4	6	5	0	10	65	14	5	76	31	18	80	17	27	27	50	33	23	28	62	19	171	50	51	96	13
S004745_l_d_a	127	119	19	96	127	100	18	99	72	63	9	80	217	146	15	181	80	45	16	75	58	42	21	81	34	24	10	42	1226	280	42	1297	95	58	105	90	106	84	82	100	96	61	92	60	1283	293	125	568	55
S004776_l_d_a	95	96	16	70	81	69	11	62	39	56	10	57	90	94	12	80	64	38	10	57	57	44	9	82	33	36	3	46	96	69	9	191	99	51	129	58	93	72	108	86	94	91	104	75	149	138	72	86	50
S004777_l_d_a	32	27	3	11	34	32	2	27	36	16	7	12	27	45	6	40	12	10	3	7	10	9	2	11	5	8	0	6	14	17	2	39	54	41	145	19	39	40	77	65	33	52	90	36	45	73	50	47	24
S004787_l_d_a	33	58	6	62	174	425	66	894	36	63	12	85	42	59	10	180	66	33	2	49	11	4	9	8	17	43	2	34	21	16	4	69	1045	329	3771	352	226	316	2466	241	1219	1067	3120	875	382	247	1378	254	202
S004822_l_d_a	28	38	7	21	32	24	3	16	26	21	10	24	33	46	9	45	11	11	3	10	11	8	4	9	3	8	1	7	19	5	3	26	49	46	128	44	55	42	103	71	47	51	121	54	95	77	67	83	31
S004864_l_d_a	39	41	5	27	47	39	9	26	27	24	9	23	42	42	4	57	28	16	4	19	14	11	7	22	11	10	9	7	40	28	7	77	43	25	133	34	43	40	93	43	53	45	114	37	98	70	63	64	35
S004868_l_d_a	34	26	5	20	26	9	6	16	29	6	7	19	18	20	4	34	12	6	0	8	13	6	3	9	1	5	1	5	14	8	1	18	26	19	111	24	28	24	52	28	11	20	58	21	56	30	47	32	20
S004922_l_d_a	23	19	8	14	14	17	6	7	18	10	6	18	19	21	3	21	7	5	4	9	9	7	3	9	5	4	1	7	6	9	0	16	28	24	77	24	35	34	61	39	28	18	48	24	45	33	38	41	19
S004939_l_d_a	32	15	3	12	9	9	2	20	28	12	2	16	32	29	5	37	8	9	2	7	7	8	5	13	3	4	1	3	37	13	3	48	25	29	92	10	28	26	62	33	15	10	71	11	76	46	41	50	5
S004959_l_d_a	82	76	14	55	61	42	14	47	73	39	13	45	418	189	33	216	72	35	17	67	75	41	22	95	18	24	9	34	2729	483	135	3071	142	61	208	70	181	77	159	158	127	74	144	86	4224	894	574	2062	34
S005013_l_d_a	28	30	6	23	39	22	1	11	24	24	4	20	28	31	7	38	19	18	1	27	6	10	3	17	7	10	1	6	13	12	4	31	47	22	93	30	33	38	48	54	44	34	59	29	35	32	40	39	28
S005015_l_d_a	40	39	7	25	26	16	5	26	48	31	9	34	48	55	12	68	23	18	4	14	15	7	1	11	6	9	3	6	25	17	0	32	48	34	142	34	60	59	90	51	45	44	101	42	99	53	65	75	24
S005026_l_d_a	155	138	24	125	152	148	28	132	90	84	13	69	129	128	16	167	106	86	16	116	73	78	29	93	51	45	13	70	204	121	15	325	139	64	138	112	125	95	85	145	89	83	109	89	247	149	92	190	77
S005042_l_d_a	16	21	2	18	20	13	4	19	11	14	3	12	54	29	12	40	10	4	2	15	17	5	7	23	3	5	1	6	253	47	12	326	19	12	61	16	27	28	36	32	18	17	51	24	255	58	49	142	11
S005062_l_d_a	190	172	20	207	151	156	37	152	105	104	14	110	196	228	20	247	213	114	51	217	138	140	43	224	100	81	26	177	458	271	33	871	203	124	200	224	122	117	128	193	113	119	145	143	286	242	98	283	102
S005105_l_d_a	39	44	4	19	50	33	9	35	27	18	7	27	254	99	34	209	27	22	6	28	30	14	5	33	10	18	2	19	1161	237	77	1533	122	62	192	72	163	90	150	105	71	53	147	55	2530	530	399	1269	28
S005126_l_d_a	29	36	11	16	18	26	7	15	23	18	6	12	27	31	9	43	15	12	10	9	16	11	10	24	12	12	4	9	49	24	5	83	46	26	106	34	62	44	57	62	40	34	68	35	98	63	43	75	22
S005139_l_d_a	43	37	9	24	31	19	5	27	23	21	7	26	39	50	5	40	13	9	2	20	12	13	3	17	2	8	1	8	25	22	3	60	53	38	86	28	70	44	69	58	48	48	78	32	217	86	54	134	28
S005150_l_d_a	28	14	5	15	20	6	5	12	14	8	2	10	17	21	3	13	10	3	1	8	6	4	2	10	5	7	1	7	5	11	2	29	22	17	116	15	28	18	67	33	13	29	75	18	34	25	41	25	16
S005151_l_d_a	32	32	5	21	26	17	8	24	37	27	6	22	43	46	9	54	15	9	2	13	7	11	4	17	6	8	2	10	29	9	5	47	45	26	107	35	31	51	84	64	39	37	78	30	121	61	61	87	9
S005179_l_d_a	72	68	8	49	69	63	7	43	33	43	3	39	54	45	6	76	39	27	14	44	38	21	7	50	24	25	10	36	183	84	6	216	51	23	107	51	48	37	56	53	44	54	77	46	169	82	72	113	47
S005241_l_d_a	27	23	2	9	21	16	3	11	22	15	7	16	21	32	7	39	15	9	1	16	9	11	3	18	7	7	1	3	18	11	0	33	31	25	93	24	41	31	66	34	38	36	77	33	42	57	44	51	20
S005245_l_d_a	86	72	9	58	73	66	12	66	51	32	4	53	72	62	5	84	59	33	13	61	36	30	12	61	24	28	8	42	174	69	6	212	69	42	144	54	53	46	68	66	69	37	82	54	130	82	45	89	35
S005288_l_d_a	87	66	15	52	78	47	11	43	65	43	7	50	341	152	37	266	60	37	7	58	54	37	13	89	23	23	3	54	1716	330	68	2166	93	46	154	58	137	70	107	95	93	57	105	67	1861	378	246	917	34
S005305_l_d_a	45	44	7	26	54	33	6	40	44	30	11	29	125	71	16	95	32	23	4	40	24	20	14	36	14	15	3	13	383	81	22	428	46	48	165	39	72	62	115	74	46	55	111	59	585	176	125	359	25
S005361_l_d_a	14	7	1	7	14	5	1	5	8	18	1	8	33	24	6	20	11	4	1	8	5	7	1	15	3	3	0	6	200	38	7	288	28	14	61	11	28	21	27	26	17	24	29	17	368	80	67	201	6
S005376_l_d_a	25	19	4	20	31	12	0	18	13	11	1	12	90	51	6	56	29	15	5	30	32	11	10	53	13	5	4	25	1040	208	36	1036	26	13	61	17	53	21	41	31	38	22	62	23	639	116	105	255	16
S005378_l_d_a	31	21	1	16	23	11	4	11	18	14	8	8	19	27	3	25	8	6	5	6	4	15	3	8	4	4	2	5	30	11	3	37	27	16	70	18	29	35	61	27	29	38	70	19	62	38	40	63	21
S005388_l_d_a	38	29	6	32	26	13	4	24	38	18	3	17	37	31	8	53	8	9	3	12	10	4	3	14	9	8	2	2	25	15	2	53	43	25	257	21	38	34	130	54	44	39	191	25	74	67	120	57	25
S005405_l2_d_a	12	12	1	3	10	9	3	5	3	7	2	2	14	14	1	16	7	4	1	3	8	4	2	7	2	2	0	3	12	7	2	25	11	8	39	9	20	5	31	16	16	11	15	21	30	29	9	23	10
S005443_l_d_a	22	35	5	20	18	18	7	14	33	17	1	14	29	23	3	33	11	8	7	24	12	8	3	14	12	11	3	10	29	12	6	22	50	35	153	34	47	41	73	34	43	37	96	28	57	47	52	57	22
S005458_l_d_a	135	102	28	90	97	86	17	64	148	66	16	81	125	113	21	195	36	33	7	37	17	25	11	39	19	17	3	28	50	40	4	95	157	83	298	111	127	132	194	119	123	89	233	80	291	206	141	217	57
S005459_l_d_a	40	41	8	27	31	22	2	17	42	23	8	33	47	27	4	57	12	9	2	11	8	6	6	13	8	7	2	11	13	18	2	37	36	20	118	33	51	33	70	44	28	40	79	34	64	51	56	43	21
S005465_l_d_a	23	18	5	18	21	9	3	10	22	12	3	16	32	23	9	35	6	6	2	7	9	8	0	9	6	1	0	4	9	6	1	6	31	11	99	28	40	33	53	36	36	22	71	21	41	33	43	30	15
S005467_l_d_a	19	13	0	11	17	10	2	10	6	10	5	9	15	22	7	13	6	6	3	7	3	7	7	4	1	3	1	6	16	14	2	27	15	16	76	9	23	20	50	17	16	15	54	20	40	21	35	21	12
S005528_l_d_a	17	17	1	11	9	11	3	12	21	10	4	9	27	19	3	25	10	6	1	6	8	4	3	10	5	5	2	8	67	15	5	80	20	16	70	9	22	25	46	21	31	20	69	24	180	39	75	123	8
S005529_l_d_a	106	46	12	75	272	94	40	215	320	87	21	242	385	236	53	663	22	16	8	17	14	15	10	17	19	10	3	10	141	46	7	208	65	35	157	30	50	45	104	34	34	43	130	34	226	77	106	127	24
S005549_l_d_a	24	16	1	19	19	8	3	12	25	16	6	9	18	33	3	25	13	12	1	6	5	9	9	7	6	9	2	4	16	14	3	31	38	23	106	21	27	30	72	32	35	36	103	24	44	53	55	38	11
S005563_l_d_a	103	105	18	77	124	74	20	82	114	60	13	91	169	116	15	205	42	28	9	39	18	24	13	44	23	18	2	22	93	43	8	158	92	73	275	52	108	71	166	96	84	100	239	84	210	162	146	170	44
S005567_l_d_a	17	26	5	19	15	7	4	14	31	13	4	17	32	15	5	32	9	8	2	7	11	6	1	10	6	3	4	6	6	6	0	21	17	19	150	26	40	34	75	36	36	35	101	34	38	32	70	43	14
S005602_l_d_a	13	12	2	7	15	5	1	8	17	7	2	5	16	14	4	14	10	8	3	8	4	5	3	5	2	6	0	3	4	7	3	15	25	22	83	17	16	28	52	29	24	24	70	19	19	26	39	20	12
S005616_l_d_a	23	26	3	24	23	12	1	16	22	15	6	15	20	25	2	27	11	14	1	13	7	8	6	7	4	5	0	9	19	12	1	19	40	29	102	22	36	35	67	23	28	29	71	25	63	57	41	50	24
S005626_l_d_a	69	57	10	48	57	34	15	42	66	47	11	56	78	69	12	117	27	25	3	29	17	15	10	27	6	13	3	22	31	31	1	59	82	59	138	59	69	58	101	86	71	66	116	52	109	83	52	100	30
S005633_l_d_a	176	160	15	131	149	150	17	126	100	89	25	99	133	142	20	160	92	48	15	102	74	91	16	85	34	57	13	58	116	93	12	217	138	75	199	139	122	95	114	144	102	99	150	94	166	126	91	152	80
S005644_l_d_a	23	15	5	15	13	8	2	14	26	10	4	19	18	25	3	43	9	15	2	17	9	3	1	4	1	4	0	5	22	10	3	35	22	22	125	18	22	13	59	24	32	20	76	19	54	50	40	36	11
S005782_l_d_a	23	15	3	19	20	13	3	15	19	15	7	12	22	19	3	22	9	6	2	11	16	4	4	11	4	1	0	4	10	9	1	12	44	21	97	26	26	28	43	25	29	21	63	20	25	31	29	29	11
S005783_l_d_a	21	22	7	12	12	10	0	11	22	5	2	10	12	26	9	23	8	7	3	7	4	5	5	6	4	3	1	6	9	8	3	19	27	6	73	19	20	18	42	17	14	17	76	10	40	22	44	27	11
S005829_l_d_a	191	134	25	136	140	140	19	122	103	95	9	97	144	140	17	174	112	62	26	117	83	69	25	114	46	41	11	83	244	143	17	374	134	63	195	135	113	100	153	115	101	79	161	96	321	175	84	194	78
S005845_l_d_a	21	23	2	12	16	13	1	10	20	18	8	11	22	21	9	23	6	3	2	11	3	6	2	9	4	3	1	9	5	6	3	12	24	17	81	13	25	30	48	40	12	30	59	28	30	32	39	35	12
S005850_l_d_a	30	33	5	24	19	24	7	24	24	15	3	23	40	46	8	40	19	9	3	16	17	16	6	23	5	4	2	5	50	24	2	64	58	36	94	43	76	46	70	67	57	38	87	47	212	106	77	138	24
S005855_l_d_a	40	45	4	29	29	30	6	20	39	28	8	15	45	33	7	60	18	18	3	13	6	7	1	9	5	10	1	7	12	16	3	36	44	30	158	32	64	31	103	55	57	42	144	39	108	77	58	106	15
S005893_l_d_a	152	126	11	78	107	79	17	118	98	81	19	68	228	148	39	242	54	44	9	51	26	17	6	46	16	26	5	25	268	96	17	346	141	93	299	88	146	119	204	112	134	144	274	108	580	282	169	379	85
S005950_l_d_a	37	32	5	31	28	19	8	26	24	13	3	16	61	42	8	66	19	15	2	15	15	7	7	21	6	5	2	9	135	43	7	177	51	24	123	25	61	38	80	31	44	32	128	32	301	85	89	159	20
S005978_l_d_a	30	25	6	21	31	24	1	15	23	18	5	15	37	24	8	39	11	12	3	5	4	6	3	5	0	9	0	2	8	14	1	15	40	25	118	21	30	29	82	28	37	47	105	33	37	54	57	38	20
S006018_l_d_a	46	20	11	30	22	13	5	27	33	22	5	13	37	39	8	53	16	6	2	21	7	10	4	12	7	7	2	11	14	14	6	28	34	26	101	27	41	47	62	46	41	41	91	34	58	69	47	42	13
S006051_l_d_a	128	79	19	89	105	60	14	74	143	55	8	77	373	162	22	266	63	54	12	94	62	45	9	98	32	29	7	44	1685	407	67	2080	126	77	469	68	132	82	264	105	116	76	335	77	1541	297	336	700	85
S006071_l_d_a	20	21	4	10	9	6	1	8	18	7	5	8	23	19	4	27	4	6	0	9	6	3	1	3	4	3	0	3	3	3	2	16	22	12	72	5	25	19	47	26	13	22	40	14	39	23	28	25	11
S006087_l_d_a	17	18	1	12	9	14	2	12	9	7	4	12	25	12	2	29	12	4	3	14	10	5	3	12	6	6	1	6	116	16	12	132	24	11	77	13	36	22	65	18	25	22	81	22	203	67	56	158	5
S006103_l_d_a	37	32	2	16	17	14	3	10	14	11	3	14	17	20	3	31	14	9	4	11	12	8	4	8	6	2	0	4	30	16	1	50	29	14	74	22	24	24	74	22	27	24	73	20	40	40	33	23	17
S006116_l_d_a	60	46	3	33	44	31	8	31	44	36	6	30	65	57	11	86	43	32	10	36	21	17	7	25	13	18	5	17	48	37	4	105	66	21	154	44	67	60	96	69	73	48	140	39	119	115	87	118	47
S006157_l_d_a	49	36	1	18	28	22	7	26	33	28	4	34	50	37	11	67	18	17	3	20	18	16	7	18	9	13	0	17	26	27	4	55	49	35	120	35	39	26	63	41	29	36	97	26	74	57	69	59	24
S006158_l_d_a	13	9	1	3	12	11	3	7	15	3	2	7	13	8	5	19	11	0	2	4	1	4	6	7	1	2	2	3	5	5	4	16	22	16	84	15	22	16	46	17	21	12	37	13	16	19	23	17	8
S006177_l_d_a	31	24	6	13	18	19	3	12	27	21	1	15	36	23	10	44	11	7	1	14	7	5	2	8	11	8	1	5	42	13	3	55	50	22	105	30	37	42	59	40	44	31	76	25	140	50	71	97	14
S006215_l_d_a	114	110	4	80	81	62	24	65	79	61	14	67	92	90	21	131	40	25	13	49	39	38	10	44	23	25	7	31	40	37	8	96	111	57	265	99	83	70	165	91	67	74	212	76	86	91	124	100	58
S006221_l_d_a	38	21	5	23	31	20	4	18	36	17	6	20	345	155	25	247	35	17	4	38	41	13	3	57	10	9	2	32	1922	373	108	2673	65	39	119	25	101	47	100	61	57	42	96	40	2333	493	331	1222	19
S006233_l_d_a	108	87	18	65	65	55	18	68	66	43	12	49	167	94	26	146	42	30	12	46	43	31	24	46	14	27	7	23	500	127	30	727	116	60	228	65	131	78	152	127	70	63	159	60	1151	348	195	662	39
S006287_l2_d_a	38	42	4	28	37	24	5	25	50	18	2	23	50	45	8	66	14	13	5	9	6	6	5	13	8	4	2	8	67	31	3	104	37	29	162	16	38	37	91	35	39	46	122	37	132	60	90	82	15
S006318_l_d_a	12	12	2	9	11	14	2	5	14	6	5	11	18	19	5	26	5	3	0	7	8	3	4	8	8	6	1	5	11	5	1	21	23	18	49	13	27	18	37	21	21	15	28	21	31	19	12	14	16
S006525_l_d_a	32	29	4	20	21	18	2	5	22	9	2	13	28	40	5	27	15	17	4	13	16	11	7	8	4	17	4	6	19	15	0	33	25	32	69	30	37	24	42	28	32	20	49	26	38	33	31	54	21
S006526_l_d_a	201	139	14	176	151	135	24	131	195	99	23	122	151	133	22	241	123	78	35	128	80	91	20	131	62	53	8	72	206	128	16	353	187	95	185	134	141	121	144	161	122	116	136	87	224	181	122	176	84
S006607_l2_d_a	36	47	7	22	30	25	4	20	41	24	6	17	38	33	7	55	13	16	2	20	14	14	7	11	10	12	3	10	17	16	1	34	50	41	130	39	62	39	86	50	61	54	115	51	100	89	65	59	20
S006620_l_d_a	49	48	5	33	45	29	8	33	34	27	6	30	50	53	6	74	22	15	4	19	14	10	2	10	8	13	2	11	29	18	6	42	95	35	282	43	61	69	144	81	59	65	217	47	108	91	111	76	27
[truncated: 48 more columns]

## Sheet: CN signatures
Sample	HRDetect	CN1	CN2	CN3	CN4	CN5	CN6	CN7	CN8	CN9	CN10	CN11	CN12	CN13	CN14	CN15	CN16	CN17	CN18	CN19	CN20	CN21	CN22	CN23	CN24	CN25
S000006	HRDneg	0	0	0	0	0	0	0.247572815533981	0	0	0	0	0	0	0	0	0	0.402912621359223	0	0	0	0.349514563106796	0	0	0	0
S000127	HRDneg	0	0.239024390243902	0	0	0	0	0	0	0	0.760975609756098	0	0	0	0	0	0	0	0	0	0	0	0	0	0	0
S000151	HRDneg	0.276785714285714	0	0	0	0	0	0	0	0.339285714285714	0	0	0	0	0	0	0	0	0	0.276785714285714	0.107142857142857	0	0	0	0	0
S000179	HRDneg	0	1	0	0	0	0	0	0	0	0	0	0	0	0	0	0	0	0	0	0	0	0	0	0	0
S000199	HRDneg	0.807692307692308	0.192307692307692	0	0	0	0	0	0	0	0	0	0	0	0	0	0	0	0	0	0	0	0	0	0	0
S000212	HRDneg	1	0	0	0	0	0	0	0	0	0	0	0	0	0	0	0	0	0	0	0	0	0	0	0	0
S000225	HRDneg	0	1	0	0	0	0	0	0	0	0	0	0	0	0	0	0	0	0	0	0	0	0	0	0	0
S000226	HRDneg	1	0	0	0	0	0	0	0	0	0	0	0	0	0	0	0	0	0	0	0	0	0	0	0	0
S000250	HRDneg	0	0.574074074074074	0.425925925925926	0	0	0	0	0	0	0	0	0	0	0	0	0	0	0	0	0	0	0	0	0	0
S000259	HRDneg	1	0	0	0	0	0	0	0	0	0	0	0	0	0	0	0	0	0	0	0	0	0	0	0	0
S000266	HRDneg	0	0.703125	0	0	0	0	0.296875	0	0	0	0	0	0	0	0	0	0	0	0	0	0	0	0	0	0
S000284	HRDneg	0.203389830508475	0	0	0	0	0	0	0.177966101694915	0.483050847457627	0	0	0	0	0	0	0	0	0	0	0.135593220338983	0	0	0	0	0
S000393	HRDneg	0	1	0	0	0	0	0	0	0	0	0	0	0	0	0	0	0	0	0	0	0	0	0	0	0
S000422	HRDneg	1	0	0	0	0	0	0	0	0	0	0	0	0	0	0	0	0	0	0	0	0	0	0	0	0
S000471	HRDneg	0.32258064516129	0.17741935483871	0	0	0	0	0	0	0.241935483870968	0	0	0	0.258064516129032	0	0	0	0	0	0	0	0	0	0	0	0
S000472	HRDneg	0	0	0	0	0	0	0	0	0	0	0.620915032679739	0	0	0	0	0.379084967320261	0	0	0	0	0	0	0	0	0
S000498	HRDneg	0	0	0	0	0	0	0	0.649315068493151	0	0	0	0	0	0	0	0	0	0	0	0.350684931506849	0	0	0	0	0
S000560	HRDneg	0.373493975903614	0	0	0	0	0	0	0.289156626506024	0	0	0	0	0	0	0	0	0.337349397590361	0	0	0	0	0	0	0	0
S000589	HRDneg	0	0.288135593220339	0	0	0	0	0.711864406779661	0	0	0	0	0	0	0	0	0	0	0	0	0	0	0	0	0	0
S000594	HRDneg	0.273684210526316	0	0	0.221052631578947	0	0	0	0	0.305263157894737	0	0	0	0	0	0	0	0	0	0	0.2	0	0	0	0	0
S000601	HRDneg	0.453125	0	0	0	0	0	0	0	0.203125	0	0	0	0	0	0	0	0	0	0	0.171875	0	0	0	0	0.171875
S000602	HRDneg	0	0.177685950413223	0	0	0.351239669421488	0	0.28099173553719	0	0	0	0	0	0	0	0	0	0	0	0	0.190082644628099	0	0	0	0	0
S000621	HRDneg	0	0.743589743589744	0	0	0	0	0.256410256410256	0	0	0	0	0	0	0	0	0	0	0	0	0	0	0	0	0	0
S000632	HRDneg	0.17910447761194	0.223880597014925	0	0	0	0	0	0	0	0	0	0	0.597014925373134	0	0	0	0	0	0	0	0	0	0	0	0
S000646	HRDneg	0	0.223404255319149	0	0	0	0.398936170212766	0	0	0	0	0	0	0	0	0	0	0	0	0	0.377659574468085	0	0	0	0	0
S000657	HRDneg	0	0.208791208791209	0	0	0	0.164835164835165	0.236263736263736	0.39010989010989	0	0	0	0	0	0	0	0	0	0	0	0	0	0	0	0	0
S000681	HRDneg	0.282828282828283	0	0	0	0	0	0	0	0.313131313131313	0	0	0	0	0	0	0	0	0	0	0.404040404040404	0	0	0	0	0
S000722	HRDneg	0.112994350282486	0	0	0	0	0	0	0	0	0	0	0	0	0	0	0	0	0	0.485875706214689	0	0.401129943502825	0	0	0	0
S000724	HRDneg	0	0.756410256410256	0	0	0	0	0	0	0	0	0	0	0	0	0	0	0	0	0	0.243589743589744	0	0	0	0	0
S000725	HRDneg	0.319444444444444	0	0	0	0	0	0	0	0.680555555555556	0	0	0	0	0	0	0	0	0	0	0	0	0	0	0	0
S000733	HRDneg	0	0.235294117647059	0	0	0	0	0	0.235294117647059	0	0	0	0	0	0	0	0	0	0.285714285714286	0.243697478991597	0	0	0	0	0	0
S000763	HRDneg	0.634920634920635	0	0	0	0	0	0	0	0	0	0	0	0	0	0	0	0	0	0	0	0	0	0	0	0.365079365079365
S000873	HRDneg	1	0	0	0	0	0	0	0	0	0	0	0	0	0	0	0	0	0	0	0	0	0	0	0	0
S000898	HRDneg	0.438356164383562	0.232876712328767	0	0	0	0	0	0	0	0	0	0	0	0	0	0	0	0	0	0	0.328767123287671	0	0	0	0
S000915	HRDneg	1	0	0	0	0	0	0	0	0	0	0	0	0	0	0	0	0	0	0	0	0	0	0	0	0
S000933	HRDneg	0.764705882352941	0	0	0	0	0	0	0	0	0	0	0	0	0	0	0	0	0	0	0.235294117647059	0	0	0	0	0
S000939	HRDpos	0	0	0	0	0	0	0	0	0.25	0	0	0	0	0.175	0	0	0.575	0	0	0	0	0	0	0	0
S000964	HRDneg	0.184210526315789	0	0	0	0	0	0	0	0.513157894736842	0	0	0	0.302631578947368	0	0	0	0	0	0	0	0	0	0	0	0
S000981	HRDneg	0	0.232876712328767	0	0	0	0	0.513698630136986	0	0	0	0	0	0	0	0	0	0.253424657534247	0	0	0	0	0	0	0	0
S001020	HRDneg	0	0.849056603773585	0	0	0.150943396226415	0	0	0	0	0	0	0	0	0	0	0	0	0	0	0	0	0	0	0	0
S001022	HRDneg	1	0	0	0	0	0	0	0	0	0	0	0	0	0	0	0	0	0	0	0	0	0	0	0	0
S001072	HRDneg	0	0.275	0	0	0	0	0	0	0	0	0	0.3	0	0.425	0	0	0	0	0	0	0	0	0	0	0
S001135	HRDneg	0	0	0	0	0	0.199288256227758	0.412811387900356	0	0	0	0	0	0	0	0	0	0.387900355871886	0	0	0	0	0	0	0	0
S001143	HRDpos	0	0	0	0	0	0.37914691943128	0	0	0.62085308056872	0	0	0	0	0	0	0	0	0	0	0	0	0	0	0	0
S001145	HRDneg	0	0.282258064516129	0	0	0	0	0.338709677419355	0	0	0.379032258064516	0	0	0	0	0	0	0	0	0	0	0	0	0	0	0
S001157	HRDpos	0	0.2734375	0	0	0	0	0	0	0	0	0	0.34375	0	0	0	0	0.3828125	0	0	0	0	0	0	0	0
S001168	HRDneg	0.467741935483871	0	0	0	0	0	0	0	0.258064516129032	0	0	0	0	0	0	0	0	0	0	0.274193548387097	0	0	0	0	0
S001232	HRDneg	0.114285714285714	0.485714285714286	0	0	0	0	0	0	0	0	0	0	0	0	0	0.4	0	0	0	0	0	0	0	0	0
S001237	HRDneg	0.289473684210526	0	0	0	0	0	0	0.5	0.210526315789474	0	0	0	0	0	0	0	0	0	0	0	0	0	0	0	0
S001240	HRDneg	0.127777777777778	0	0	0	0	0	0	0.222222222222222	0.461111111111111	0	0	0	0	0	0	0	0	0	0	0.188888888888889	0	0	0	0	0
S001247	HRDneg	0	0.4	0	0	0	0	0.270588235294118	0.329411764705882	0	0	0	0	0	0	0	0	0	0	0	0	0	0	0	0	0
S001312	HRDneg	0	0.194444444444444	0	0	0	0	0	0	0.270833333333333	0	0	0	0	0	0	0	0	0	0	0.534722222222222	0	0	0	0	0
S001334	HRDneg	0	0.241573033707865	0	0	0	0	0.264044943820225	0	0	0	0	0	0	0	0	0	0.49438202247191	0	0	0	0	0	0	0	0
S001339	HRDpos	0	0	0	0	0	0	0	0	0	0	0	0	0	0	0	0	0.448559670781893	0	0	0.551440329218107	0	0	0	0	0
S001342	HRDneg	0.53448275862069	0	0	0	0	0	0	0	0.46551724137931	0	0	0	0	0	0	0	0	0	0	0	0	0	0	0	0
S001347	HRDneg	0.158469945355191	0	0	0	0	0	0	0	0.491803278688525	0	0	0	0	0	0	0	0	0	0	0.349726775956284	0	0	0	0	0
S001348	HRDneg	0.231578947368421	0	0	0	0	0	0	0.168421052631579	0.31578947368421	0	0.28421052631579	0	0	0	0	0	0	0	0	0	0	0	0	0	0
S001389	HRDneg	0	0.37962962962963	0	0	0	0	0.37037037037037	0	0	0	0	0	0	0	0	0	0.25	0	0	0	0	0	0	0	0
S001398	HRDneg	0.538461538461538	0.461538461538462	0	0	0	0	0	0	0	0	0	0	0	0	0	0	0	0	0	0	0	0	0	0	0
S001412	HRDneg	0	0	0	0	0	0	0	0	0.758620689655172	0	0	0	0	0	0	0	0	0	0	0.241379310344828	0	0	0	0	0
S001415	HRDneg	0.101796407185629	0	0	0	0	0	0.149700598802395	0	0.562874251497006	0	0	0	0	0	0	0	0	0	0	0.18562874251497	0	0	0	0	0
S001426	HRDneg	0	0.169398907103825	0	0	0.19672131147541	0	0.366120218579235	0	0	0	0	0	0	0	0	0	0	0	0.26775956284153	0	0	0	0	0	0
S001457	HRDneg	1	0	0	0	0	0	0	0	0	0	0	0	0	0	0	0	0	0	0	0	0	0	0	0	0
S001461	HRDneg	0	0.182608695652174	0	0	0	0	0.643478260869565	0	0	0	0	0.173913043478261	0	0	0	0	0	0	0	0	0	0	0	0	0
S001486	HRDneg	0.165467625899281	0	0	0	0	0	0	0.179856115107914	0	0	0	0	0	0	0	0	0	0	0	0.345323741007194	0.165467625899281	0	0	0	0.143884892086331
S001511	HRDneg	0.421052631578947	0	0	0	0	0	0	0.350877192982456	0	0	0	0	0	0	0	0	0	0	0	0	0.228070175438596	0	0	0	0
S001531	HRDneg	0.406593406593407	0	0	0	0	0	0	0	0.252747252747253	0.340659340659341	0	0	0	0	0	0	0	0	0	0	0	0	0	0	0
S001547	HRDneg	0	0.252747252747253	0	0	0.285714285714286	0	0.461538461538462	0	0	0	0	0	0	0	0	0	0	0	0	0	0	0	0	0	0
S001550	HRDneg	0	0.213541666666667	0	0	0.223958333333333	0	0.317708333333333	0	0	0	0	0	0	0	0	0	0	0	0	0.244791666666667	0	0	0	0	0
S001623	HRDneg	1	0	0	0	0	0	0	0	0	0	0	0	0	0	0	0	0	0	0	0	0	0	0	0	0
S002072	HRDneg	0.685185185185185	0	0	0	0	0	0	0	0	0	0	0	0	0	0	0	0	0	0	0.314814814814815	0	0	0	0	0
S002078	HRDpos	0	0.355263157894737	0.361842105263158	0	0	0	0	0	0	0	0	0	0	0	0	0	0	0	0	0.282894736842105	0	0	0	0	0
S002096	HRDneg	0.704545454545455	0	0	0	0	0	0.295454545454545	0	0	0	0	0	0	0	0	0	0	0	0	0	0	0	0	0	0
S002097	HRDneg	0	0.125714285714286	0	0	0	0	0.28	0	0	0	0.36	0	0	0	0	0	0	0	0	0.234285714285714	0	0	0	0	0
S002129	HRDneg	0	0	0	0	0.258461538461538	0	0	0.470769230769231	0	0	0	0	0	0	0	0	0	0	0	0.270769230769231	0	0	0	0	0
S002133	HRDneg	0.367647058823529	0	0	0	0	0	0	0	0.63235294117647	0	0	0	0	0	0	0	0	0	0	0	0	0	0	0	0
S002134	HRDneg	0	0.154929577464789	0	0	0	0	0.447183098591549	0	0	0	0	0	0	0	0	0	0.200704225352113	0	0.197183098591549	0	0	0	0	0	0
S002137	HRDpos	0	0.168367346938776	0.311224489795918	0	0.214285714285714	0	0	0	0	0	0	0	0	0	0	0	0	0	0	0.306122448979592	0	0	0	0	0
S002138	HRDpos	0	0.195555555555556	0	0	0	0	0	0	0	0	0	0	0	0	0	0	0.804444444444444	0	0	0	0	0	0	0	0
S002150	HRDneg	0	0.110429447852761	0	0	0.122699386503067	0	0.322085889570552	0.269938650306748	0	0	0	0	0	0	0	0	0	0	0	0.174846625766871	0	0	0	0	0
S002151	HRDneg	0	0	0	0.2	0	0	0.431034482758621	0	0	0	0	0	0	0	0	0	0	0	0	0.368965517241379	0	0	0	0	0
S002168	HRDpos	0	0	0	0	0	0	0	0	0	0.479099678456592	0	0	0	0	0	0	0	0	0	0.334405144694534	0.186495176848875	0	0	0	0
S002171	HRDneg	0.281553398058252	0	0	0	0	0	0	0	0.718446601941748	0	0	0	0	0	0	0	0	0	0	0	0	0	0	0	0
S002173	HRDneg	0.128	0	0	0	0	0	0.304	0	0	0	0	0	0	0	0	0	0	0	0	0	0.408	0	0	0	0.16
S002190	HRDneg	1	0	0	0	0	0	0	0	0	0	0	0	0	0	0	0	0	0	0	0	0	0	0	0	0
S002212	HRDneg	0.436619718309859	0	0	0	0	0	0	0	0.366197183098592	0	0	0	0	0	0	0	0	0	0	0.197183098591549	0	0	0	0	0
S002236	HRDneg	0	0	0	0	0	0.381270903010033	0	0.240802675585284	0	0	0	0	0	0	0	0	0.377926421404682	0	0	0	0	0	0	0	0
S002243	HRDneg	0	0.326530612244898	0	0	0	0	0	0.673469387755102	0	0	0	0	0	0	0	0	0	0	0	0	0	0	0	0	0
S002244	HRDneg	0.15	0	0	0	0	0	0	0	0.521428571428571	0	0	0	0	0	0	0	0	0	0	0.328571428571429	0	0	0	0	0
S002253	HRDneg	0.5	0	0	0	0	0	0	0	0.5	0	0	0	0	0	0	0	0	0	0	0	0	0	0	0	0
S002271	HRDneg	0.744186046511628	0	0	0	0	0	0	0	0	0	0	0	0	0	0	0	0	0	0	0	0	0	0	0	0.255813953488372
S002282	HRDneg	0	0.301724137931034	0	0	0.21551724137931	0	0	0.275862068965517	0	0	0	0	0	0	0	0	0	0	0	0.206896551724138	0	0	0	0	0
S002283	HRDpos	0	0	0	0	0	0	0	0	0.560509554140127	0	0	0	0	0	0	0	0	0	0	0	0.439490445859873	0	0	0	0
S002306	HRDneg	0.36986301369863	0	0	0	0	0	0	0	0.63013698630137	0	0	0	0	0	0	0	0	0	0	0	0	0	0	0	0
S002325	HRDneg	0.8	0.2	0	0	0	0	0	0	0	0	0	0	0	0	0	0	0	0	0	0	0	0	0	0	0
S002339	HRDneg	0	0.473684210526316	0	0	0	0	0	0.526315789473684	0	0	0	0	0	0	0	0	0	0	0	0	0	0	0	0	0
S002347	HRDneg	0	0.444444444444444	0	0	0	0	0.3	0.255555555555556	0	0	0	0	0	0	0	0	0	0	0	0	0	0	0	0	0
S002355	HRDneg	1	0	0	0	0	0	0	0	0	0	0	0	0	0	0	0	0	0	0	0	0	0	0	0	0
S002366	HRDneg	0	0.314606741573034	0	0	0	0	0	0.325842696629214	0	0	0	0.191011235955056	0	0	0	0	0	0.168539325842697	0	0	0	0	0	0	0
S002369	HRDneg	0.75	0.25	0	0	0	0	0	0	0	0	0	0	0	0	0	0	0	0	0	0	0	0	0	0	0
S002374	HRDneg	0	0.20625	0	0	0.39375	0	0	0	0	0	0	0	0	0	0	0	0	0	0	0.4	0	0	0	0	0
S002375	HRDneg	0.320388349514563	0	0	0	0	0	0	0	0.446601941747573	0	0	0	0	0	0	0	0	0	0	0.233009708737864	0	0	0	0	0
S002380	HRDneg	0	0.51304347826087	0	0	0	0	0	0	0	0.48695652173913	0	0	0	0	0	0	0	0	0	0	0	0	0	0	0
S002400	HRDneg	0	1	0	0	0	0	0	0	0	0	0	0	0	0	0	0	0	0	0	0	0	0	0	0	0
S002410	HRDneg	0.525423728813559	0	0	0	0	0	0	0	0	0	0	0	0.288135593220339	0	0	0	0	0	0	0.186440677966102	0	0	0	0	0
S002422	HRDneg	0.233333333333333	0.766666666666667	0	0	0	0	0	0	0	0	0	0	0	0	0	0	0	0	0	0	0	0	0	0	0
S002432	HRDneg	0.107883817427386	0	0	0.286307053941909	0	0	0	0	0.377593360995851	0	0	0	0	0	0	0	0	0	0	0.228215767634855	0	0	0	0	0
S002434	HRDneg	0.106382978723404	0	0	0	0	0	0	0	0.446808510638298	0	0	0	0	0	0	0	0	0	0.446808510638298	0	0	0	0	0	0
S002464	HRDneg	0.179245283018868	0	0	0	0	0	0	0	0	0	0	0	0.273584905660377	0	0	0	0	0	0	0.150943396226415	0.207547169811321	0	0	0	0.188679245283019
S002487	HRDneg	0	1	0	0	0	0	0	0	0	0	0	0	0	0	0	0	0	0	0	0	0	0	0	0	0
S002491	HRDneg	0	0.259493670886076	0	0	0.259493670886076	0	0.481012658227848	0	0	0	0	0	0	0	0	0	0	0	0	0	0	0	0	0	0
S002531	HRDneg	0	0.520547945205479	0	0	0	0	0	0	0	0	0	0	0	0	0	0	0	0	0.47945205479452	0	0	0	0	0	0
S002533	HRDneg	0.765957446808511	0	0	0	0	0	0	0	0	0	0	0	0	0	0	0	0	0	0	0	0	0	0	0	0.234042553191489
S002552	HRDneg	0.445945945945946	0	0	0	0	0	0	0	0	0	0	0	0	0	0	0	0.351351351351351	0	0	0	0.202702702702703	0	0	0	0
S002572	HRDneg	0	0.162921348314607	0	0	0.162921348314607	0	0.292134831460674	0	0	0	0	0	0	0	0	0	0	0	0.382022471910112	0	0	0	0	0	0
S002590	HRDneg	0.75609756097561	0.24390243902439	0	0	0	0	0	0	0	0	0	0	0	0	0	0	0	0	0	0	0	0	0	0	0
S002605	HRDpos	0	0	0	0	0	0	0	0	0.521634615384615	0.478365384615385	0	0	0	0	0	0	0	0	0	0	0	0	0	0	0
S002606	HRDneg	0.268518518518519	0	0	0	0	0	0	0.490740740740741	0	0	0	0	0	0	0	0	0	0	0	0.240740740740741	0	0	0	0	0
S002636	HRDneg	0	0.465116279069767	0	0	0	0	0.36046511627907	0	0	0	0	0	0	0	0	0	0	0	0	0	0.174418604651163	0	0	0	0
S002664	HRDneg	1	0	0	0	0	0	0	0	0	0	0	0	0	0	0	0	0	0	0	0	0	0	0	0	0
S002666	HRDneg	0	1	0	0	0	0	0	0	0	0	0	0	0	0	0	0	0	0	0	0	0	0	0	0	0
S002677	HRDneg	0.238532110091743	0	0	0	0	0	0	0.467889908256881	0.293577981651376	0	0	0	0	0	0	0	0	0	0	0	0	0	0	0	0
S002686	HRDneg	0.490909090909091	0	0	0	0	0	0.236363636363636	0	0	0	0	0	0.272727272727273	0	0	0	0	0	0	0	0	0	0	0	0
S002688	HRDneg	0.165289256198347	0	0	0	0	0	0	0	0	0	0	0	0.206611570247934	0	0	0	0	0	0	0.322314049586777	0.165289256198347	0	0	0	0.140495867768595
S002705	HRDneg	0.484848484848485	0	0	0	0	0	0	0	0.515151515151515	0	0	0	0	0	0	0	0	0	0	0	0	0	0	0	0
S002720	HRDneg	0	0.243781094527363	0	0	0	0.378109452736318	0.378109452736318	0	0	0	0	0	0	0	0	0	0	0	0	0	0	0	0	0	0
S002756	HRDpos	0	0.284552845528455	0.32520325203252	0	0	0	0	0	0	0	0	0	0	0	0	0	0.390243902439024	0	0	0	0	0	0	0	0
S002760	HRDneg	0	1	0	0	0	0	0	0	0	0	0	0	0	0	0	0	0	0	0	0	0	0	0	0	0
S002761	HRDneg	0	0.75	0	0	0	0	0.25	0	0	0	0	0	0	0	0	0	0	0	0	0	0	0	0	0	0
S002763	HRDneg	0	0	0	0	0	0	0	0	0	0	0	0	0	0	0	0	0	0	0	0.776119402985075	0	0	0	0.223880597014925	0
S002803	HRDpos	0	0	0	0	0	0	0	0.147651006711409	0.167785234899329	0	0	0	0	0	0	0	0.432885906040268	0	0.251677852348993	0	0	0	0	0	0
S002804	HRDneg	0	0.253846153846154	0	0	0	0	0	0	0.353846153846154	0	0	0	0	0	0	0	0.392307692307692	0	0	0	0	0	0	0	0
S002850	HRDneg	0.62	0	0	0	0	0	0	0	0	0	0	0	0	0	0	0	0	0	0	0	0.38	0	0	0	0
S002853	HRDneg	1	0	0	0	0	0	0	0	0	0	0	0	0	0	0	0	0	0	0	0	0	0	0	0	0
S002869	HRDneg	0.257425742574257	0	0	0	0	0	0.237623762376238	0	0.504950495049505	0	0	0	0	0	0	0	0	0	0	0	0	0	0	0	0
S002871	HRDneg	0.148936170212766	0.851063829787234	0	0	0	0	0	0	0	0	0	0	0	0	0	0	0	0	0	0	0	0	0	0	0
S002889	HRDneg	0.166666666666667	0	0	0	0	0	0	0	0	0	0	0	0	0	0	0	0	0	0	0.267857142857143	0.56547619047619	0	0	0	0
S002906	HRDneg	0	0.27741935483871	0.367741935483871	0	0	0	0.354838709677419	0	0	0	0	0	0	0	0	0	0	0	0	0	0	0	0	0	0
S002917	HRDneg	0	0.481927710843373	0	0	0.180722891566265	0	0.337349397590361	0	0	0	0	0	0	0	0	0	0	0	0	0	0	0	0	0	0
S002918	HRDneg	0	1	0	0	0	0	0	0	0	0	0	0	0	0	0	0	0	0	0	0	0	0	0	0	0
S002935	HRDneg	0.8125	0.1875	0	0	0	0	0	0	0	0	0	0	0	0	0	0	0	0	0	0	0	0	0	0	0
S002945	HRDneg	0	0.397959183673469	0	0	0.285714285714286	0	0.316326530612245	0	0	0	0	0	0	0	0	0	0	0	0	0	0	0	0	0	0
S002947	HRDneg	0	0.485436893203884	0	0	0	0	0.514563106796116	0	0	0	0	0	0	0	0	0	0	0	0	0	0	0	0	0	0
S002950	HRDneg	0	0.372340425531915	0	0	0.170212765957447	0	0.457446808510638	0	0	0	0	0	0	0	0	0	0	0	0	0	0	0	0	0	0
S002975	HRDneg	0	0.196531791907514	0	0	0	0	0.410404624277457	0	0	0	0.393063583815029	0	0	0	0	0	0	0	0	0	0	0	0	0	0
S002990	HRDneg	0.484848484848485	0	0	0	0	0	0.515151515151515	0	0	0	0	0	0	0	0	0	0	0	0	0	0	0	0	0	0
S000152	HRDneg	0	0.407142857142857	0	0	0.235714285714286	0	0	0	0	0	0	0	0	0	0	0	0	0	0	0.357142857142857	0	0	0	0	0
S000207	HRDneg	0	0.203791469194313	0	0	0	0	0.497630331753554	0	0	0.298578199052133	0	0	0	0	0	0	0	0	0	0	0	0	0	0	0
S000803	HRDpos	0.202380952380952	0	0	0	0	0	0	0	0	0	0	0	0.357142857142857	0	0	0	0.226190476190476	0	0	0	0	0	0.214285714285714	0	0
S000965	HRDneg	0	0	0	0	0.235616438356164	0	0.764383561643836	0	0	0	0	0	0	0	0	0	0	0	0	0	0	0	0	0	0
S002405	HRDneg	0.201834862385321	0	0	0.284403669724771	0	0	0.238532110091743	0	0	0	0	0	0	0	0	0	0	0	0	0	0.275229357798165	0	0	0	0
S003050	HRDneg	0	0	0	0	0	0	0	0	0	0	0	0	0	0	0	0	0	0	0	1	0	0	0	0	0
S003068	HRDneg	0	0	0	0	0	0	0	0.481481481481481	0	0	0	0	0	0	0	0.518518518518518	0	0	0	0	0	0	0	0	0
S003080	HRDneg	0.432432432432432	0	0	0	0	0	0	0	0	0	0	0	0.567567567567568	0	0	0	0	0	0	0	0	0	0	0	0
S003083	HRDneg	0.357142857142857	0	0	0	0	0	0	0	0.642857142857143	0	0	0	0	0	0	0	0	0	0	0	0	0	0	0	0
S003100	HRDpos	0	0.21875	0	0	0	0	0.296875	0	0	0	0	0	0	0.125	0	0	0.359375	0	0	0	0	0	0	0	0
S003129	HRDneg	1	0	0	0	0	0	0	0	0	0	0	0	0	0	0	0	0	0	0	0	0	0	0	0	0
S003136	HRDneg	0.0962566844919786	0	0	0	0	0	0	0	0.545454545454545	0	0	0	0	0	0	0	0	0	0.358288770053476	0	0	0	0	0	0
S003186	HRDneg	0	1	0	0	0	0	0	0	0	0	0	0	0	0	0	0	0	0	0	0	0	0	0	0	0
S003190	HRDneg	0	0.178217821782178	0	0	0	0	0	0.178217821782178	0	0	0.376237623762376	0	0	0	0	0.267326732673267	0	0	0	0	0	0	0	0	0
S003192	HRDneg	0	0.120754716981132	0	0	0	0	0.241509433962264	0.316981132075472	0	0	0	0	0	0	0	0	0.320754716981132	0	0	0	0	0	0	0	0
S003213	HRDneg	0.389830508474576	0.406779661016949	0	0	0	0	0	0	0	0	0	0	0	0	0	0	0	0	0	0	0	0	0	0	0.203389830508475
S003241	HRDneg	0	0.27027027027027	0	0	0	0	0	0	0	0	0	0	0	0	0	0	0	0	0.72972972972973	0	0	0	0	0	0
S003257	HRDneg	0	0.285714285714286	0	0	0.185714285714286	0	0.528571428571429	0	0	0	0	0	0	0	0	0	0	0	0	0	0	0	0	0	0
S003259	HRDneg	0	0.198067632850242	0	0	0.188405797101449	0	0.613526570048309	0	0	0	0	0	0	0	0	0	0	0	0	0	0	0	0	0	0
S003273	HRDneg	0	0.179916317991632	0	0	0	0	0	0.184100418410042	0	0	0.347280334728033	0	0	0	0	0	0	0	0	0.288702928870293	0	0	0	0	0
S003279	HRDneg	0	1	0	0	0	0	0	0	0	0	0	0	0	0	0	0	0	0	0	0	0	0	0	0	0
S003280	HRDneg	0.355263157894737	0	0	0	0	0	0	0	0	0	0	0	0.447368421052632	0	0	0	0	0	0	0.197368421052632	0	0	0	0	0
S003289	HRDneg	0	0	0	0	0	0	0	0.415584415584416	0	0	0.298701298701299	0	0	0	0	0.285714285714286	0	0	0	0	0	0	0	0	0
S003301	HRDneg	0	1	0	0	0	0	0	0	0	0	0	0	0	0	0	0	0	0	0	0	0	0	0	0	0
S003328	HRDneg	0	1	0	0	0	0	0	0	0	0	0	0	0	0	0	0	0	0	0	0	0	0	0	0	0
S003340	HRDneg	0.518518518518518	0.481481481481481	0	0	0	0	0	0	0	0	0	0	0	0	0	0	0	0	0	0	0	0	0	0	0
S003350	HRDneg	0.299065420560748	0	0	0	0	0	0	0.299065420560748	0.401869158878505	0	0	0	0	0	0	0	0	0	0	0	0	0	0	0	0
S003351	HRDneg	0	0.340425531914894	0	0	0	0	0	0.659574468085106	0	0	0	0	0	0	0	0	0	0	0	0	0	0	0	0	0
S003384	HRDneg	0.173913043478261	0.202898550724638	0	0	0	0	0	0.159420289855072	0	0	0	0	0	0	0	0	0	0	0	0.217391304347826	0.246376811594203	0	0	0	0
S003393	HRDpos	0	0	0	0	0	0	0	0.810402684563758	0	0	0	0	0	0	0	0	0.189597315436242	0	0	0	0	0	0	0	0
S003397	HRDneg	0	0	0.344569288389513	0	0	0	0	0	0	0	0	0	0	0	0	0	0	0	0	0.655430711610487	0	0	0	0	0
S003428	HRDneg	0	0.623376623376623	0	0	0.168831168831169	0	0	0	0	0	0	0	0	0	0	0	0	0	0	0.207792207792208	0	0	0	0	0
S003429	HRDneg	0	0.32	0	0	0	0	0	0	0	0	0	0	0	0.68	0	0	0	0	0	0	0	0	0	0	0
S003430	HRDneg	0	0.48	0.27	0	0	0	0	0	0	0	0	0	0	0	0	0	0	0	0	0.25	0	0	0	0	0
S003432	HRDneg	0.358024691358025	0	0	0	0	0.259259259259259	0	0	0	0	0	0	0	0	0	0	0	0	0	0	0	0	0	0	0.382716049382716
S003473	HRDneg	0.627906976744186	0	0	0	0	0.372093023255814	0	0	0	0	0	0	0	0	0	0	0	0	0	0	0	0	0	0	0
S003516	HRDneg	0	0	0	0	0	0	0	0.739130434782609	0	0	0	0	0	0	0	0	0	0	0	0.260869565217391	0	0	0	0	0
S003518	HRDneg	1	0	0	0	0	0	0	0	0	0	0	0	0	0	0	0	0	0	0	0	0	0	0	0	0
S003560	HRDneg	1	0	0	0	0	0	0	0	0	0	0	0	0	0	0	0	0	0	0	0	0	0	0	0	0
S003565	HRDneg	0	0.301587301587302	0	0	0	0	0.396825396825397	0	0	0	0	0.301587301587302	0	0	0	0	0	0	0	0	0	0	0	0	0
S003575	HRDneg	0	0.327272727272727	0	0	0.345454545454545	0	0	0	0	0	0	0	0	0	0	0	0	0	0	0.327272727272727	0	0	0	0	0
S003576	HRDneg	1	0	0	0	0	0	0	0	0	0	0	0	0	0	0	0	0	0	0	0	0	0	0	0	0
S003592	HRDneg	0.5	0	0	0	0	0	0	0.232142857142857	0.267857142857143	0	0	0	0	0	0	0	0	0	0	0	0	0	0	0	0
S003613	HRDneg	0	0	0	0.275862068965517	0	0	0	0.46551724137931	0	0	0	0	0	0	0	0	0	0	0	0	0.258620689655172	0	0	0	0
S003617	HRDneg	0.68	0.32	0	0	0	0	0	0	0	0	0	0	0	0	0	0	0	0	0	0	0	0	0	0	0
S003620	HRDneg	1	0	0	0	0	0	0	0	0	0	0	0	0	0	0	0	0	0	0	0	0	0	0	0	0
S003642	HRDneg	0.376623376623377	0	0	0	0	0	0	0	0.402597402597403	0	0	0	0	0	0	0	0.220779220779221	0	0	0	0	0	0	0	0
S003656	HRDneg	0	1	0	0	0	0	0	0	0	0	0	0	0	0	0	0	0	0	0	0	0	0	0	0	0
S003665	HRDneg	0.75	0	0	0	0	0	0	0	0	0	0	0	0	0	0	0	0	0	0	0.25	0	0	0	0	0
S003703	HRDneg	0.469387755102041	0.285714285714286	0	0	0	0	0.244897959183673	0	0	0	0	0	0	0	0	0	0	0	0	0	0	0	0	0	0
S003715	HRDneg	0	0.538461538461538	0	0	0	0	0	0	0	0	0	0	0	0.142857142857143	0	0	0	0	0	0.318681318681319	0	0	0	0	0
S003733	HRDneg	0	0	0	0.184810126582278	0.215189873417722	0	0.344303797468354	0	0	0	0	0	0	0	0	0	0	0	0	0.255696202531646	0	0	0	0	0
S003735	HRDneg	0	0.387596899224806	0	0	0	0	0.418604651162791	0	0	0	0	0.193798449612403	0	0	0	0	0	0	0	0	0	0	0	0	0
S003789	HRDneg	0	1	0	0	0	0	0	0	0	0	0	0	0	0	0	0	0	0	0	0	0	0	0	0	0
S003814	HRDneg	1	0	0	0	0	0	0	0	0	0	0	0	0	0	0	0	0	0	0	0	0	0	0	0	0
S003815	HRDneg	1	0	0	0	0	0	0	0	0	0	0	0	0	0	0	0	0	0	0	0	0	0	0	0	0
S003825	HRDneg	0.203703703703704	0	0	0	0	0	0.203703703703704	0	0.407407407407407	0	0	0	0	0	0	0	0	0	0	0.185185185185185	0	0	0	0	0
S003828	HRDneg	0	0.427272727272727	0	0	0	0	0	0	0	0	0	0	0	0	0	0	0	0	0.572727272727273	0	0	0	0	0	0
S003830	HRDneg	1	0	0	0	0	0	0	0	0	0	0	0	0	0	0	0	0	0	0	0	0	0	0	0	0
S003846	HRDneg	0	0.704225352112676	0	0.295774647887324	0	0	0	0	0	0	0	0	0	0	0	0	0	0	0	0	0	0	0	0	0
S003847	HRDneg	0.125714285714286	0	0	0	0	0	0	0.268571428571429	0.44	0	0	0	0	0	0	0	0	0	0	0.165714285714286	0	0	0	0	0
S003851	HRDneg	0.622222222222222	0	0	0	0	0	0	0	0	0	0	0	0.377777777777778	0	0	0	0	0	0	0	0	0	0	0	0
S003933	HRDpos	0	0	0	0	0	0	0	0	0.613924050632911	0	0	0	0	0	0	0	0	0	0	0.386075949367089	0	0	0	0	0
S003952	HRDneg	0.102564102564103	0.897435897435897	0	0	0	0	0	0	0	0	0	0	0	0	0	0	0	0	0	0	0	0	0	0	0
S004047	HRDneg	0	1	0	0	0	0	0	0	0	0	0	0	0	0	0	0	0	0	0	0	0	0	0	0	0
S004050	HRDneg	0.352941176470588	0	0	0	0	0	0	0	0.470588235294118	0	0	0	0	0	0	0	0	0	0	0	0	0	0	0	0.176470588235294
S004055	HRDneg	0	0.234939759036145	0	0	0.210843373493976	0	0	0.55421686746988	0	0	0	0	0	0	0	0	0	0	0	0	0	0	0	0	0
S004065	HRDneg	0.33695652173913	0	0	0.282608695652174	0	0	0	0	0	0	0	0	0	0	0	0	0	0	0	0	0	0	0	0.184782608695652	0.195652173913043
S004074	HRDneg	0	0.373737373737374	0	0	0	0	0	0	0	0	0	0.323232323232323	0	0	0	0	0	0	0	0.303030303030303	0	0	0	0	0
S004079	HRDneg	0	1	0	0	0	0	0	0	0	0	0	0	0	0	0	0	0	0	0	0	0	0	0	0	0
S004106	HRDneg	1	0	0	0	0	0	0	0	0	0	0	0	0	0	0	0	0	0	0	0	0	0	0	0	0
S004117	HRDpos	0.225490196078431	0	0	0	0	0	0	0	0	0	0	0	0.362745098039216	0	0	0	0.235294117647059	0	0	0	0	0	0.176470588235294	0	0
S004118	HRDneg	1	0	0	0	0	0	0	0	0	0	0	0	0	0	0	0	0	0	0	0	0	0	0	0	0
S004132	HRDneg	0.232758620689655	0	0	0	0	0	0.206896551724138	0	0.560344827586207	0	0	0	0	0	0	0	0	0	0	0	0	0	0	0	0
S004149	HRDneg	0.59375	0.40625	0	0	0	0	0	0	0	0	0	0	0	0	0	0	0	0	0	0	0	0	0	0	0
S004173	HRDneg	1	0	0	0	0	0	0	0	0	0	0	0	0	0	0	0	0	0	0	0	0	0	0	0	0
S004265	HRDneg	0.554054054054054	0	0	0	0	0	0	0	0	0	0	0	0	0	0	0	0	0	0	0	0.445945945945946	0	0	0	0
S004272	HRDneg	0.207407407407407	0	0	0	0	0	0	0	0.503703703703704	0	0	0	0	0	0	0	0	0	0	0.288888888888889	0	0	0	0	0
S004301	HRDneg	0	1	0	0	0	0	0	0	0	0	0	0	0	0	0	0	0	0	0	0	0	0	0	0	0
S004304	HRDneg	0.285714285714286	0.714285714285714	0	0	0	0	0	0	0	0	0	0	0	0	0	0	0	0	0	0	0	0	0	0	0
S004348	HRDpos	0	0.178571428571429	0	0	0	0	0	0	0	0	0	0.178571428571429	0	0	0	0	0	0.342857142857143	0	0.3	0	0	0	0	0
S004351	HRDneg	0	0	0	0	0.305714285714286	0	0	0.297142857142857	0	0	0	0	0	0	0	0	0	0	0	0.397142857142857	0	0	0	0	0
S004378	HRDneg	0	0.168674698795181	0.289156626506024	0	0	0	0	0	0	0	0	0	0	0	0	0.301204819277108	0.240963855421687	0	0	0	0	0	0	0	0
S004380	HRDpos	0.46969696969697	0	0	0	0	0	0	0	0.53030303030303	0	0	0	0	0	0	0	0	0	0	0	0	0	0	0	0
S004382	HRDneg	0.379746835443038	0	0	0	0	0	0.329113924050633	0	0.291139240506329	0	0	0	0	0	0	0	0	0	0	0	0	0	0	0	0
S004406	HRDneg	0.596153846153846	0	0	0	0	0	0	0	0.403846153846154	0	0	0	0	0	0	0	0	0	0	0	0	0	0	0	0
S004437	HRDneg	0	0.442105263157895	0	0	0	0	0	0.336842105263158	0	0	0	0	0	0	0	0	0.221052631578947	0	0	0	0	0	0	0	0
S004444	HRDneg	0	0	0	0.46177370030581	0	0	0	0.311926605504587	0	0	0	0	0	0	0	0	0	0	0	0	0.226299694189602	0	0	0	0
S004451	HRDneg	1	0	0	0	0	0	0	0	0	0	0	0	0	0	0	0	0	0	0	0	0	0	0	0	0
S004454	HRDneg	0.12621359223301	0	0	0	0	0	0	0.223300970873786	0	0	0	0	0.398058252427184	0	0	0	0	0	0	0	0.252427184466019	0	0	0	0
S004516	HRDneg	0	0.159695817490494	0	0	0	0.178707224334601	0.414448669201521	0	0	0	0	0	0	0	0	0	0	0	0	0.247148288973384	0	0	0	0	0
S004545	HRDneg	0	0.144278606965174	0	0	0.164179104477612	0	0	0	0	0	0	0	0	0	0	0	0	0	0.373134328358209	0.318407960199005	0	0	0	0	0
S004549	HRDneg	0	0.573033707865168	0	0	0	0	0	0	0	0	0	0	0	0	0	0	0.426966292134831	0	0	0	0	0	0	0	0
S004558	HRDneg	0.833333333333333	0.166666666666667	0	0	0	0	0	0	0	0	0	0	0	0	0	0	0	0	0	0	0	0	0	0	0
S004571	HRDneg	0	0.150259067357513	0	0	0.300518134715026	0	0.186528497409326	0	0	0	0	0	0	0	0	0	0	0	0	0.362694300518135	0	0	0	0	0
S004581	HRDneg	0.252173913043478	0	0	0	0	0	0	0	0.591304347826087	0	0	0	0	0	0	0	0	0	0	0.156521739130435	0	0	0	0	0
S004582	HRDneg	0	0	0	0	0	0.209424083769634	0	0	0.790575916230366	0	0	0	0	0	0	0	0	0	0	0	0	0	0	0	0
S004634	HRDneg	1	0	0	0	0	0	0	0	0	0	0	0	0	0	0	0	0	0	0	0	0	0	0	0	0
S004646	HRDneg	0	0	0	0	0	0	0	0.503480278422274	0	0	0	0	0	0	0	0	0	0	0	0.348027842227378	0.148491879350348	0	0	0	0
S004647	HRDneg	0	0.682926829268293	0	0	0	0	0	0	0	0	0	0	0	0	0	0	0	0	0	0.317073170731707	0	0	0	0	0
S004657	HRDneg	0	1	0	0	0	0	0	0	0	0	0	0	0	0	0	0	0	0	0	0	0	0	0	0	0
S004672	HRDneg	0.0898203592814371	0	0	0	0	0	0	0	0.694610778443114	0	0	0	0	0	0	0	0	0	0	0.215568862275449	0	0	0	0	0
S004677	HRDneg	0	0.133620689655172	0	0	0.21551724137931	0	0	0.405172413793103	0	0	0	0	0	0	0	0	0	0	0	0.245689655172414	0	0	0	0	0
S004682	HRDpos	0	0	0	0	0	0	0	0	0	0	0.224215246636771	0	0	0	0	0	0.596412556053812	0	0	0	0.179372197309417	0	0	0	0
S004725	HRDneg	0.506666666666667	0	0	0	0	0	0.493333333333333	0	0	0	0	0	0	0	0	0	0	0	0	0	0	0	0	0	0
S004727	HRDneg	0	1	0	0	0	0	0	0	0	0	0	0	0	0	0	0	0	0	0	0	0	0	0	0	0
S004740	HRDneg	0.519230769230769	0.192307692307692	0	0	0	0	0	0	0	0	0	0	0	0	0	0	0	0	0	0.288461538461538	0	0	0	0	0
S004745	HRDpos	0	0	0	0	0	0	0	0	0.257309941520468	0	0	0	0.210526315789474	0	0	0	0.245614035087719	0	0	0	0.286549707602339	0	0	0	0
S004776	HRDneg	0.46875	0	0	0	0	0	0	0	0	0	0	0	0.296875	0	0	0	0	0	0	0	0	0	0	0	0.234375
S004777	HRDneg	0	0.506666666666667	0	0	0	0	0	0.493333333333333	0	0	0	0	0	0	0	0	0	0	0	0	0	0	0	0	0
S004787	HRDneg	1	0	0	0	0	0	0	0	0	0	0	0	0	0	0	0	0	0	0	0	0	0	0	0	0
S004822	HRDneg	1	0	0	0	0	0	0	0	0	0	0	0	0	0	0	0	0	0	0	0	0	0	0	0	0
S004864	HRDneg	0	0.252873563218391	0	0	0	0	0.293103448275862	0	0	0	0	0	0	0	0	0	0	0	0	0.241379310344828	0.21264367816092	0	0	0	0
S004868	HRDneg	1	0	0	0	0	0	0	0	0	0	0	0	0	0	0	0	0	0	0	0	0	0	0	0	0
S004922	HRDneg	0.214285714285714	0.785714285714286	0	0	0	0	0	0	0	0	0	0	0	0	0	0	0	0	0	0	0	0	0	0	0
S004939	HRDneg	0.0948275862068965	0	0	0.189655172413793	0	0	0	0.198275862068966	0.267241379310345	0	0	0	0	0	0	0	0	0	0	0.25	0	0	0	0	0
S004959	HRDneg	0	0	0	0	0	0	0	0.230061349693252	0.306748466257669	0	0	0	0	0	0	0	0	0	0.257668711656442	0.205521472392638	0	0	0	0	0
S005013	HRDneg	0.216494845360825	0	0	0	0	0.257731958762887	0.175257731958763	0	0.350515463917526	0	0	0	0	0	0	0	0	0	0	0	0	0	0	0	0
S005015	HRDneg	1	0	0	0	0	0	0	0	0	0	0	0	0	0	0	0	0	0	0	0	0	0	0	0	0
S005026	HRDpos	0.205607476635514	0	0	0	0	0	0	0	0	0	0	0	0.457943925233645	0	0	0	0.336448598130841	0	0	0	0	0	0	0	0
S005042	HRDneg	0.116161616161616	0	0	0	0	0	0	0.308080808080808	0.575757575757576	0	0	0	0	0	0	0	0	0	0	0	0	0	0	0	0
S005062	HRDpos	0	0	0	0	0	0	0	0	0	0	0.39572192513369	0	0	0	0	0	0.60427807486631	0	0	0	0	0	0	0	0
S005105	HRDneg	0	0.550561797752809	0.235955056179775	0	0	0	0	0	0	0	0	0	0	0	0	0	0	0	0.213483146067416	0	0	0	0	0	0
S005126	HRDneg	0.136363636363636	0	0	0	0	0	0	0	0	0	0	0	0.272727272727273	0	0	0	0	0	0	0.310606060606061	0.28030303030303	0	0	0	0
S005139	HRDneg	0	0.345132743362832	0	0	0.238938053097345	0	0	0	0	0	0	0	0	0	0	0	0	0	0	0.415929203539823	0	0	0	0	0
S005150	HRDneg	0.6	0	0	0	0	0	0	0	0.4	0	0	0	0	0	0	0	0	0	0	0	0	0	0	0	0
S005151	HRDneg	0	0.716417910447761	0	0	0	0	0.283582089552239	0	0	0	0	0	0	0	0	0	0	0	0	0	0	0	0	0	0
S005179	HRDpos	0.191011235955056	0.123595505617978	0	0	0	0	0	0.157303370786517	0	0	0	0	0.382022471910112	0	0	0	0	0	0	0.146067415730337	0	0	0	0	0
S005241	HRDneg	0.524590163934426	0	0	0	0	0	0	0	0.475409836065574	0	0	0	0	0	0	0	0	0	0	0	0	0	0	0	0
S005245	HRDpos	0	0.258741258741259	0	0	0	0	0.230769230769231	0	0	0	0	0.237762237762238	0	0	0	0	0.272727272727273	0	0	0	0	0	0	0	0
S005288	HRDneg	0	0	0	0.199248120300752	0	0.338345864661654	0	0	0	0	0	0	0	0	0	0	0	0	0	0.462406015037594	0	0	0	0	0
S005305	HRDneg	0.202247191011236	0	0	0	0	0	0	0	0	0	0	0	0.235955056179775	0	0	0	0	0	0	0.235955056179775	0.325842696629214	0	0	0	0
S005361	HRDneg	0.730769230769231	0.269230769230769	0	0	0	0	0	0	0	0	0	0	0	0	0	0	0	0	0	0	0	0	0	0	0
S005376	HRDneg	0.244897959183673	0	0	0	0	0	0	0.306122448979592	0.306122448979592	0	0	0	0	0	0	0	0	0	0	0.142857142857143	0	0	0	0	0
S005378	HRDneg	0.387755102040816	0.204081632653061	0	0	0	0	0	0	0	0	0	0	0	0	0	0	0	0	0	0	0.224489795918367	0	0	0	0.183673469387755
S005388	HRDneg	0	0.606741573033708	0	0	0	0	0	0.168539325842697	0	0	0	0	0	0	0	0	0	0	0	0.224719101123595	0	0	0	0	0
S005405	HRDneg	0.32	0	0	0	0	0	0	0.68	0	0	0	0	0	0	0	0	0	0	0	0	0	0	0	0	0
S005443	HRDneg	0	0.414893617021277	0	0	0	0.329787234042553	0.25531914893617	0	0	0	0	0	0	0	0	0	0	0	0	0	0	0	0	0	0
S005458	HRDneg	0	0.211072664359862	0	0	0	0	0.788927335640138	0	0	0	0	0	0	0	0	0	0	0	0	0	0	0	0	0	0
S005459	HRDneg	0.649122807017544	0	0	0	0	0	0	0	0	0	0	0	0	0	0	0	0	0	0.350877192982456	0	0	0	0	0	0
S005465	HRDneg	0	1	0	0	0	0	0	0	0	0	0	0	0	0	0	0	0	0	0	0	0	0	0	0	0
S005467	HRDneg	0	0.240506329113924	0	0	0	0	0.531645569620253	0	0	0	0	0	0	0	0	0	0.227848101265823	0	0	0	0	0	0	0	0
S005528	HRDneg	1	0	0	0	0	0	0	0	0	0	0	0	0	0	0	0	0	0	0	0	0	0	0	0	0
S005529	HRDneg	0.221238938053097	0	0	0	0	0	0	0	0.336283185840708	0	0	0	0	0	0	0	0	0	0	0.292035398230089	0	0	0	0	0.150442477876106
S005549	HRDneg	0	0.659574468085106	0	0	0	0	0	0	0	0	0	0	0	0	0	0	0	0.340425531914894	0	0	0	0	0	0	0
S005563	HRDneg	0	0.506172839506173	0	0	0	0.320987654320988	0.17283950617284	0	0	0	0	0	0	0	0	0	0	0	0	0	0	0	0	0	0
S005567	HRDneg	0	1	0	0	0	0	0	0	0	0	0	0	0	0	0	0	0	0	0	0	0	0	0	0	0
S005602	HRDneg	1	0	0	0	0	0	0	0	0	0	0	0	0	0	0	0	0	0	0	0	0	0	0	0	0
S005616	HRDneg	0	1	0	0	0	0	0	0	0	0	0	0	0	0	0	0	0	0	0	0	0	0	0	0	0
S005626	HRDneg	0	0.290322580645161	0	0	0	0	0.295698924731183	0	0	0	0	0	0	0	0	0	0	0	0	0.413978494623656	0	0	0	0	0
S005633	HRDpos	0	0.212765957446809	0	0	0	0	0	0	0	0	0	0	0	0	0	0	0	0	0.484042553191489	0.303191489361702	0	0	0	0	0
S005644	HRDneg	0	0.211764705882353	0	0	0.270588235294118	0	0	0.517647058823529	0	0	0	0	0	0	0	0	0	0	0	0	0	0	0	0	0
S005782	HRDneg	0	1	0	0	0	0	0	0	0	0	0	0	0	0	0	0	0	0	0	0	0	0	0	0	0
S005783	HRDneg	1	0	0	0	0	0	0	0	0	0	0	0	0	0	0	0	0	0	0	0	0	0	0	0	0
S005829	HRDpos	0	0	0	0	0	0	0.30078125	0	0	0	0	0	0	0	0	0	0.40625	0.29296875	0	0	0	0	0	0	0
S005850	HRDneg	0.234782608695652	0	0	0	0	0	0.243478260869565	0	0.521739130434783	0	0	0	0	0	0	0	0	0	0	0	0	0	0	0	0
S005855	HRDneg	0	0.701754385964912	0	0	0.298245614035088	0	0	0	0	0	0	0	0	0	0	0	0	0	0	0	0	0	0	0	0
S005893	HRDneg	0	0	0	0	0	0	0.454	0	0	0.248	0	0	0	0	0	0	0	0	0	0.298	0	0	0	0	0
S005950	HRDneg	0	0.204545454545455	0	0	0.189393939393939	0	0.507575757575758	0	0	0	0	0	0	0.0984848484848485	0	0	0	0	0	0	0	0	0	0	0
S005978	HRDneg	0.265060240963855	0	0	0.397590361445783	0	0	0	0	0	0	0	0	0.337349397590361	0	0	0	0	0	0	0	0	0	0	0	0
S006018	HRDneg	0	0.75	0	0	0	0	0	0	0	0	0	0	0	0	0	0	0	0	0	0.25	0	0	0	0	0
S006051	HRDneg	0	0.244318181818182	0	0	0	0	0.363636363636364	0.392045454545455	0	0	0	0	0	0	0	0	0	0	0	0	0	0	0	0	0
S006071	HRDneg	1	0	0	0	0	0	0	0	0	0	0	0	0	0	0	0	0	0	0	0	0	0	0	0	0
S006087	HRDneg	0.113207547169811	0.490566037735849	0	0	0	0	0	0	0.283018867924528	0	0	0	0	0.113207547169811	0	0	0	0	0	0	0	0	0	0	0
S006103	HRDneg	0.134615384615385	0	0	0	0	0	0	0	0.519230769230769	0	0	0	0	0	0	0	0	0	0	0.346153846153846	0	0	0	0	0
S006116	HRDneg	0	0.301282051282051	0	0	0	0	0.423076923076923	0.275641025641026	0	0	0	0	0	0	0	0	0	0	0	0	0	0	0	0	0
S006157	HRDneg	0.305555555555556	0	0	0	0	0	0.458333333333333	0	0	0	0	0	0.236111111111111	0	0	0	0	0	0	0	0	0	0	0	0
S006177	HRDneg	0.490196078431373	0	0	0	0	0	0	0	0.509803921568627	0	0	0	0	0	0	0	0	0	0	0	0	0	0	0	0
S006215	HRDneg	0	0	0	0	0.155131264916468	0	0	0.568019093078759	0	0	0	0	0	0	0	0	0	0	0	0.276849642004773	0	0	0	0	0
S006221	HRDneg	0.516666666666667	0	0	0	0	0	0.3	0	0.183333333333333	0	0	0	0	0	0	0	0	0	0	0	0	0	0	0	0
S006233	HRDneg	0	0.173076923076923	0	0	0	0.219230769230769	0.157692307692308	0	0.184615384615385	0	0	0	0	0	0	0	0	0	0	0.265384615384615	0	0	0	0	0
S006287	HRDneg	0.308641975308642	0	0	0	0	0	0	0	0.345679012345679	0	0	0	0	0	0	0	0	0	0	0.345679012345679	0	0	0	0	0
S006318	HRDneg	1	0	0	0	0	0	0	0	0	0	0	0	0	0	0	0	0	0	0	0	0	0	0	0	0
S006525	HRDneg	0.607142857142857	0	0	0	0	0	0	0	0.392857142857143	0	0	0	0	0	0	0	0	0	0	0	0	0	0	0	0
S006526	HRDneg	0	0	0	0	0	0	0	0	0.6784140969163	0	0	0	0	0	0	0	0	0	0	0.3215859030837	0	0	0	0	0
S006607	HRDneg	0	0.401960784313726	0	0	0	0	0.598039215686274	0	0	0	0	0	0	0	0	0	0	0	0	0	0	0	0	0	0
S006620	HRDneg	0	0.224358974358974	0	0	0	0	0	0	0	0	0	0	0	0	0	0	0.243589743589744	0	0.532051282051282	0	0	0	0	0	0
S005845	HRDneg	0	1	0	0	0	0	0	0	0	0	0	0	0	0	0	0	0	0	0	0	0	0	0	0	0
S006158	HRDneg	0.780487804878049	0.219512195121951	0	0	0	0	0	0	0	0	0	0	0	0	0	0	0	0	0	0	0	0	0	0	0
S000037	HRDpos	0.14	0	0	0	0	0	0	0	0	0	0	0	0.21	0	0	0	0.47	0	0	0	0.18	0	0	0	0
S000180	HRDneg	0	0	0.203389830508475	0	0	0	0	0.572881355932203	0	0	0	0	0	0	0	0	0.223728813559322	0	0	0	0	0	0	0	0
S000299	HRDneg	0	0.26605504587156	0	0	0	0	0	0.165137614678899	0	0	0	0	0	0	0	0	0.302752293577982	0	0	0	0.26605504587156	0	0	0	0
S000327	HRDneg	0	0	0	0	0	0	0	0.353174603174603	0	0	0	0	0	0	0	0	0	0	0	0	0.646825396825397	0	0	0	0
S000377	HRDpos	0.238095238095238	0	0	0	0	0	0	0	0.257142857142857	0	0	0	0.285714285714286	0	0	0	0.219047619047619	0	0	0	0	0	0	0	0
S000643	HRDneg	0.0865800865800866	0	0	0	0	0	0.203463203463203	0	0.463203463203463	0	0	0	0	0	0	0	0	0	0	0.246753246753247	0	0	0	0	0
S000690	HRDneg	0.814814814814815	0.185185185185185	0	0	0	0	0	0	0	0	0	0	0	0	0	0	0	0	0	0	0	0	0	0	0
S000910	HRDneg	0	0	0	0	0.235849056603774	0	0.264150943396226	0	0	0	0	0	0	0	0	0	0	0	0	0.5	0	0	0	0	0
S000984	HRDneg	0.4375	0	0	0	0	0	0	0	0	0	0	0	0.354166666666667	0	0	0	0	0	0	0	0.208333333333333	0	0	0	0
S001023	HRDneg	0.612903225806452	0	0	0	0	0	0	0	0	0	0	0	0	0	0	0	0	0	0	0.387096774193548	0	0	0	0	0
S001118	HRDpos	0.240601503759398	0	0	0	0	0	0	0	0.458646616541353	0	0	0	0	0	0	0	0	0	0	0.300751879699248	0	0	0	0	0
S001193	HRDneg	0	0	0	0	0	0	0	0.324884792626728	0	0	0.559907834101382	0	0	0	0	0	0	0	0	0.115207373271889	0	0	0	0	0
S001282	HRDneg	0.403225806451613	0	0	0	0	0	0	0.596774193548387	0	0	0	0	0	0	0	0	0	0	0	0	0	0	0	0	0
S001310	HRDneg	0	0	0	0	0	0	0	0.462603878116344	0	0	0	0	0	0	0	0	0	0	0	0.537396121883656	0	0	0	0	0
S001318	HRDneg	0	0.761194029850746	0	0	0	0	0.238805970149254	0	0	0	0	0	0	0	0	0	0	0	0	0	0	0	0	0	0
S001484	HRDneg	0.3	0	0	0	0	0	0	0	0.411111111111111	0	0	0	0	0	0	0	0	0	0	0.288888888888889	0	0	0	0	0
S001534	HRDpos	0	0	0	0	0	0	0.36150234741784	0	0	0	0	0.323943661971831	0	0	0	0	0.314553990610329	0	0	0	0	0	0	0	0
S001596	HRDneg	0	0.179824561403509	0	0	0	0	0.254385964912281	0	0	0	0	0	0	0	0	0	0	0	0	0.421052631578947	0	0	0	0.144736842105263	0
S002442	HRDneg	0.6	0	0	0	0	0	0	0	0	0	0	0	0.4	0	0	0	0	0	0	0	0	0	0	0	0
S002970	HRDneg	0.455882352941176	0.235294117647059	0	0	0	0	0.308823529411765	0	0	0	0	0	0	0	0	0	0	0	0	0	0	0	0	0	0
S003014	HRDneg	1	0	0	0	0	0	0	0	0	0	0	0	0	0	0	0	0	0	0	0	0	0	0	0	0
S003028	HRDneg	0.231578947368421	0	0	0	0	0	0	0	0.421052631578947	0	0	0	0	0	0	0	0	0	0	0	0.2	0	0	0	0.147368421052632
S003095	HRDpos	0	0.270114942528736	0	0	0	0	0	0.528735632183908	0	0	0	0	0	0	0	0	0.201149425287356	0	0	0	0	0	0	0	0
S003097	HRDneg	0.171779141104294	0	0	0	0	0	0.220858895705521	0.233128834355828	0.374233128834356	0	0	0	0	0	0	0	0	0	0	0	0	0	0	0	0
S003108	HRDpos	0.100591715976331	0	0	0	0	0	0	0	0.343195266272189	0	0	0	0	0	0	0	0.343195266272189	0	0	0	0.21301775147929	0	0	0	0
S003109	HRDneg	0.738095238095238	0	0	0	0	0	0	0	0	0	0	0	0	0	0	0	0	0	0	0	0	0	0	0.261904761904762	0
S003176	HRDneg	0	0.392405063291139	0	0	0	0	0.240506329113924	0	0	0	0.367088607594937	0	0	0	0	0	0	0	0	0	0	0	0	0	0
S003178	HRDneg	0	1	0	0	0	0	0	0	0	0	0	0	0	0	0	0	0	0	0	0	0	0	0	0	0
S003254	HRDneg	0	0.27536231884058	0	0	0.311594202898551	0	0.41304347826087	0	0	0	0	0	0	0	0	0	0	0	0	0	0	0	0	0	0
S003268	HRDneg	0	0	0	0	0	0	0	0.4435318275154	0.172484599589322	0	0	0	0	0	0	0	0	0	0	0.383983572895277	0	0	0	0	0
S003275	HRDneg	0.520833333333333	0	0	0.208333333333333	0	0	0	0	0	0	0	0	0	0	0	0	0	0	0	0.270833333333333	0	0	0	0	0
S003302	HRDneg	0	0.5	0	0	0	0	0.5	0	0	0	0	0	0	0	0	0	0	0	0	0	0	0	0	0	0
S003321	HRDneg	0	0.202702702702703	0	0	0	0	0.256756756756757	0	0	0	0	0	0	0	0	0	0	0	0.29054054054054	0.25	0	0	0	0	0
S003326	HRDneg	0	0.506172839506173	0	0	0	0.197530864197531	0	0.296296296296296	0	0	0	0	0	0	0	0	0	0	0	0	0	0	0	0	0
S003372	HRDneg	0.0808823529411765	0.205882352941176	0.257352941176471	0	0	0	0	0	0.279411764705882	0	0	0	0	0	0	0	0	0	0	0.176470588235294	0	0	0	0	0
S003374	HRDneg	0	0	0	0	0	0	0	0.37037037037037	0	0	0	0	0	0	0	0	0	0	0.317460317460317	0.312169312169312	0	0	0	0	0
S003383	HRDneg	0	0	0	0	0.220183486238532	0	0	0.568807339449541	0	0	0	0	0	0	0	0	0	0	0	0.211009174311927	0	0	0	0	0
S003410	HRDneg	1	0	0	0	0	0	0	0	0	0	0	0	0	0	0	0	0	0	0	0	0	0	0	0	0
S003417	HRDneg	0	1	0	0	0	0	0	0	0	0	0	0	0	0	0	0	0	0	0	0	0	0	0	0	0
S003427	HRDneg	0	0.530120481927711	0	0	0	0	0	0	0	0	0	0	0	0	0	0	0	0	0	0.469879518072289	0	0	0	0	0
S003433	HRDneg	0.342465753424658	0	0	0	0	0	0	0	0.657534246575342	0	0	0	0	0	0	0	0	0	0	0	0	0	0	0	0
S003474	HRDneg	0	0	0.346153846153846	0	0	0	0	0	0	0	0.365384615384615	0	0	0	0	0	0	0	0	0.288461538461538	0	0	0	0	0
S003481	HRDneg	0	0.216666666666667	0	0	0	0	0.183333333333333	0	0	0	0	0	0	0	0	0.6	0	0	0	0	0	0	0	0	0
S003498	HRDneg	0	0.187817258883249	0	0	0	0.395939086294416	0	0	0.187817258883249	0	0	0	0	0	0	0	0	0	0	0.228426395939086	0	0	0	0	0
S003499	HRDpos	0	0	0	0	0	0	0	0	0	0	0.482876712328767	0	0	0	0	0	0	0	0	0.517123287671233	0	0	0	0	0
S003500	HRDneg	0.6	0	0	0	0	0	0	0	0	0	0	0	0.4	0	0	0	0	0	0	0	0	0	0	0	0
S003513	HRDneg	0	0.576923076923077	0	0	0	0	0	0	0	0	0	0	0	0	0	0	0	0	0	0.211538461538462	0.211538461538462	0	0	0	0
S003544	HRDneg	0	0.75	0	0	0	0	0	0	0	0	0	0	0	0	0	0.25	0	0	0	0	0	0	0	0	0
S003556	HRDpos	0.32967032967033	0	0	0	0	0	0	0	0.428571428571429	0	0	0	0	0	0	0	0.241758241758242	0	0	0	0	0	0	0	0
S003557	HRDneg	0.311827956989247	0	0	0	0	0	0	0	0.688172043010753	0	0	0	0	0	0	0	0	0	0	0	0	0	0	0	0
S003562	HRDneg	0.333333333333333	0.222222222222222	0	0	0	0	0	0	0.444444444444444	0	0	0	0	0	0	0	0	0	0	0	0	0	0	0	0
S003571	HRDneg	0	0.181372549019608	0	0	0	0.186274509803922	0.245098039215686	0.387254901960784	0	0	0	0	0	0	0	0	0	0	0	0	0	0	0	0	0
S003591	HRDpos	0	0.118881118881119	0	0	0	0	0	0	0	0	0	0.20979020979021	0	0	0	0	0.314685314685315	0.356643356643357	0	0	0	0	0	0	0
S003636	HRDneg	0	0.140575079872204	0	0	0	0	0	0.338658146964856	0	0	0	0	0	0	0	0	0	0	0	0.408945686900958	0	0	0	0.111821086261981	0
S003643	HRDneg	1	0	0	0	0	0	0	0	0	0	0	0	0	0	0	0	0	0	0	0	0	0	0	0	0
S003684	HRDneg	0	0	0	0	0	0.224199288256228	0.231316725978648	0	0.263345195729537	0	0	0	0	0	0	0	0.281138790035587	0	0	0	0	0	0	0	0
S003716	HRDneg	0	0	0	0	0	0	0	0.486754966887417	0	0	0.317880794701987	0	0	0	0	0	0	0.195364238410596	0	0	0	0	0	0	0
S003743	HRDneg	0	0.576923076923077	0.423076923076923	0	0	0	0	0	0	0	0	0	0	0	0	0	0	0	0	0	0	0	0	0	0
S003779	HRDneg	0	0	0.355263157894737	0	0	0	0	0.644736842105263	0	0	0	0	0	0	0	0	0	0	0	0	0	0	0	0	0
S003780	HRDneg	0.283333333333333	0	0	0	0	0	0	0	0.333333333333333	0	0	0	0.383333333333333	0	0	0	0	0	0	0	0	0	0	0	0
S003791	HRDneg	0	0.656716417910448	0	0	0	0.343283582089552	0	0	0	0	0	0	0	0	0	0	0	0	0	0	0	0	0	0	0
S003831	HRDneg	0.114285714285714	0.685714285714286	0	0	0	0	0	0	0	0	0	0	0	0	0	0	0	0	0	0	0	0	0	0.2	0
S003834	HRDneg	0.246153846153846	0.153846153846154	0	0	0	0	0	0	0	0	0	0	0.307692307692308	0	0	0	0	0	0	0.292307692307692	0	0	0	0	0
S003945	HRDneg	0	0.454545454545455	0	0	0	0	0.306818181818182	0	0	0	0	0	0	0	0	0	0	0	0	0.238636363636364	0	0	0	0	0
S003951	HRDneg	1	0	0	0	0	0	0	0	0	0	0	0	0	0	0	0	0	0	0	0	0	0	0	0	0
S003987	HRDneg	0	0.340740740740741	0	0	0	0.385185185185185	0	0	0	0	0	0	0	0	0	0	0	0	0	0.274074074074074	0	0	0	0	0
S004051	HRDneg	0	1	0	0	0	0	0	0	0	0	0	0	0	0	0	0	0	0	0	0	0	0	0	0	0
S004060	HRDneg	0	0.692307692307692	0	0	0	0	0	0	0	0	0	0	0	0	0	0	0	0	0	0.307692307692308	0	0	0	0	0
S004116	HRDneg	0	0.186813186813187	0	0	0	0	0.307692307692308	0	0	0	0	0	0	0	0	0	0	0	0	0.346153846153846	0.159340659340659	0	0	0	0
S004122	HRDneg	0	0.777777777777778	0	0	0	0	0	0	0	0	0	0	0	0	0	0.222222222222222	0	0	0	0	0	0	0	0	0
S004127	HRDneg	0	1	0	0	0	0	0	0	0	0	0	0	0	0	0	0	0	0	0	0	0	0	0	0	0
S004145	HRDneg	0.490909090909091	0	0	0	0	0	0	0	0.327272727272727	0	0	0	0	0	0	0	0	0	0	0.181818181818182	0	0	0	0	0
S004176	HRDneg	0	0	0	0	0	0	0	0.55982905982906	0	0	0.230769230769231	0	0	0	0	0	0	0	0	0.209401709401709	0	0	0	0	0
S004200	HRDneg	0	0.259541984732824	0	0	0.16793893129771	0	0	0.572519083969466	0	0	0	0	0	0	0	0	0	0	0	0	0	0	0	0	0
S004206	HRDneg	0.634146341463415	0	0	0	0	0	0	0	0	0	0	0	0	0	0	0	0	0	0.365853658536585	0	0	0	0	0	0
S004269	HRDneg	0.198412698412698	0	0	0.222222222222222	0	0	0	0	0	0	0	0	0	0	0	0	0	0	0	0.174603174603175	0.182539682539683	0	0	0	0.222222222222222
S004270	HRDneg	0	0	0	0	0	0	0.254777070063694	0.410828025477707	0	0	0	0	0	0	0	0	0.334394904458599	0	0	0	0	0	0	0	0
S004329	HRDneg	0.1640625	0.1328125	0	0	0	0.234375	0	0	0.46875	0	0	0	0	0	0	0	0	0	0	0	0	0	0	0	0
S004379	HRDneg	0	0.603174603174603	0	0	0	0	0.396825396825397	0	0	0	0	0	0	0	0	0	0	0	0	0	0	0	0	0	0
S004523	HRDneg	0.403225806451613	0.225806451612903	0	0.209677419354839	0	0	0	0	0	0	0	0	0	0	0	0	0	0	0	0.161290322580645	0	0	0	0	0
S004527	HRDneg	0	0.326666666666667	0	0	0	0	0.26	0	0	0	0.413333333333333	0	0	0	0	0	0	0	0	0	0	0	0	0	0
S004629	HRDpos	0	0	0	0	0	0	0	0	0	0	0	0	0.271794871794872	0	0	0	0.405128205128205	0	0	0	0.323076923076923	0	0	0	0
S004641	HRDneg	1	0	0	0	0	0	0	0	0	0	0	0	0	0	0	0	0	0	0	0	0	0	0	0	0
S004645	HRDpos	0.136363636363636	0	0	0	0	0	0	0	0	0	0	0	0.381818181818182	0	0	0	0.3	0	0	0	0	0	0.181818181818182	0	0
S004654	HRDneg	0.405797101449275	0	0	0	0	0	0	0.434782608695652	0	0	0	0	0	0	0	0	0	0	0	0.159420289855072	0	0	0	0	0
S004670	HRDneg	0	1	0	0	0	0	0	0	0	0	0	0	0	0	0	0	0	0	0	0	0	0	0	0	0
S004673	HRDneg	0	0.351648351648352	0	0	0.296703296703297	0	0	0.351648351648352	0	0	0	0	0	0	0	0	0	0	0	0	0	0	0	0	0
S004742	HRDneg	0	0.142857142857143	0	0	0	0	0	0.306620209059233	0	0	0.24390243902439	0	0	0	0	0	0	0	0	0.306620209059233	0	0	0	0	0
S004779	HRDneg	0.666666666666667	0.333333333333333	0	0	0	0	0	0	0	0	0	0	0	0	0	0	0	0	0	0	0	0	0	0	0
S004781	HRDneg	0.341772151898734	0	0	0	0	0	0	0	0	0	0	0	0.227848101265823	0	0	0	0	0	0	0.240506329113924	0	0	0	0	0.189873417721519
S004821	HRDneg	0	0.612903225806452	0	0	0	0	0	0.387096774193548	0	0	0	0	0	0	0	0	0	0	0	0	0	0	0	0	0
S004859	HRDpos	0	0.183673469387755	0	0	0	0	0	0.168367346938776	0	0	0	0	0	0	0	0	0.647959183673469	0	0	0	0	0	0	0	0
S004873	HRDneg	0	0	0	0	0	0	0	0.1875	0	0.2125	0.201785714285714	0	0	0	0	0	0	0	0	0.398214285714286	0	0	0	0	0
S004913	HRDneg	0.197278911564626	0	0	0	0	0	0	0	0	0	0	0	0	0	0	0	0	0	0	0.408163265306122	0.394557823129252	0	0	0	0
S004935	HRDneg	0	0	0	0	0	0	0	0	0	0.408730158730159	0	0	0	0	0	0	0	0	0	0.591269841269841	0	0	0	0	0
S004967	HRDneg	0	0	0	0	0	0	0	0.666666666666667	0	0	0	0	0	0	0	0.333333333333333	0	0	0	0	0	0	0	0	0
S005027	HRDpos	0	0.613333333333333	0.386666666666667	0	0	0	0	0	0	0	0	0	0	0	0	0	0	0	0	0	0	0	0	0	0
S005039	HRDneg	0	0	0.28421052631579	0	0	0	0.371052631578947	0	0	0	0.344736842105263	0	0	0	0	0	0	0	0	0	0	0	0	0	0
S005049	HRDneg	0	0.803921568627451	0	0	0	0	0	0	0	0	0	0	0	0	0	0	0	0	0	0	0.196078431372549	0	0	0	0
S005050	HRDneg	1	0	0	0	0	0	0	0	0	0	0	0	0	0	0	0	0	0	0	0	0	0	0	0	0
S005059	HRDneg	1	0	0	0	0	0	0	0	0	0	0	0	0	0	0	0	0	0	0	0	0	0	0	0	0
S005136	HRDneg	0.17741935483871	0	0	0.408602150537634	0	0	0	0.413978494623656	0	0	0	0	0	0	0	0	0	0	0	0	0	0	0	0	0
S005137	HRDneg	0	0.276315789473684	0	0	0	0	0.482456140350877	0	0	0	0	0	0	0	0	0	0.241228070175439	0	0	0	0	0	0	0	0
S005142	HRDneg	0.419753086419753	0	0	0	0	0	0	0	0.580246913580247	0	0	0	0	0	0	0	0	0	0	0	0	0	0	0	0
S005169	HRDneg	0.324675324675325	0	0.324675324675325	0	0	0	0	0	0	0	0	0	0	0	0	0	0	0	0	0	0.350649350649351	0	0	0	0
S005286	HRDpos	0	1	0	0	0	0	0	0	0	0	0	0	0	0	0	0	0	0	0	0	0	0	0	0	0
S005373	HRDneg	0.301075268817204	0	0	0	0	0	0	0	0.698924731182796	0	0	0	0	0	0	0	0	0	0	0	0	0	0	0	0
S005392	HRDneg	0.297872340425532	0	0	0	0	0	0.319148936170213	0	0	0	0	0	0	0	0	0	0	0	0	0.191489361702128	0	0	0	0	0.191489361702128
S005394	HRDneg	0.592592592592593	0.407407407407407	0	0	0	0	0	0	0	0	0	0	0	0	0	0	0	0	0	0	0	0	0	0	0
S005425	HRDneg	0	1	0	0	0	0	0	0	0	0	0	0	0	0	0	0	0	0	0	0	0	0	0	0	0
S005446	HRDneg	0	0	0	0	0	0	0	0.468227424749164	0	0	0	0	0	0	0	0	0	0	0.267558528428094	0.264214046822742	0	0	0	0	0
S005452	HRDneg	0.308641975308642	0	0	0.234567901234568	0	0	0	0	0.271604938271605	0	0	0	0	0	0	0	0	0	0	0.185185185185185	0	0	0	0	0
S005541	HRDneg	0	0.477777777777778	0	0	0	0	0	0.522222222222222	0	0	0	0	0	0	0	0	0	0	0	0	0	0	0	0	0
S005548	HRDneg	0.5	0	0	0	0	0	0	0	0	0	0	0	0	0	0	0	0	0	0	0.205882352941176	0	0	0	0	0.294117647058824
S005569	HRDneg	0	0.606060606060606	0	0	0	0	0	0	0	0	0	0	0	0.393939393939394	0	0	0	0	0	0	0	0	0	0	0
S005570	HRDneg	0.563636363636364	0	0	0	0	0	0	0	0.436363636363636	0	0	0	0	0	0	0	0	0	0	0	0	0	0	0	0
S005574	HRDneg	1	0	0	0	0	0	0	0	0	0	0	0	0	0	0	0	0	0	0	0	0	0	0	0	0
S005601	HRDneg	0	0.347826086956522	0	0	0	0	0	0	0.2	0	0	0	0	0	0	0	0	0	0	0.304347826086957	0	0	0	0.147826086956522	0
S005619	HRDneg	0	0.272108843537415	0	0	0.299319727891156	0	0	0	0	0	0	0	0	0	0	0	0	0	0	0.428571428571429	0	0	0	0	0
S005620	HRDneg	0.125	0.875	0	0	0	0	0	0	0	0	0	0	0	0	0	0	0	0	0	0	0	0	0	0	0
S005624	HRDneg	0.466666666666667	0	0	0.35	0	0	0	0	0	0	0	0	0	0	0	0	0	0	0	0.183333333333333	0	0	0	0	0
S005630	HRDneg	0.612244897959184	0	0	0	0	0	0	0	0.387755102040816	0	0	0	0	0	0	0	0	0	0	0	0	0	0	0	0
S005631	HRDneg	1	0	0	0	0	0	0	0	0	0	0	0	0	0	0	0	0	0	0	0	0	0	0	0	0
S005632	HRDneg	1	0	0	0	0	0	0	0	0	0	0	0	0	0	0	0	0	0	0	0	0	0	0	0	0
S005634	HRDneg	0.155688622754491	0	0	0	0	0	0	0.37125748502994	0.305389221556886	0	0	0	0	0	0	0	0	0	0	0.167664670658683	0	0	0	0	0
S005693	HRDneg	0	0.398058252427184	0	0	0	0	0	0.601941747572815	0	0	0	0	0	0	0	0	0	0	0	0	0	0	0	0	0
S005709	HRDneg	0.743589743589744	0.256410256410256	0	0	0	0	0	0	0	0	0	0	0	0	0	0	0	0	0	0	0	0	0	0	0
S005963	HRDneg	0.549019607843137	0	0	0	0	0	0	0.450980392156863	0	0	0	0	0	0	0	0	0	0	0	0	0	0	0	0	0
S005990	HRDneg	0	0.544117647058823	0	0	0	0.220588235294118	0.235294117647059	0	0	0	0	0	0	0	0	0	0	0	0	0	0	0	0	0	0
S006011	HRDneg	0	0.21978021978022	0	0	0.269230769230769	0	0	0.346153846153846	0	0	0	0	0	0	0	0	0	0	0	0.164835164835165	0	0	0	0	0
S006024	HRDneg	0.32	0	0	0	0	0	0	0.48	0.2	0	0	0	0	0	0	0	0	0	0	0	0	0	0	0	0
S006105	HRDneg	0.128048780487805	0	0	0	0	0	0	0	0.530487804878049	0	0	0	0	0	0	0	0	0	0	0	0.341463414634146	0	0	0	0
S006161	HRDneg	0	1	0	0	0	0	0	0	0	0	0	0	0	0	0	0	0	0	0	0	0	0	0	0	0
S006162	HRDneg	0.285714285714286	0	0	0	0	0	0	0	0.476190476190476	0	0	0	0	0	0	0	0	0	0	0.238095238095238	0	0	0	0	0
S006178	HRDneg	0	0	0	0	0	0	0	0	0	0	0	0	0	0	0	0	0	0	0.538983050847458	0.461016949152542	0	0	0	0	0
S006214	HRDneg	0	0.187919463087248	0	0	0	0	0	0	0	0	0	0.402684563758389	0	0	0	0	0	0	0	0.409395973154362	0	0	0	0	0
S006291	HRDneg	0	0	0	0	0	0	0	0.386892177589852	0	0	0	0	0	0	0	0	0	0	0.363636363636364	0.249471458773784	0	0	0	0	0
S006349	HRDneg	1	0	0	0	0	0	0	0	0	0	0	0	0	0	0	0	0	0	0	0	0	0	0	0	0
S006414	HRDneg	0.38961038961039	0	0	0	0	0	0	0.285714285714286	0	0	0	0	0	0	0	0	0	0	0	0	0.324675324675325	0	0	0	0
S006441	HRDneg	0.295454545454545	0	0	0	0	0	0	0	0.704545454545455	0	0	0	0	0	0	0	0	0	0	0	0	0	0	0	0
S006466	HRDpos	0	0.293333333333333	0	0	0	0	0	0	0	0	0	0	0	0	0	0	0.466666666666667	0	0	0.24	0	0	0	0	0
S006490	HRDneg	1	0	0	0	0	0	0	0	0	0	0	0	0	0	0	0	0	0	0	0	0	0	0	0	0
S006509	HRDneg	0.35	0	0	0	0	0	0	0.3	0	0	0	0	0	0	0	0	0	0	0	0.1625	0.1875	0	0	0	0
S006566	HRDneg	0.53448275862069	0	0	0	0	0	0	0	0	0	0	0	0	0	0	0	0	0	0	0.293103448275862	0	0	0	0	0.172413793103448
S004921	HRDneg	0.150326797385621	0	0	0	0	0	0.457516339869281	0	0	0	0	0	0	0	0	0	0	0	0	0	0.248366013071895	0	0	0	0.143790849673203
S003925	HRDneg	0.471698113207547	0	0	0	0	0	0	0	0.528301886792453	0	0	0	0	0	0	0	0	0	0	0	0	0	0	0	0
S005406	HRDneg	0	1	0	0	0	0	0	0	0	0	0	0	0	0	0	0	0	0	0	0	0	0	0	0	0
S002940	HRDneg	0	1	0	0	0	0	0	0	0	0	0	0	0	0	0	0	0	0	0	0	0	0	0	0	0
S003008	HRDneg	0.198198198198198	0	0	0.261261261261261	0	0	0	0	0.540540540540541	0	0	0	0	0	0	0	0	0	0	0	0	0	0	0	0
S003022	HRDneg	0.5625	0	0	0.25	0	0	0	0	0	0	0	0	0	0	0	0	0	0	0	0.1875	0	0	0	0	0
S003027	HRDneg	0.72093023255814	0	0	0	0	0	0	0	0.27906976744186	0	0	0	0	0	0	0	0	0	0	0	0	0	0	0	0
S003057	HRDneg	1	0	0	0	0	0	0	0	0	0	0	0	0	0	0	0	0	0	0	0	0	0	0	0	0
S003058	HRDneg	0	0.63265306122449	0.36734693877551	0	0	0	0	0	0	0	0	0	0	0	0	0	0	0	0	0	0	0	0	0	0
S003067	HRDneg	0.794117647058823	0.205882352941176	0	0	0	0	0	0	0	0	0	0	0	0	0	0	0	0	0	0	0	0	0	0	0
S003069	HRDneg	0	1	0	0	0	0	0	0	0	0	0	0	0	0	0	0	0	0	0	0	0	0	0	0	0
S003079	HRDneg	0.529411764705882	0	0	0	0	0	0	0	0	0	0	0	0	0	0	0	0	0	0	0	0.254901960784314	0	0	0	0.215686274509804
S003090	HRDneg	0	1	0	0	0	0	0	0	0	0	0	0	0	0	0	0	0	0	0	0	0	0	0	0	0
S003091	HRDneg	0.415094339622642	0.245283018867925	0	0	0	0	0.339622641509434	0	0	0	0	0	0	0	0	0	0	0	0	0	0	0	0	0	0
S003102	HRDneg	0.488888888888889	0	0	0	0	0	0	0.266666666666667	0	0	0	0	0.244444444444444	0	0	0	0	0	0	0	0	0	0	0	0
S003111	HRDneg	1	0	0	0	0	0	0	0	0	0	0	0	0	0	0	0	0	0	0	0	0	0	0	0	0
S003119	HRDneg	1	0	0	0	0	0	0	0	0	0	0	0	0	0	0	0	0	0	0	0	0	0	0	0	0
S003125	HRDneg	0.391891891891892	0	0	0	0	0	0	0	0.243243243243243	0	0	0	0	0	0	0	0	0	0	0.189189189189189	0	0	0	0	0.175675675675676
S003126	HRDneg	0	1	0	0	0	0	0	0	0	0	0	0	0	0	0	0	0	0	0	0	0	0	0	0	0
S003130	HRDneg	1	0	0	0	0	0	0	0	0	0	0	0	0	0	0	0	0	0	0	0	0	0	0	0	0
S003133	HRDneg	0.508196721311475	0	0	0	0	0	0	0	0.491803278688525	0	0	0	0	0	0	0	0	0	0	0	0	0	0	0	0
S003134	HRDneg	1	0	0	0	0	0	0	0	0	0	0	0	0	0	0	0	0	0	0	0	0	0	0	0	0
S003138	HRDneg	1	0	0	0	0	0	0	0	0	0	0	0	0	0	0	0	0	0	0	0	0	0	0	0	0
S003173	HRDneg	1	0	0	0	0	0	0	0	0	0	0	0	0	0	0	0	0	0	0	0	0	0	0	0	0
S003185	HRDneg	0.75	0	0	0	0	0	0	0	0.25	0	0	0	0	0	0	0	0	0	0	0	0	0	0	0	0
S003189	HRDneg	0.76	0.24	0	0	0	0	0	0	0	0	0	0	0	0	0	0	0	0	0	0	0	0	0	0	0
S003209	HRDneg	1	0	0	0	0	0	0	0	0	0	0	0	0	0	0	0	0	0	0	0	0	0	0	0	0
S003217	HRDneg	0.653061224489796	0	0	0	0	0	0	0	0.346938775510204	0	0	0	0	0	0	0	0	0	0	0	0	0	0	0	0
S003218	HRDneg	0.281553398058252	0	0	0	0	0	0	0	0.524271844660194	0	0	0	0	0	0	0	0	0	0	0	0	0	0	0	0.194174757281553
S003243	HRDneg	1	0	0	0	0	0	0	0	0	0	0	0	0	0	0	0	0	0	0	0	0	0	0	0	0
S003247	HRDneg	1	0	0	0	0	0	0	0	0	0	0	0	0	0	0	0	0	0	0	0	0	0	0	0	0
S003255	HRDneg	1	0	0	0	0	0	0	0	0	0	0	0	0	0	0	0	0	0	0	0	0	0	0	0	0
S003258	HRDneg	0.359375	0	0	0	0	0	0	0	0.34375	0	0	0	0	0	0	0	0	0	0	0.296875	0	0	0	0	0

## Sheet: SBS_Indel_DriverHits
	S000006_l_d_a	S000127_l_d_a	S000151_l_d_a	S000179_l_d_a	S000199_l_d_a	S000212_l_d_a	S000225_l_d_a	S000226_l_d_a	S000250_l_d_a	S000259_l_d_a	S000266_l_d_a	S000284_l_d_a	S000393_l_d_a	S000422_l_d_a	S000471_l_d_a	S000472_l_d_a	S000498_l_d_a	S000560_l_d_a	S000589_l_d_a	S000594_l_d_a	S000601_l_d_a	S000602_l_d_a	S000621_l_d_a	S000632_l_d_a	S000646_l_d_a	S000657_l_d_a	S000681_l_d_a	S000722_l_d_a	S000724_l_d_a	S000725_l_d_a	S000733_l_d_a	S000763_l_d_a	S000873_l_d_a	S000898_l_d_a	S000915_l_d_a	S000933_l_d_a	S000939_l_d_a	S000964_l_d_a	S000981_l_d_a	S001020_l_d_a	S001022_l_d_a	S001072_l_d_a	S001135_l_d_a	S001143_l_d_a	S001145_l_d_a	S001157_l_d_a	S001168_l_d_a	S001232_l_d_a	S001237_l_d_a
BRIP1	0	0	0	0	0	0	0	0	0	0	0	0	0	0	0	0	0	0	0	0	0	0	0	0	0	0	0	0	0	0	0	0	0	0	0	0	0	0	0	0	0	0	0	0	0	0	0	0	0
PTPRT	0	0	0	0	0	0	0	0	0	0	0	0	0	0	0	0	0	0	0	0	0	0	0	0	0	0	0	0	0	0	0	0	0	0	0	0	0	0	0	0	0	0	0	0	0	0	0	0	0
DYNLL2	0	0	0	0	0	0	0	0	0	0	0	0	0	0	0	0	0	0	0	0	0	0	0	0	0	0	0	0	0	0	0	0	0	0	0	0	0	0	0	0	0	0	0	0	0	0	0	0	0
FBXW7	0	0	0	0	0	0	0	0	0	0	0	0	0	0	0	0	0	0	0	0	0	0	0	0	0	0	0	0	0	0	0	0	0	0	0	0	0	0	0	0	0	0	0	0	0	0	0	0	0
WRN	0	0	0	0	0	0	0	0	0	0	0	0	0	0	0	0	0	0	0	0	0	0	0	0	0	0	0	0	0	0	0	0	0	0	0	0	0	0	0	0	0	0	0	0	0	0	0	0	0
NF1	0	0	0	0	0	0	0	0	0	0	0	0	0	0	0	0	0	0	0	0	0	0	0	0	0	0	0	0	0	0	0	0	0	0	0	0	0	0	0	0	0	0	0	0	0	0	0	0	0
LATS2	0	0	0	0	0	0	0	0	0	0	0	0	0	0	0	0	0	0	0	0	0	0	0	0	0	0	0	0	0	0	0	0	0	0	0	0	0	0	0	0	0	0	0	0	0	0	0	0	0
RFWD3	0	0	0	0	0	0	0	0	0	0	0	0	0	0	0	0	0	0	0	0	0	0	0	0	0	0	0	0	0	0	0	0	0	0	0	0	0	0	0	0	0	0	0	0	0	0	0	0	0
AC138627.1	0	0	0	0	0	0	0	0	0	0	0	0	0	0	0	0	0	0	0	0	0	0	0	0	0	0	0	0	0	0	0	0	0	0	0	0	0	0	0	0	0	0	0	0	0	0	0	0	0
MCM9	0	0	0	0	0	0	0	0	0	0	0	0	0	0	0	0	0	0	0	0	0	0	0	0	0	0	0	0	0	0	0	0	0	0	0	0	0	0	0	0	0	0	0	0	0	0	0	0	0
DNM2	0	0	0	0	0	0	0	0	0	0	0	0	0	0	0	0	0	0	0	0	0	0	0	0	0	0	0	0	0	0	0	0	0	0	0	0	0	0	0	0	0	0	0	0	0	0	0	0	0
JAK1	0	0	0	0	0	0	0	0	0	0	0	0	0	0	0	0	0	0	0	0	0	0	0	0	0	0	0	0	0	0	0	0	0	0	0	0	0	0	0	0	0	0	0	0	0	0	0	0	0
ATP2B3	0	0	0	0	0	0	0	0	0	0	0	0	0	0	0	0	0	0	0	0	0	0	0	0	0	0	0	0	0	0	0	0	0	0	0	0	0	0	0	0	0	0	0	0	0	0	0	0	0
PRDM2	0	0	0	0	0	0	0	0	0	0	0	0	0	0	0	0	0	0	0	0	0	0	0	0	0	0	0	0	0	0	0	0	0	0	0	0	0	0	0	0	0	0	0	0	0	0	0	0	0
MAP2K4	0	0	0	0	0	0	0	0	0	0	0	0	0	0	0	0	0	0	0	0	0	0	0	0	0	0	0	0	0	0	0	0	0	0	0	0	0	0	0	0	0	0	0	0	0	0	0	0	0
KDM6A	0	0	0	0	0	0	0	0	0	0	0	0	0	0	0	0	0	0	0	0	0	0	0	0	0	0	0	0	0	0	0	0	0	0	0	0	0	0	0	0	0	0	0	0	0	0	0	0	0
AL592043.1	0	0	0	0	0	0	0	0	0	0	0	0	0	0	0	0	0	0	0	0	0	0	0	0	0	0	0	0	0	0	0	0	0	0	0	0	0	0	0	0	0	0	0	0	0	0	0	0	0
GATA3	0	0	0	0	0	0	0	0	0	1	0	0	0	1	0	1	0	0	0	0	0	0	0	0	0	0	0	0	0	0	0	0	0	0	0	0	0	0	0	0	0	0	0	0	0	0	0	0	0
AHCYL1	0	0	0	0	0	0	0	0	0	0	0	0	0	0	0	0	0	0	0	0	0	0	0	0	0	0	0	0	0	0	0	0	0	0	0	0	0	0	0	0	0	0	0	0	0	0	0	0	0
CDH1	0	0	0	0	0	0	0	0	0	0	0	0	0	0	0	0	0	0	1	0	0	0	0	0	0	0	0	0	0	0	0	1	0	0	0	0	0	0	0	0	0	0	0	0	0	0	0	1	0
WLS	0	0	0	0	0	0	0	0	0	0	0	0	0	0	0	0	0	0	0	0	0	0	0	0	0	0	0	0	0	0	0	0	0	0	0	0	0	0	0	0	0	0	0	0	0	0	0	0	0
PTPRD	0	0	0	0	0	0	0	0	0	0	0	0	0	0	0	0	0	0	0	0	0	0	0	0	0	0	0	0	0	0	0	0	0	0	0	0	0	0	0	0	0	0	0	0	0	0	0	0	0
ADGRL2	0	0	0	0	0	0	0	0	0	0	0	0	0	0	0	0	0	0	0	0	0	0	0	0	0	0	0	0	0	0	0	0	0	0	0	0	0	0	0	0	0	0	0	0	0	0	0	0	0
GRID2	0	0	0	0	0	0	0	0	0	0	0	0	0	0	0	0	0	0	0	0	0	0	0	0	0	0	0	0	0	0	0	0	0	0	0	0	0	0	0	0	0	0	0	0	0	0	0	0	0
CYLD	0	0	0	0	0	0	0	0	0	0	0	0	0	0	0	0	0	0	0	0	0	0	0	0	0	0	0	0	0	0	0	0	0	0	0	0	0	0	0	0	0	0	0	0	0	0	0	0	0
TET2	0	0	0	0	0	0	0	0	0	0	0	0	0	0	0	0	0	0	0	0	0	0	0	0	0	0	0	0	0	0	0	0	0	0	0	0	0	0	0	0	0	0	0	0	0	0	0	0	0
POLE	0	0	0	0	0	0	0	0	0	0	0	0	0	0	0	0	0	0	0	0	0	0	0	0	0	0	0	0	0	0	0	0	0	0	0	0	0	0	0	0	0	0	0	0	0	0	0	0	0
ROBO2	0	0	0	0	0	0	0	0	0	0	0	0	0	0	0	0	0	0	0	0	0	0	0	0	0	0	0	0	0	0	0	0	0	0	0	0	0	0	0	0	0	0	0	0	0	0	0	0	0
MAP3K1	0	0	0	0	0	0	0	0	0	0	0	0	0	0	0	0	0	0	0	0	0	0	0	0	0	0	0	0	0	0	0	1	0	0	0	0	0	0	0	1	0	0	0	0	0	0	0	0	0
CDK12	0	0	0	0	0	0	0	0	0	0	0	1	0	0	0	0	0	0	0	0	0	0	0	0	0	0	0	0	0	0	0	0	0	0	0	0	0	0	0	0	0	0	0	0	0	0	0	0	0
ATAD1	0	0	0	0	0	0	0	0	0	0	0	0	0	0	0	0	0	0	0	0	0	0	0	0	0	0	0	0	0	0	0	0	0	0	0	0	0	0	0	0	0	0	0	0	0	0	0	0	0
PTEN	0	0	0	0	0	0	0	0	1	0	0	0	0	0	0	0	0	0	0	0	0	0	0	0	0	0	0	0	0	0	0	0	0	0	0	0	0	0	0	0	0	0	0	0	0	0	0	0	0
TP53	1	1	1	0	0	0	0	0	1	0	0	0	0	0	0	0	0	0	0	0	0	1	0	0	1	0	0	0	0	0	0	0	0	0	0	0	1	0	0	0	0	0	0	1	1	0	0	0	0
HADH	0	0	0	0	0	0	0	0	0	0	0	0	0	0	0	0	0	0	0	0	0	0	0	0	0	0	0	0	0	0	0	0	0	0	0	0	0	0	0	0	0	0	0	0	0	0	0	0	0
KMT2C	0	0	0	0	0	0	0	0	0	0	0	0	0	0	0	0	0	0	0	0	0	0	0	0	0	0	0	0	0	0	0	0	0	0	0	0	0	0	0	0	0	0	0	0	0	0	0	0	0
FOXP1	0	0	0	0	0	0	0	0	0	0	0	0	0	0	0	0	0	0	0	0	0	0	0	0	0	0	0	0	0	0	0	0	0	0	0	0	0	0	0	0	0	0	0	0	0	0	0	0	0
UVRAG	0	0	0	0	0	0	0	0	0	0	0	0	0	0	0	0	0	0	0	0	0	0	0	0	0	0	0	0	0	0	0	0	0	0	0	0	0	0	0	0	0	0	0	0	0	0	0	0	0
BRCA2	0	0	0	0	0	0	0	0	0	0	0	0	0	0	0	1	0	0	0	0	0	0	0	0	0	0	0	0	0	0	0	0	0	0	0	0	0	0	0	0	0	0	0	0	0	1	0	0	0
AFDN	0	0	0	0	0	0	0	0	0	0	0	0	0	0	0	0	0	0	0	1	0	0	0	0	0	0	0	0	0	0	0	0	0	0	0	0	0	0	0	0	0	0	0	0	0	0	0	0	0
GRIN2A	0	0	0	0	0	0	0	0	0	0	0	0	0	0	0	0	0	0	0	0	0	0	0	0	0	0	0	0	0	0	0	0	0	0	0	0	0	0	0	0	0	0	0	0	0	0	0	0	0
AC007611.1	0	0	0	0	0	0	0	0	0	0	0	0	0	0	0	0	0	0	0	0	0	0	0	0	0	0	0	0	0	0	0	0	0	0	0	0	0	0	0	0	0	0	0	0	0	0	0	0	0
C16orf97	0	0	0	0	0	0	0	0	0	0	0	0	0	0	0	0	0	0	0	0	0	0	0	0	0	0	0	0	0	0	0	0	0	0	0	0	0	0	0	0	0	0	0	0	0	0	0	0	0
NLK	0	0	0	0	0	0	0	0	0	0	0	0	0	0	0	0	0	0	0	0	0	0	0	0	0	0	0	0	0	0	0	0	0	0	0	0	0	0	0	0	0	0	0	0	0	0	0	0	0
ZNF717	0	0	0	0	0	0	0	0	0	0	0	0	0	0	0	0	0	0	0	0	0	0	0	0	0	0	0	0	0	0	0	0	0	0	0	0	0	0	0	0	0	0	0	0	0	0	0	0	0
ZFHX3	0	0	0	0	0	0	0	0	0	0	0	0	0	0	0	0	0	0	0	0	0	0	0	0	0	0	0	0	0	0	0	0	0	0	0	0	0	0	0	0	0	0	0	0	0	0	0	0	0
CNTNAP2	0	0	0	0	0	0	0	0	0	0	0	0	0	0	0	0	0	0	0	0	0	0	0	0	0	0	0	0	0	0	0	0	0	0	0	0	0	0	0	0	0	0	0	0	0	0	0	0	0
WSCD1	0	0	0	0	0	0	0	0	0	0	0	0	0	0	0	0	0	0	0	0	0	0	0	0	0	0	0	0	0	0	0	0	0	0	0	0	0	0	0	0	0	0	0	0	0	0	0	0	0
GSS	0	0	0	0	0	0	0	0	0	0	0	0	0	0	0	0	0	0	0	0	0	0	0	0	0	0	0	0	0	0	0	0	0	0	0	0	0	0	0	0	0	0	0	0	0	0	0	0	0
ADAM18	0	0	0	0	0	0	0	0	0	0	0	0	0	0	0	0	0	0	0	0	0	0	0	0	0	0	0	0	0	0	0	0	0	0	0	0	0	0	0	0	0	0	0	0	0	0	0	0	0
SMAD4	0	0	0	0	0	0	0	0	0	0	0	1	0	0	0	0	0	0	0	0	0	0	0	0	0	0	0	0	0	0	0	0	0	0	0	0	0	0	0	0	0	0	0	0	0	0	0	0	0
PIK3R5	0	0	0	0	0	0	0	0	0	0	0	0	0	0	0	0	0	0	0	0	0	0	0	0	0	0	0	0	0	0	0	0	0	0	0	0	0	0	0	0	0	0	0	0	0	0	0	0	0
RB1	0	0	0	0	0	0	0	0	0	0	0	0	0	0	0	0	0	0	0	0	0	0	0	0	0	0	0	0	0	0	0	0	0	0	0	0	0	0	0	0	0	0	0	0	0	0	0	1	0
LRP1B	0	0	0	0	0	0	0	0	0	0	0	0	0	0	0	0	0	0	0	0	0	0	0	0	0	0	0	0	0	0	0	0	0	0	0	0	0	0	0	0	0	0	0	0	0	0	0	0	0
MED23	0	0	0	0	0	0	0	0	0	0	0	0	0	0	0	0	0	0	0	0	0	0	0	0	0	0	0	0	0	0	0	0	0	0	0	0	0	0	0	0	0	0	0	0	0	0	0	0	0
NCOR1	0	0	0	0	0	0	0	1	0	0	0	0	0	0	0	0	0	0	0	0	0	0	0	0	0	0	0	0	0	0	0	1	0	0	0	0	0	0	0	0	0	0	0	0	0	0	0	0	0
IGF1R	0	0	0	0	0	0	0	0	0	0	0	0	0	0	0	0	0	0	0	0	0	0	0	0	0	0	0	0	0	0	0	0	0	0	0	0	0	0	0	0	0	0	0	0	0	0	0	0	0
SPNS2	0	0	0	0	0	0	0	0	0	0	0	0	0	0	0	0	0	0	0	0	0	0	0	0	0	0	0	0	0	0	0	0	0	0	0	0	0	0	0	0	0	0	0	0	0	0	0	0	0
ADAP2	0	0	0	0	0	0	0	0	0	0	0	0	0	0	0	0	0	0	0	0	0	0	0	0	0	0	0	0	0	0	0	0	0	0	0	0	0	0	0	0	0	0	0	0	0	0	0	0	0
CDKN2A	0	0	0	0	0	0	0	0	0	0	0	0	0	0	0	0	0	0	0	0	0	0	0	0	0	0	0	0	0	0	0	0	0	0	0	0	0	0	0	0	0	0	0	0	0	0	0	0	0
GPC5	0	0	0	0	0	0	0	0	0	0	0	0	0	0	0	0	0	0	0	0	0	0	0	0	0	0	0	0	0	0	0	0	1	0	0	0	0	0	0	0	0	0	0	0	0	0	0	0	0
PCYT1B	0	0	0	0	0	0	0	0	0	0	0	0	0	0	0	0	0	0	0	0	0	0	0	0	0	0	0	0	0	0	0	0	0	0	0	0	0	0	0	0	0	0	0	0	0	0	0	0	0
RANBP17	0	0	0	0	0	0	0	0	0	0	0	0	0	0	0	0	0	0	0	0	0	0	0	0	0	0	0	0	0	0	0	0	0	0	0	0	0	0	0	0	0	0	0	0	0	0	0	0	0
BAX	0	0	0	0	0	0	0	0	0	0	0	0	0	0	0	0	0	0	0	0	0	0	0	0	0	0	0	0	0	0	0	0	0	0	0	0	0	0	0	0	0	0	0	0	0	0	0	0	0
GSR	0	0	0	0	0	0	0	0	0	0	0	0	0	0	0	0	0	0	0	0	0	0	0	0	0	0	0	0	0	0	0	0	0	0	0	0	0	0	0	0	0	0	0	0	0	0	0	0	0
PTPN13	0	0	0	0	0	0	0	0	0	0	0	0	0	0	0	0	0	0	0	0	0	0	0	0	0	0	0	0	0	0	0	0	0	0	0	0	0	0	0	0	0	0	0	0	0	0	0	0	0
RAD51B	0	0	0	0	0	0	0	0	0	0	0	0	0	0	0	0	0	0	0	0	0	0	0	0	0	0	0	0	0	0	0	0	0	0	0	0	0	0	0	0	0	0	0	0	0	0	0	0	0
SHBG	0	0	0	0	0	0	0	0	0	0	0	0	0	0	0	0	0	0	0	0	0	0	0	0	0	0	0	0	0	0	0	0	0	0	0	0	0	0	0	0	0	0	0	0	0	0	0	0	0
ESR1	0	0	0	0	0	0	0	0	0	0	0	0	0	0	0	0	0	0	0	0	0	0	0	0	0	0	0	0	0	0	0	0	0	0	0	0	0	0	0	0	0	0	0	0	0	0	0	0	0
MAGI1	0	0	0	0	0	0	0	0	0	0	0	0	0	0	0	0	0	0	0	0	0	0	0	0	0	0	0	0	0	0	0	0	0	0	0	0	0	0	0	0	0	0	0	0	0	0	0	0	0
STAT5B	0	0	0	0	0	0	0	0	0	0	0	0	0	0	0	0	0	0	0	0	0	0	0	0	0	0	0	0	0	0	0	0	0	0	0	0	0	0	0	0	0	0	0	0	0	0	0	0	0
ARID2	0	0	0	0	0	0	0	0	0	0	1	0	0	0	0	0	0	0	0	0	0	0	0	0	0	0	0	0	0	0	0	0	0	0	0	0	0	0	0	0	0	0	0	0	0	0	0	0	0
HIPK2	0	0	0	0	0	0	0	0	0	0	0	0	0	0	0	0	0	0	0	0	0	0	0	0	0	0	0	0	0	0	0	0	0	0	0	0	0	0	0	0	0	0	0	0	0	0	0	0	0
SDK2	0	0	0	0	0	0	0	0	0	0	0	0	0	0	0	0	0	0	0	0	0	0	0	0	0	0	0	0	0	0	0	0	0	0	0	0	0	0	0	0	0	0	0	0	0	0	0	0	0
NRG1	0	0	0	0	0	0	0	0	0	0	0	0	0	0	0	0	0	0	0	0	0	0	0	0	0	0	0	0	0	0	0	0	0	0	0	0	0	0	0	0	0	0	0	0	0	0	0	0	0
FAT4	0	0	0	0	0	0	0	0	0	0	0	0	0	0	0	0	0	0	0	0	0	0	0	0	0	0	0	0	0	0	0	0	0	0	0	0	0	0	0	0	0	0	0	0	0	0	0	0	0
ARID1B	0	0	0	0	0	0	0	0	0	0	0	0	0	0	0	0	0	0	0	0	0	0	0	0	0	0	0	0	0	0	0	0	0	0	0	0	0	0	0	0	0	0	0	0	0	0	0	0	0
RAB8A	0	0	0	0	0	0	0	0	0	0	0	0	0	0	0	0	0	0	0	0	0	0	0	0	0	0	0	0	0	0	0	0	0	0	0	0	0	0	0	0	0	0	0	0	0	0	0	0	0
MECP2	0	0	0	0	0	0	0	0	0	0	0	0	0	0	0	0	0	0	0	0	0	0	0	0	0	0	0	0	0	0	0	0	0	0	0	0	0	0	0	0	0	0	0	0	0	0	0	0	0
EXTL1	0	0	0	0	0	0	0	0	0	0	0	0	0	0	0	0	0	0	0	0	0	0	0	0	0	0	0	0	0	0	0	0	0	0	0	0	0	0	0	0	0	0	0	0	0	0	0	0	0
ATP1A1	0	0	0	0	0	0	0	0	0	0	0	0	0	0	0	0	0	0	0	0	0	0	0	0	0	0	0	0	0	0	0	0	0	0	0	0	0	0	0	0	0	0	0	0	0	0	0	0	0
MGMT	0	0	0	0	0	0	0	0	0	0	0	0	0	0	0	0	0	0	0	0	0	0	0	0	0	0	0	0	0	0	0	0	0	0	0	0	0	0	0	0	0	0	0	0	0	0	0	0	0
TSC1	0	0	0	0	0	0	0	0	0	0	0	0	0	0	0	0	0	0	0	0	0	0	0	1	0	0	0	0	0	0	0	0	0	0	0	0	0	0	0	0	0	0	0	0	0	0	0	0	0
SETD2	0	0	0	0	0	0	0	0	0	0	0	0	0	0	0	0	0	0	0	0	0	0	0	0	0	0	0	0	0	0	0	0	0	0	0	0	0	0	0	0	0	0	0	0	0	0	0	0	0
LEF1	0	0	0	0	0	0	0	0	0	0	0	0	0	0	0	0	0	0	0	0	0	0	0	0	0	0	0	0	0	0	0	0	0	0	0	0	0	0	0	0	0	0	0	0	0	0	0	0	0
NDRG4	0	0	0	0	0	0	0	0	0	0	0	0	0	0	0	0	0	0	0	0	0	0	0	0	0	0	0	0	0	0	0	0	0	0	0	0	0	0	0	0	0	0	0	0	0	0	0	0	0
TBCK	0	0	0	0	0	0	0	0	0	0	0	0	0	0	0	0	0	0	0	0	0	0	0	0	0	0	0	0	0	0	0	0	0	0	0	0	0	0	0	0	0	0	0	0	0	0	0	0	0
GOLGA3	0	0	0	0	0	0	0	0	0	0	0	0	0	0	0	0	0	0	0	0	0	0	0	0	0	0	0	0	0	0	0	0	0	0	0	0	0	0	0	0	0	0	0	0	0	0	0	0	0
IKZF3	0	0	0	0	0	0	0	0	0	0	0	0	0	0	0	0	0	0	0	0	0	0	0	0	0	0	0	0	0	0	0	0	0	0	0	0	0	0	0	0	0	0	0	0	0	0	0	0	0
LIPA	0	0	0	0	0	0	0	0	0	0	0	0	0	0	0	0	0	0	0	0	0	0	0	0	0	0	0	0	0	0	0	0	0	0	0	0	0	0	0	0	0	0	0	0	0	0	0	0	0
SHMT1	0	0	0	0	0	0	0	0	0	0	0	0	0	0	0	0	0	0	0	0	0	0	0	0	0	0	0	0	0	0	0	0	0	0	0	0	0	0	0	0	0	0	0	0	0	0	0	0	0
LINC01483	0	0	0	0	0	0	0	0	0	0	0	0	0	0	0	0	0	0	0	0	0	0	0	0	0	0	0	0	0	0	0	0	0	0	0	0	0	0	0	0	0	0	0	0	0	0	0	0	0
DNMT3A	0	0	0	0	0	0	0	0	0	0	0	0	0	0	0	0	0	0	0	0	0	0	0	0	0	0	0	0	0	0	0	0	0	0	0	0	0	0	0	0	0	0	0	0	0	0	0	0	0
WDR27	0	0	0	0	0	0	0	0	0	0	0	0	0	0	0	0	0	0	0	0	0	0	0	0	0	0	0	0	0	0	0	0	0	0	0	0	0	0	0	0	0	0	0	0	0	0	0	0	0
STRADA	0	0	0	0	0	0	0	0	0	0	0	0	0	0	0	0	0	0	0	0	0	0	0	0	0	0	0	0	0	0	0	0	0	0	0	0	0	0	0	0	0	0	0	0	0	0	0	0	0
CFDP1	0	0	0	0	0	0	0	0	0	0	0	0	0	0	0	0	0	0	0	0	0	0	0	0	0	0	0	0	0	0	0	0	0	0	0	0	0	0	0	0	0	0	0	0	0	0	0	0	0
PTPRN2	0	0	0	0	0	0	0	0	0	0	0	0	0	0	0	0	0	0	0	0	0	0	0	0	0	0	0	0	0	0	0	0	0	0	0	0	0	0	0	0	0	0	0	0	0	0	0	0	0
ZMYM3	0	0	0	0	0	0	0	0	0	0	0	0	0	0	0	0	0	0	0	0	0	0	0	0	0	0	0	0	0	0	0	0	0	0	0	0	0	0	0	0	0	0	0	0	0	0	0	0	0
TANC2	0	0	0	0	0	0	0	0	0	0	0	0	0	0	0	0	0	0	0	0	0	0	0	0	0	0	0	0	0	0	0	0	0	0	0	0	0	0	0	0	0	0	0	0	0	0	0	0	0
LINC01630	0	0	0	0	0	0	0	0	0	0	0	0	0	0	0	0	0	0	0	0	0	0	0	0	0	0	0	0	0	0	0	0	0	0	0	0	0	0	0	0	0	0	0	0	0	0	0	0	0
DACH2	0	0	0	0	0	0	0	0	0	0	0	0	0	0	0	0	0	0	0	0	0	0	0	0	0	0	0	0	0	0	0	0	0	0	0	0	0	0	0	0	0	0	0	0	0	0	0	0	0
CEP112	0	0	0	0	0	0	0	0	0	0	0	0	0	0	0	0	0	0	0	0	0	0	0	0	0	0	0	0	0	0	0	0	0	0	0	0	0	0	0	0	0	0	0	0	0	0	0	0	0
QKI	0	0	0	0	0	0	0	0	0	0	0	0	0	0	0	0	0	0	0	0	0	0	0	0	0	0	0	0	0	0	0	0	0	0	0	0	0	0	0	0	0	0	0	0	0	0	0	0	0
ENPP3	0	0	0	0	0	0	0	0	0	0	0	0	0	0	0	0	0	0	0	0	0	0	0	0	0	0	0	0	0	0	0	0	0	0	0	0	0	0	0	0	0	0	0	0	0	0	0	0	0
CEP76	0	0	0	0	0	0	0	0	0	0	0	0	0	0	0	0	0	0	0	0	0	0	0	0	0	0	0	0	0	0	0	0	0	0	0	0	0	0	0	0	0	0	0	0	0	0	0	0	0
IGF2BP2	0	0	0	0	0	0	0	0	0	0	0	0	0	0	0	0	0	0	0	0	0	0	0	0	0	0	0	0	0	0	0	0	0	0	0	0	0	0	0	0	0	0	0	0	0	0	0	0	0
CBFB	0	0	0	0	0	1	0	0	0	1	0	0	0	0	0	0	0	0	0	0	0	0	0	0	0	0	0	0	0	0	0	0	0	0	0	0	0	0	0	0	0	0	0	0	0	0	0	1	0
ATP11A	0	0	0	0	0	0	0	0	0	0	0	0	0	0	0	0	0	0	0	0	0	0	0	0	0	0	0	0	0	0	0	0	0	0	0	0	0	0	0	0	0	0	0	0	0	0	0	0	0
ATRX	0	0	0	0	0	0	0	0	0	0	0	0	0	0	0	0	0	0	0	0	0	0	0	0	0	0	0	0	0	0	0	0	0	0	0	0	0	0	0	0	0	0	0	0	0	0	0	0	0
CSMD3	0	0	0	0	0	0	0	0	0	0	0	0	0	0	0	0	0	0	0	0	0	0	0	0	0	0	0	0	0	0	0	0	0	0	0	0	0	0	0	0	0	0	0	0	0	0	0	0	0
MYOT	0	0	0	0	0	0	0	0	0	0	0	0	0	0	0	0	0	0	0	0	0	0	0	0	0	0	0	0	0	0	0	0	0	0	0	0	0	0	0	0	0	0	0	0	0	0	0	0	0
NOTCH2	0	0	0	0	0	0	0	0	0	0	0	0	0	0	0	0	0	0	0	0	0	0	0	0	0	0	0	0	0	0	0	0	0	0	0	0	0	0	0	0	0	0	0	0	0	0	0	0	0
MAP3K5	0	0	0	0	0	0	0	0	0	0	0	0	0	0	0	0	0	0	0	0	0	0	0	0	0	0	0	0	0	0	0	0	0	0	0	0	0	0	0	0	0	0	0	0	0	0	0	0	0
CASP8	0	0	0	0	0	0	0	0	0	0	0	0	0	0	0	0	0	0	0	0	0	0	0	0	0	0	0	0	0	0	0	0	0	0	0	0	0	0	0	0	0	0	0	0	0	0	0	0	0
N4BP2L1	0	0	0	0	0	0	0	0	0	0	0	0	0	0	0	0	0	0	0	0	0	0	0	0	0	0	0	0	0	0	0	0	0	0	0	0	0	0	0	0	0	0	0	0	0	0	0	0	0
CDH10	0	0	0	0	0	0	0	0	0	0	0	0	0	0	0	0	0	0	0	0	0	0	0	0	0	0	0	0	0	0	0	0	0	0	0	0	0	0	0	0	0	0	0	0	0	0	0	0	0
PIGL	0	0	0	0	0	0	0	0	0	0	0	0	0	0	0	0	0	0	0	0	0	0	0	0	0	0	0	0	0	0	0	0	0	0	0	0	0	0	0	0	0	0	0	0	0	0	0	0	0
RAB11FIP4	0	0	0	0	0	0	0	0	0	0	0	0	0	0	0	0	0	0	0	0	0	0	0	0	0	0	0	0	0	0	0	0	0	0	0	0	0	0	0	0	0	0	0	0	0	0	0	0	0
LSM12	0	0	0	0	0	0	0	0	0	0	0	0	0	0	0	0	0	0	0	0	0	0	0	0	0	0	0	0	0	0	0	0	0	0	0	0	0	0	0	0	0	0	0	0	0	0	0	0	0
SLC20A2	0	0	0	0	0	0	0	0	0	0	0	0	0	0	0	0	0	0	0	0	0	0	0	0	0	0	0	0	0	0	0	0	0	0	0	0	0	0	0	0	0	0	0	0	0	0	0	0	0
TRPV2	0	0	0	0	0	0	0	0	0	0	0	0	0	0	0	0	0	0	0	0	0	0	0	0	0	0	0	0	0	0	0	0	0	0	0	0	0	0	0	0	0	0	0	0	0	0	0	0	0
CREBBP	0	0	0	0	0	0	0	0	0	0	0	0	0	0	0	0	0	0	0	0	0	0	0	0	0	0	0	0	0	0	0	0	0	0	0	0	0	0	0	0	0	0	0	0	0	0	0	0	0
ZFP36L1	0	0	0	0	0	0	0	0	0	0	0	0	0	0	0	0	0	0	0	0	0	0	0	0	0	0	0	0	0	0	0	0	0	0	0	0	0	0	0	0	0	0	0	0	0	0	0	0	0
RUNX1	0	0	0	0	0	0	0	0	0	0	0	0	0	0	0	0	0	0	0	0	0	0	0	0	0	0	0	0	0	0	0	0	0	0	0	0	0	0	0	0	0	0	0	0	0	0	0	0	0
IKZF1	0	0	0	0	0	0	0	0	0	0	0	0	0	0	0	0	0	0	0	0	0	0	0	0	0	0	0	0	0	0	0	0	0	0	0	0	0	0	0	0	0	0	0	0	0	0	0	0	0
CBL	0	0	0	0	0	0	0	0	0	0	0	0	0	0	0	0	0	0	0	0	0	0	0	0	0	0	0	0	0	0	0	0	0	0	0	0	0	0	0	0	0	0	0	0	0	0	0	0	0
CHD4	0	0	0	0	0	0	0	0	0	0	0	0	0	0	0	0	0	0	0	0	0	0	0	0	0	0	0	0	0	0	0	0	0	0	0	0	0	0	0	0	0	0	0	0	0	0	0	0	0
N4BP2	0	0	0	0	0	0	0	0	0	0	0	0	0	0	0	0	0	0	0	0	0	0	0	0	0	1	0	0	0	0	0	0	0	0	0	0	0	0	0	0	0	0	0	0	0	0	0	0	0
ELF3	0	0	0	0	0	0	0	0	0	0	0	0	0	0	0	0	0	0	0	0	0	0	0	0	0	0	0	0	0	0	0	0	0	0	0	0	0	0	0	0	0	0	0	0	0	0	0	0	0
PIK3CA	0	0	0	1	0	1	1	1	0	0	0	1	0	1	0	0	0	1	1	0	0	0	0	0	1	0	0	0	1	0	0	0	1	0	0	1	0	0	0	0	0	1	0	1	0	0	0	1	0
BRCA1	0	0	0	0	0	0	0	0	0	0	0	0	0	0	0	0	0	0	0	0	0	0	0	0	0	0	0	0	0	0	0	0	0	0	0	0	0	0	0	0	0	0	0	0	0	0	0	0	0
PALB2	0	0	0	0	0	0	0	0	0	0	0	0	0	0	0	0	0	0	0	0	0	0	0	0	0	0	0	0	0	0	0	0	0	0	0	0	0	0	0	0	0	0	0	0	0	0	0	0	0
PIK3R1	0	0	0	0	0	0	0	0	0	0	0	0	0	0	0	1	0	0	0	0	0	0	0	0	0	0	0	0	0	0	0	0	0	0	0	0	0	0	0	0	0	0	0	0	0	0	0	0	0
ERBB4	0	0	0	0	0	0	0	0	0	0	0	0	0	0	0	0	0	0	0	0	0	0	0	0	0	0	0	0	0	0	0	0	0	0	0	0	0	0	0	0	0	0	0	0	0	0	0	0	0
CTNNA2	0	0	0	0	0	0	0	0	0	0	0	0	0	0	0	0	0	0	0	0	0	0	0	0	0	0	0	0	0	0	0	0	0	0	0	0	0	0	0	0	0	0	0	0	0	0	0	0	0
LARP4B	0	0	0	0	0	0	0	0	0	0	0	0	0	0	0	0	0	0	0	0	0	0	0	0	0	0	0	0	0	0	0	0	0	0	0	0	0	0	0	0	0	0	0	0	0	0	0	0	0
TBX3	0	0	0	0	0	0	1	0	0	0	0	0	1	0	0	0	0	0	0	0	0	0	0	0	0	0	0	0	0	0	0	0	1	0	0	0	0	0	0	0	0	0	0	0	0	0	0	0	0
TP63	0	0	0	0	0	0	0	0	0	0	0	0	0	0	0	0	0	0	0	0	0	0	0	0	0	0	0	0	0	0	0	0	0	0	0	0	0	0	0	0	0	0	0	0	0	0	0	0	0
STAG1	0	0	0	0	0	0	0	0	0	0	0	0	0	0	0	0	0	0	0	0	0	0	0	0	0	0	0	0	0	0	0	0	0	0	0	0	0	0	0	0	0	0	0	0	0	0	0	0	0
MYD88	0	0	0	0	0	0	0	0	0	0	0	0	0	0	0	0	0	0	0	0	0	0	0	0	0	0	0	0	0	0	0	0	0	0	0	0	0	0	0	0	0	0	0	0	0	0	0	0	0
BRAF	0	0	0	0	0	0	0	0	0	0	0	0	0	0	0	0	0	0	0	0	0	0	0	0	0	0	0	0	0	0	0	0	0	0	0	0	0	0	0	0	0	0	0	0	0	0	0	0	0
MEN1	0	0	0	0	0	0	0	0	0	0	0	0	0	0	0	0	0	0	0	0	0	0	0	0	0	0	0	0	0	0	0	0	0	0	0	0	0	0	0	0	0	0	0	0	0	0	0	0	0
NRAS	0	0	0	0	0	0	0	0	0	0	0	0	0	0	0	0	0	0	0	0	0	0	0	0	0	0	0	0	0	0	0	0	0	0	0	0	0	0	0	0	0	0	0	0	0	0	0	0	0
STAG2	0	0	0	0	0	0	0	0	0	0	0	0	0	0	0	0	0	0	0	0	0	0	0	0	0	0	0	0	0	0	0	0	0	0	0	0	0	0	0	0	0	0	0	0	0	0	0	0	0
FAT1	0	0	0	0	0	0	0	0	0	0	0	0	0	0	0	0	0	0	0	0	0	0	0	0	0	0	0	0	0	0	0	0	0	0	0	0	0	0	0	0	0	0	0	0	0	0	0	0	0
STK11	0	0	0	0	0	0	0	0	0	0	0	0	0	0	0	0	0	0	0	0	0	0	0	0	0	0	0	0	0	0	0	0	0	0	0	0	0	0	0	0	0	0	0	0	0	0	0	0	0
ATM	0	0	0	0	0	0	0	0	0	0	0	0	0	0	0	0	0	0	0	0	0	0	0	0	0	0	0	0	0	0	0	0	0	0	0	0	0	0	0	0	0	0	0	0	0	0	0	0	0
EGFR	0	0	0	0	0	0	0	0	0	0	0	0	0	0	0	0	0	0	0	0	0	0	0	0	0	0	0	0	0	0	0	0	0	0	0	0	0	0	0	0	0	0	0	0	0	0	0	0	0
FBLN2	0	0	0	0	0	0	0	0	0	0	0	0	0	0	0	0	0	0	0	0	0	0	0	0	0	0	0	0	0	0	0	0	0	0	0	0	0	0	0	0	0	0	0	0	0	0	0	0	0
DAXX	0	0	0	0	0	0	0	0	0	0	0	0	0	0	0	0	0	0	0	0	0	0	0	0	0	0	0	0	0	0	0	0	0	0	0	0	0	0	0	0	0	0	0	0	0	0	0	0	0
EXT1	0	0	0	0	0	0	0	0	0	0	0	0	0	0	0	0	0	0	0	0	0	0	0	0	0	0	0	0	0	0	0	0	0	0	0	0	0	0	0	0	0	0	0	0	0	0	0	0	0
SETD1B	0	0	0	0	0	0	0	0	0	0	0	0	0	0	0	0	0	0	0	0	0	0	0	0	0	0	0	0	0	0	0	0	0	0	0	0	0	0	0	0	0	0	0	0	0	0	0	0	0
FANCG	0	0	0	0	0	0	0	0	0	0	0	0	0	0	0	0	0	0	0	0	0	0	0	0	0	0	0	0	0	0	0	0	0	0	0	0	1	0	0	0	0	0	0	0	0	0	0	0	0
SH2B3	0	0	0	0	0	0	0	0	0	0	0	0	0	0	0	0	0	0	0	0	0	0	0	0	0	0	0	0	0	0	0	0	0	0	0	0	0	0	0	0	0	0	0	0	0	0	0	0	0
BCOR	0	0	0	0	0	0	0	0	0	0	0	0	0	0	0	0	0	0	0	0	0	0	0	0	0	0	0	0	0	0	0	0	0	0	0	0	0	0	0	0	0	0	0	0	0	0	0	0	0
CDS1	0	0	0	0	0	0	0	0	0	0	0	0	0	0	0	0	0	0	0	0	0	0	0	0	0	0	0	0	0	0	0	0	0	0	0	0	0	0	0	0	0	0	0	0	0	0	0	0	0
ZRSR2	0	0	0	0	0	0	0	0	0	0	0	0	0	0	0	0	0	0	0	0	0	0	0	0	0	0	0	0	0	0	0	0	0	0	0	0	0	0	0	0	0	0	0	0	0	0	0	0	0
POLG	0	0	0	0	0	0	0	0	0	0	0	0	0	0	0	0	0	0	0	0	0	0	0	0	0	0	0	0	0	0	0	0	0	0	0	0	0	0	0	0	0	0	0	0	0	0	0	0	0
TERT	0	0	0	0	0	0	0	0	0	0	0	0	0	0	0	0	0	0	0	0	0	0	0	0	0	0	0	0	0	0	0	0	0	0	0	0	0	0	0	0	0	0	0	0	0	0	0	0	0
RBM10	0	0	0	0	0	0	0	0	0	0	0	0	0	0	0	0	0	0	0	0	0	0	0	0	0	0	0	0	0	0	0	0	0	0	0	0	0	0	0	0	0	0	0	0	0	0	0	0	0
CDC73	0	0	0	0	0	0	0	0	0	0	0	0	0	0	0	0	0	0	0	0	0	0	0	0	0	0	0	0	0	0	0	0	0	0	0	0	0	0	0	0	0	0	0	0	0	0	0	0	0
AKT1	0	0	0	0	0	0	0	0	0	0	0	0	0	0	0	0	0	0	0	0	0	0	0	0	0	0	0	0	0	0	0	1	0	0	0	0	0	0	0	0	1	0	0	0	0	0	0	0	0
BCORL1	0	0	0	0	0	0	0	0	0	0	0	0	0	0	0	0	0	0	0	0	0	0	0	0	0	0	0	0	0	0	0	0	0	0	0	0	0	0	0	0	0	0	0	0	0	0	0	0	0
KLF4	0	0	0	0	0	0	0	0	0	0	0	0	0	0	0	0	0	0	0	0	0	0	0	0	0	0	0	0	0	0	0	0	0	0	0	0	0	0	0	0	0	0	0	0	0	0	0	0	0
CRLF2	0	0	0	0	0	0	0	0	0	0	0	0	0	0	0	0	0	0	0	0	0	0	0	0	0	0	0	0	0	0	0	0	0	0	0	0	0	0	0	0	0	0	0	0	0	0	0	0	0
EZH2	0	0	0	0	0	0	0	0	0	0	0	0	0	0	0	0	0	0	0	0	0	0	0	0	0	0	0	0	0	0	0	0	0	0	0	0	0	0	0	0	0	0	0	0	0	0	0	0	0
A1CF	0	0	0	0	0	0	0	0	0	0	0	0	0	0	0	0	0	0	0	0	0	0	0	0	0	0	0	0	0	0	0	0	0	0	0	0	0	0	0	0	0	0	0	0	0	0	0	0	0
TSC2	0	0	0	0	0	0	0	0	0	0	0	0	0	0	0	0	0	0	0	0	0	0	0	0	0	0	0	0	0	0	0	0	0	0	0	0	0	0	0	0	0	0	0	0	0	0	0	0	0
ERCC3	0	0	0	0	0	0	0	0	0	0	0	0	0	0	0	0	0	0	0	0	0	0	0	0	0	0	0	0	0	0	0	0	0	0	0	0	0	0	0	0	0	0	0	0	0	0	0	0	0
IDH1	0	0	0	0	0	0	0	0	0	0	0	0	0	0	0	0	0	0	0	0	0	0	0	0	0	0	0	0	0	0	0	0	0	0	0	0	0	0	0	0	0	0	0	0	0	0	0	0	0
BIRC3	0	0	0	0	0	0	0	0	0	0	0	0	0	0	0	0	0	0	0	0	0	0	0	0	0	0	0	0	0	0	0	0	0	0	0	0	0	0	0	0	0	0	0	0	0	0	0	0	0
CHEK2	0	0	0	0	0	0	0	0	0	0	0	0	0	0	0	0	0	0	0	0	0	0	0	0	0	0	0	0	0	0	0	0	0	0	0	1	0	0	0	0	0	0	0	0	0	0	0	0	0
FANCC	0	0	0	0	0	0	0	0	0	0	0	0	0	0	0	0	0	0	0	0	0	0	0	0	0	0	0	0	0	0	0	0	0	0	0	0	0	0	0	0	0	0	0	0	0	0	0	0	0
MET	0	0	0	0	0	0	0	0	0	0	0	0	0	0	0	0	0	0	0	0	0	0	0	0	0	0	0	0	0	0	0	0	0	0	0	0	0	0	0	0	0	0	0	0	0	0	0	0	0
KDM5C	0	0	0	0	0	0	0	0	0	0	0	0	0	0	0	0	0	0	0	0	0	0	0	0	0	0	0	0	0	0	0	0	0	0	0	0	0	0	0	0	0	0	0	0	0	0	0	0	0
PDGFRA	0	0	0	0	0	0	0	0	0	0	0	0	0	0	0	0	0	0	0	0	0	0	0	0	0	0	0	0	0	0	0	0	0	0	0	0	0	0	0	0	0	0	0	0	0	0	0	0	0
MPL	0	0	0	0	0	0	0	0	0	0	0	0	0	0	0	0	0	0	0	0	0	0	0	0	0	0	0	0	0	0	0	0	0	0	0	0	0	0	0	0	0	0	0	0	0	0	0	0	0
FGFR2	0	0	0	0	0	0	0	0	0	0	0	0	0	0	0	0	0	0	0	0	0	0	0	0	0	0	0	0	0	0	0	0	0	0	0	0	0	0	0	0	0	0	0	0	0	0	0	0	0
ERBB2	0	0	0	0	0	0	0	0	0	0	0	0	0	0	0	0	0	0	0	0	0	0	0	0	0	0	0	0	0	0	0	0	0	0	0	0	0	0	0	0	0	1	0	0	0	0	0	0	0
ARID1A	0	0	0	0	0	0	0	0	0	0	0	0	0	0	0	0	0	0	0	0	0	0	1	0	0	0	0	0	0	0	0	0	0	1	0	1	0	0	1	0	0	0	0	0	0	0	0	0	0
PTPRC	0	0	0	0	0	0	0	0	0	0	0	0	0	0	0	0	0	0	0	0	0	0	0	0	0	0	0	0	0	0	0	0	0	0	0	0	0	0	0	0	0	0	0	0	0	0	0	0	0
CBLB	0	0	0	0	0	0	0	0	0	0	0	0	0	0	0	0	0	0	0	0	0	0	0	0	0	0	0	0	0	0	0	0	0	0	0	0	0	0	0	0	0	0	0	0	0	0	0	0	0
CTNNA1	0	0	0	0	0	0	0	0	0	0	0	0	0	0	0	0	0	0	0	0	0	0	0	0	0	0	0	0	0	0	0	0	0	0	0	0	0	0	0	0	0	0	0	0	0	0	0	0	0
FBXO11	0	0	0	0	0	0	0	0	0	0	0	0	0	0	0	0	0	0	0	0	0	0	0	0	0	0	0	0	0	0	0	0	0	0	0	0	0	0	0	0	0	0	0	0	0	0	0	0	0
FOXA1	0	0	0	0	0	0	0	0	0	0	0	0	0	0	0	0	0	0	0	0	0	0	0	0	0	0	0	0	0	0	0	0	0	0	0	0	0	0	0	0	0	0	0	0	0	0	0	0	0
PTCH1	0	0	0	0	0	0	0	0	0	0	0	0	0	0	0	0	0	0	0	0	0	0	0	0	0	0	0	0	0	0	0	0	0	0	0	0	0	0	0	0	0	0	0	0	0	0	0	0	0
MAPK1	0	0	0	0	0	0	0	0	0	0	0	0	0	0	0	0	0	0	0	0	0	0	0	0	0	0	0	0	0	0	0	0	0	0	0	0	0	0	0	0	0	0	0	0	0	0	0	0	0
PPP2R1A	0	0	0	0	0	0	0	0	0	0	0	0	0	0	0	0	0	0	0	0	0	0	0	0	0	0	0	0	0	0	0	0	0	0	0	0	0	0	0	0	0	0	0	0	0	0	0	0	0
SPEN	0	0	0	0	0	0	0	0	0	0	0	0	0	0	0	0	0	0	0	0	0	0	0	0	0	0	0	0	0	0	0	0	0	0	0	0	0	0	0	0	0	0	0	0	0	0	0	0	0
SF3B1	0	0	0	0	0	0	0	0	0	0	0	0	0	0	0	0	0	0	0	0	0	0	0	0	0	0	0	0	0	0	0	0	0	0	0	0	0	0	0	0	0	0	0	0	0	0	0	0	0
LZTR1	0	0	0	0	0	0	0	0	0	0	0	0	0	0	0	0	0	0	0	0	0	0	0	0	0	0	0	0	0	0	0	0	0	0	0	0	0	0	0	0	0	0	0	0	0	0	0	0	0
XBP1	0	0	0	0	0	0	0	0	0	0	0	0	0	0	0	0	0	0	0	0	0	0	0	0	0	0	0	0	0	0	0	0	0	0	0	0	0	0	0	0	0	0	0	0	0	0	0	0	0
NOTCH1	0	0	0	0	0	0	0	0	0	0	0	0	0	0	0	0	0	0	0	0	0	0	0	0	0	0	0	0	0	0	0	0	0	0	0	0	0	0	0	0	0	0	0	0	0	0	0	0	0
SMAD3	0	0	0	0	0	0	0	0	0	0	0	1	0	0	0	0	0	0	0	0	0	0	0	0	0	0	0	0	0	0	0	0	0	0	0	0	0	0	0	0	0	0	0	0	0	0	0	0	0
SIRPA	0	0	0	0	0	0	0	0	0	0	0	0	0	0	0	0	0	0	0	0	0	0	0	0	0	0	0	0	0	0	0	0	0	0	0	0	0	0	0	0	0	0	0	0	0	0	0	0	0
RNF43	0	0	0	0	0	0	0	0	0	0	0	0	0	0	0	0	0	0	0	0	0	0	0	0	0	0	0	0	0	0	0	0	0	0	0	0	0	0	0	0	0	0	0	0	0	0	0	0	0
CTCF	0	0	0	0	0	0	0	1	0	0	0	0	0	0	0	0	0	0	0	0	0	0	0	0	0	0	0	0	0	0	0	0	0	0	0	0	0	0	0	0	0	0	0	0	0	0	0	0	0
EP300	0	0	0	0	0	0	0	0	0	0	0	0	0	0	0	0	0	0	0	0	0	0	0	0	0	0	0	0	0	0	0	0	0	0	0	0	0	0	0	0	0	0	0	0	0	0	0	0	0
NFE2L2	0	0	0	0	0	0	0	0	0	0	0	0	0	0	0	0	0	0	0	0	0	0	0	0	0	0	0	0	0	0	0	0	0	0	0	0	0	0	0	0	0	0	0	0	0	0	0	0	0
KMT2D	0	0	0	0	0	0	0	0	0	0	0	0	0	0	0	0	0	0	0	0	0	0	0	0	0	0	0	0	0	0	0	0	0	0	0	0	0	0	0	0	0	0	0	0	0	0	0	0	0
PREX2	0	0	0	0	0	0	0	0	0	0	0	0	0	0	0	0	0	0	0	0	0	0	0	0	0	0	0	0	0	0	0	0	0	0	0	0	0	0	0	0	0	0	0	0	0	0	0	0	0
NCOR2	0	0	0	0	0	0	0	0	0	0	0	0	0	0	0	0	0	0	0	0	0	0	0	0	0	0	0	0	0	0	0	0	0	0	0	0	0	0	0	0	0	0	0	0	0	0	0	0	0
BTK	0	0	0	0	0	0	0	0	0	0	0	0	0	0	0	0	0	0	0	0	0	0	0	0	0	0	0	0	0	0	0	0	0	0	0	0	0	0	0	0	0	0	0	0	0	0	0	0	0
ERBB3	0	0	0	0	0	0	0	0	0	0	0	0	0	0	0	0	0	0	0	0	0	0	0	0	0	0	0	0	0	0	0	0	0	0	0	0	0	0	0	0	0	0	0	0	0	0	0	0	0
ARHGAP35	0	0	0	0	0	0	0	0	0	0	0	0	0	0	0	0	0	0	0	0	0	0	0	0	0	0	0	0	0	0	0	0	0	0	0	0	0	0	0	0	0	0	0	0	0	0	0	0	0
SPOP	0	0	0	0	0	0	0	0	0	0	0	0	0	0	0	0	0	0	0	0	0	0	0	0	0	0	0	0	0	0	0	0	0	0	0	0	0	0	0	0	0	0	0	0	0	0	0	0	0
ACVR1B	0	0	0	0	0	0	0	0	0	0	0	0	0	0	0	0	0	0	0	0	0	0	0	0	0	0	0	0	0	0	0	0	0	0	0	0	0	0	0	0	0	0	0	0	0	0	0	0	0
CDKN1B	0	0	0	0	0	1	0	0	0	0	0	0	0	0	0	0	0	0	0	0	0	0	0	0	0	0	0	0	0	0	0	0	1	0	0	0	0	0	0	0	0	0	0	0	0	0	0	0	0
CHD2	0	0	0	0	0	0	0	0	0	0	0	0	0	0	0	0	0	0	0	0	0	0	0	0	0	0	0	0	0	0	0	0	0	0	0	0	0	0	0	0	0	0	0	0	0	0	0	0	0
ALK	0	0	0	0	0	0	0	0	0	0	0	0	0	0	0	0	0	0	0	0	0	0	0	0	0	0	0	0	0	0	0	0	0	0	0	0	0	0	0	0	0	0	0	0	0	0	0	0	0
AKT2	0	0	0	0	0	0	0	0	0	0	0	0	0	0	0	0	0	0	0	0	0	0	0	0	0	0	0	0	0	0	0	0	0	0	0	0	0	0	0	0	0	0	0	0	0	0	0	0	0
ARHGEF10L	0	0	0	0	0	0	0	0	0	0	0	0	0	0	0	0	0	0	0	0	0	0	0	0	0	0	0	0	0	0	0	0	0	0	0	0	0	0	0	0	0	0	0	0	0	0	0	0	0
CIC	0	0	0	0	0	0	0	0	0	0	0	0	0	0	0	0	0	0	0	0	0	0	0	0	0	0	0	0	0	0	0	0	0	0	0	0	0	0	0	0	0	0	0	0	0	0	0	0	0
AXIN2	0	0	0	0	0	0	0	0	0	0	0	0	0	0	0	0	0	0	0	0	0	0	0	0	0	0	0	0	0	0	0	0	0	0	0	0	0	0	0	0	0	0	0	0	0	0	0	0	0
WT1	0	0	0	0	0	0	0	0	0	0	0	0	0	0	0	0	0	0	0	0	0	0	0	0	0	0	0	0	0	0	0	0	0	0	0	0	0	0	0	0	0	0	0	0	0	0	0	0	0
ASXL1	0	0	0	0	0	0	0	0	0	0	0	0	0	0	0	0	0	0	0	0	0	0	0	0	0	0	0	0	0	0	0	0	0	0	0	0	0	0	0	0	0	0	0	0	0	0	0	0	0
[truncated: 453 more columns]

## Sheet: SV_DriverHits
	S000006_l_d_a	S000127_l_d_a	S000151_l_d_a	S000179_l_d_a	S000199_l_d_a	S000212_l_d_a	S000225_l_d_a	S000226_l_d_a	S000250_l_d_a	S000259_l_d_a	S000266_l_d_a	S000284_l_d_a	S000393_l_d_a	S000422_l_d_a	S000471_l_d_a	S000472_l_d_a	S000498_l_d_a	S000560_l_d_a	S000589_l_d_a	S000594_l_d_a	S000601_l_d_a	S000602_l_d_a	S000621_l_d_a	S000632_l_d_a	S000646_l_d_a	S000657_l_d_a	S000681_l_d_a	S000722_l_d_a	S000724_l_d_a	S000725_l_d_a	S000733_l_d_a	S000763_l_d_a	S000873_l_d_a	S000898_l_d_a	S000915_l_d_a	S000933_l_d_a	S000939_l_d_a	S000964_l_d_a	S000981_l_d_a	S001020_l_d_a	S001022_l_d_a	S001072_l_d_a	S001135_l_d_a	S001143_l_d_a	S001145_l_d_a	S001157_l_d_a	S001168_l_d_a	S001232_l_d_a	S001237_l_d_a
BRIP1	0	0	0	0	0	0	0	0	0	0	0	0	0	0	0	0	0	0	0	0	0	0	0	0	0	0	0	0	0	0	0	0	0	0	0	0	0	0	0	0	0	0	0	0	1	0	0	0	0
PTPRT	0	0	0	0	0	0	0	0	0	0	0	0	0	0	0	0	0	0	0	0	0	0	0	0	0	0	0	0	0	0	0	0	0	0	0	0	0	0	0	0	0	0	0	0	0	0	0	0	0
DYNLL2	0	0	0	0	0	0	0	0	0	0	0	0	0	0	0	0	0	0	0	0	0	0	0	0	0	0	0	0	0	0	0	0	0	0	0	0	0	0	0	0	0	0	0	0	0	0	0	0	0
FBXW7	0	0	0	0	0	0	0	0	0	0	0	0	0	0	0	0	0	0	0	0	0	0	0	0	0	0	0	0	0	0	0	0	0	0	0	0	0	0	0	0	0	0	0	0	0	0	0	0	0
WRN	0	0	0	0	0	0	0	0	0	0	0	0	0	0	0	0	0	0	0	0	0	0	0	0	0	0	0	0	0	0	0	0	0	0	0	0	0	0	0	0	0	0	0	0	0	0	0	0	0
NF1	1	0	0	0	0	0	0	0	0	0	0	1	0	0	0	0	0	0	0	0	0	0	0	0	0	0	0	0	0	0	0	0	0	0	0	0	0	0	0	0	0	0	0	0	0	0	0	0	0
LATS2	0	0	0	0	0	0	0	0	0	0	0	0	0	0	0	0	0	0	0	0	0	0	0	0	0	0	0	0	0	0	0	0	0	0	0	0	0	0	0	0	0	0	0	0	0	0	0	0	0
RFWD3	0	0	0	0	0	0	0	0	0	0	0	0	0	0	0	0	0	0	0	0	0	0	0	0	0	0	0	0	0	0	0	0	0	0	0	0	0	0	0	0	0	0	0	0	0	0	0	0	0
AC138627.1	0	0	0	0	0	0	0	0	0	0	0	0	0	0	0	0	0	0	0	0	0	0	0	0	0	0	0	0	0	0	0	0	0	0	0	0	0	0	0	0	0	0	0	0	0	0	0	0	0
MCM9	0	0	0	0	0	0	0	0	0	0	0	0	0	0	0	0	0	0	0	0	0	0	0	0	0	0	0	0	0	0	0	0	0	0	0	0	0	0	0	0	0	0	0	0	0	0	0	0	0
DNM2	0	0	0	0	0	0	0	0	0	0	0	0	0	0	0	0	0	0	0	0	0	0	0	0	0	0	0	0	0	0	0	0	0	0	0	0	0	0	0	0	0	0	0	0	0	0	0	0	0
JAK1	0	0	0	0	0	0	0	0	0	0	0	0	0	0	0	0	0	0	0	0	0	0	0	0	0	0	0	0	0	0	0	0	0	0	0	0	0	0	0	0	0	0	0	0	0	0	0	0	0
ATP2B3	0	0	0	0	0	0	0	0	0	0	0	0	0	0	0	0	0	0	0	0	0	0	0	0	0	0	0	0	0	0	0	0	0	0	0	0	0	0	0	0	0	0	1	0	0	0	0	0	0
PRDM2	0	0	0	0	0	0	0	0	0	0	0	0	0	0	0	0	0	0	0	0	0	0	0	0	0	0	0	0	0	0	0	0	0	0	0	0	0	0	0	0	0	0	0	0	0	0	0	0	0
MAP2K4	0	0	0	0	0	0	0	0	0	0	0	0	0	0	0	0	0	0	0	0	0	0	0	0	0	0	0	0	0	0	0	0	0	0	0	0	0	1	0	0	0	0	0	0	0	1	0	0	0
KDM6A	0	0	0	0	0	0	0	0	0	0	0	0	0	0	0	0	0	0	0	0	0	0	0	0	0	0	0	0	0	0	0	0	0	0	0	0	0	0	0	0	0	0	0	0	0	0	0	0	0
AL592043.1	0	0	0	0	0	0	0	0	0	0	0	0	0	0	0	0	0	0	0	0	0	0	0	0	0	0	0	0	0	0	0	0	0	0	0	0	0	0	0	0	0	0	0	0	0	0	0	0	0
GATA3	0	0	0	0	0	0	0	0	0	0	0	0	0	0	0	0	0	0	0	0	0	0	0	0	0	0	0	0	0	0	0	0	0	0	0	0	0	0	0	0	0	0	0	0	0	0	0	0	0
AHCYL1	0	0	0	0	0	0	0	0	0	0	0	0	0	0	0	0	0	0	0	0	0	0	0	0	0	0	0	0	0	0	0	0	0	0	0	0	0	0	0	0	0	0	0	0	0	0	0	0	0
CDH1	0	0	0	0	0	0	0	0	0	0	0	0	0	0	0	0	0	0	0	0	0	0	0	0	0	0	0	0	0	0	0	0	0	0	0	0	0	0	0	0	0	0	0	0	0	0	0	0	0
WLS	0	0	0	0	0	0	0	0	0	0	0	0	0	0	0	0	0	0	0	0	0	0	0	0	0	0	0	0	0	0	0	0	0	0	0	0	0	0	0	0	0	0	0	0	0	0	0	0	0
PTPRD	0	0	0	0	0	0	0	0	0	0	0	0	0	0	0	0	0	0	0	0	0	0	0	0	0	0	0	0	0	0	0	0	0	0	0	0	0	0	0	0	0	0	0	0	0	0	0	0	0
ADGRL2	0	0	0	0	0	0	0	0	0	0	0	0	0	0	0	0	0	0	0	0	0	0	0	0	0	0	0	0	0	0	0	0	0	0	0	0	0	0	0	0	0	0	0	0	0	0	0	0	0
GRID2	0	0	0	0	0	0	0	0	0	0	0	0	0	0	0	0	0	0	0	0	0	0	0	0	0	0	0	0	0	0	0	0	0	0	0	0	0	0	0	0	0	0	0	0	0	0	0	0	0
CYLD	0	0	0	0	0	0	0	0	0	0	0	0	0	0	0	0	0	0	0	0	0	0	0	0	0	0	0	0	0	0	0	0	0	0	0	0	0	0	0	0	0	0	0	0	0	0	0	0	0
TET2	0	0	0	0	0	0	0	0	0	0	0	0	0	0	0	0	0	0	0	0	0	0	0	0	0	0	0	0	0	0	0	0	0	0	0	0	0	0	0	0	0	0	0	0	0	0	0	0	0
POLE	0	0	0	0	0	0	0	0	0	0	0	0	0	0	0	0	0	0	0	0	0	0	0	0	0	0	0	0	0	0	0	0	0	0	0	0	0	0	0	0	0	0	0	0	0	0	0	0	0
ROBO2	0	0	0	0	0	0	0	0	0	0	0	0	0	0	0	0	0	0	0	0	0	0	0	0	0	0	0	0	0	0	0	0	0	0	0	0	0	0	0	0	0	0	0	0	0	0	0	0	0
MAP3K1	0	0	0	0	0	0	0	0	0	0	0	0	0	0	0	0	0	0	0	0	0	0	0	0	0	0	0	0	0	0	0	0	0	0	0	0	0	0	0	0	0	0	0	0	0	0	0	0	0
CDK12	0	0	0	0	0	0	0	0	0	0	0	0	0	0	0	0	0	0	0	0	0	0	0	0	0	0	0	0	0	0	0	0	0	0	0	0	0	0	0	0	0	0	0	0	0	0	0	0	0
ATAD1	0	0	0	0	0	0	0	0	0	0	0	0	0	0	0	0	0	0	0	0	0	0	0	0	0	0	0	0	0	0	0	0	0	0	0	0	0	0	0	0	0	0	0	0	0	0	0	0	0
PTEN	0	0	0	0	0	0	0	0	0	0	0	0	0	0	0	0	0	0	0	0	0	0	0	0	0	0	0	0	0	0	0	0	0	0	0	0	0	0	0	0	0	0	0	0	0	0	0	0	0
TP53	0	0	0	0	0	0	0	0	0	0	0	0	0	0	0	0	0	0	0	0	0	0	0	0	0	0	0	0	0	0	0	0	0	0	0	0	0	0	0	0	0	0	0	0	0	0	0	0	0
HADH	0	0	0	0	0	0	0	0	0	0	0	0	0	0	0	0	0	0	0	0	0	0	0	0	0	0	0	0	0	0	0	0	0	0	0	0	0	0	0	0	0	0	0	0	0	0	0	0	0
KMT2C	0	0	0	0	0	0	0	0	0	0	0	0	0	0	0	0	0	0	0	0	0	0	0	0	0	0	0	0	0	0	0	0	0	0	0	0	0	0	0	0	0	0	0	0	0	0	0	0	0
FOXP1	0	0	0	0	0	0	0	0	0	0	0	0	0	0	0	0	0	0	0	0	0	0	0	0	0	0	0	0	0	0	0	0	0	0	0	0	0	0	0	0	0	0	0	0	0	0	0	0	0
UVRAG	0	0	0	0	0	0	0	0	0	0	0	0	0	0	0	0	0	0	0	0	0	0	0	0	0	0	0	0	0	0	0	0	0	0	0	0	0	0	0	0	0	0	0	0	0	0	0	0	0
BRCA2	0	0	0	0	0	0	0	0	0	0	0	0	0	0	0	0	0	0	0	0	0	0	0	0	0	0	0	0	0	0	0	0	0	0	0	0	0	0	0	0	0	0	0	0	0	0	0	0	0
AFDN	0	0	0	0	0	0	0	0	0	0	0	0	0	0	0	0	0	0	0	0	0	0	0	0	0	0	0	0	0	0	0	0	0	0	0	0	0	0	0	0	0	0	0	0	0	0	0	0	0
GRIN2A	0	0	0	0	0	0	0	0	0	0	0	0	0	0	0	0	0	0	0	0	0	0	0	0	0	0	0	0	0	0	0	0	0	0	0	0	0	0	0	0	0	0	0	0	0	0	0	0	0
AC007611.1	0	0	0	0	0	0	0	0	0	0	0	0	0	0	0	0	0	0	0	0	0	0	0	0	0	0	0	0	0	0	0	0	0	0	0	0	0	0	0	0	0	0	0	0	0	0	0	0	0
C16orf97	0	0	0	0	0	0	0	0	0	0	0	0	0	0	0	0	0	0	0	0	0	0	0	0	0	0	0	0	0	0	0	0	0	0	0	0	0	0	0	0	0	0	0	0	0	0	0	0	0
NLK	0	0	0	0	0	0	0	0	0	0	0	0	0	0	0	0	0	0	0	0	0	0	0	0	0	0	0	0	0	0	0	0	0	0	0	0	0	0	0	0	0	0	0	0	0	0	0	0	0
ZNF717	0	0	0	0	0	0	0	0	0	0	0	0	0	0	0	0	0	0	0	0	0	0	0	0	0	0	0	0	0	0	0	0	0	0	0	0	0	0	0	0	0	0	0	0	0	0	0	0	0
ZFHX3	0	0	0	0	0	0	0	0	0	0	0	0	0	0	0	0	0	0	0	0	0	0	0	0	0	0	0	0	0	0	0	0	0	0	0	0	0	0	0	0	0	0	0	0	0	0	0	0	0
CNTNAP2	0	0	0	0	0	0	0	0	0	0	0	0	0	0	0	0	0	0	0	0	0	0	0	0	0	0	0	0	0	0	0	0	0	0	0	0	0	0	0	0	0	0	0	0	0	0	0	0	0
WSCD1	0	0	0	0	0	0	0	0	0	0	0	0	0	0	0	0	0	0	0	0	0	0	0	0	0	0	0	0	0	0	0	0	0	0	0	0	0	0	0	0	0	0	0	0	0	0	0	0	0
GSS	0	0	0	0	0	0	0	0	0	0	0	0	0	0	0	0	0	0	0	0	0	0	0	0	0	0	0	0	0	0	0	0	0	0	0	0	0	0	0	0	0	0	0	0	0	0	0	0	0
ADAM18	0	0	0	0	0	0	0	0	0	0	0	0	0	0	0	0	0	0	0	0	0	0	0	0	0	0	0	0	0	0	0	0	0	0	0	0	0	0	0	0	0	0	0	0	0	0	0	0	0
SMAD4	0	0	0	0	0	0	0	0	0	0	0	0	0	0	0	0	0	0	0	0	0	0	0	0	0	0	0	0	0	0	0	0	0	0	0	0	0	0	0	0	0	0	0	0	0	0	0	0	0
PIK3R5	0	0	0	0	0	0	0	0	0	0	0	0	0	0	0	0	0	0	0	0	0	0	0	0	0	0	0	0	0	0	0	0	0	0	0	0	0	0	0	0	0	0	0	0	0	0	0	0	0
RB1	0	0	0	0	0	0	0	0	0	0	0	0	0	0	0	0	0	0	0	0	0	0	0	0	0	0	0	0	0	0	0	0	0	0	0	0	1	0	0	0	0	0	0	0	0	0	0	0	0
LRP1B	0	0	0	0	0	0	0	0	0	0	0	0	0	0	0	0	0	0	0	0	0	0	0	0	0	0	0	0	0	0	0	0	0	0	0	0	1	0	0	0	0	0	0	0	0	0	0	0	0
MED23	0	0	0	0	0	0	0	0	0	0	0	0	0	0	0	0	0	0	0	0	0	0	0	0	0	0	0	0	0	0	0	0	0	0	0	0	0	0	0	0	0	0	0	0	0	0	0	0	0
NCOR1	0	0	0	0	0	0	0	0	0	0	0	0	0	0	0	0	0	0	0	0	0	0	0	0	0	1	0	0	0	0	0	0	0	0	0	0	0	0	0	0	0	0	0	0	0	0	0	0	0
IGF1R	0	0	0	0	0	0	0	0	0	0	0	0	0	0	0	0	0	0	0	0	0	0	0	0	0	0	0	0	0	0	0	0	0	0	0	0	0	0	0	0	0	0	0	0	0	0	0	0	0
SPNS2	0	0	0	0	0	0	0	0	0	0	0	0	0	0	0	0	0	0	0	0	0	0	0	0	0	0	0	0	0	0	0	0	0	0	0	0	0	0	0	0	0	0	0	0	0	0	0	0	0
ADAP2	0	0	0	0	0	0	0	0	0	0	0	0	0	0	0	0	0	0	0	0	0	0	0	0	0	0	0	0	0	0	0	0	0	0	0	0	0	0	0	0	0	0	0	0	0	0	0	0	0
CDKN2A	0	0	0	0	0	0	0	0	0	0	0	0	0	0	0	0	0	0	0	0	0	0	0	0	0	0	0	0	0	0	0	0	0	0	0	0	0	0	0	0	0	0	0	0	0	0	0	0	0
GPC5	0	0	0	0	0	0	0	0	0	0	0	0	0	0	0	0	0	0	0	0	0	0	0	0	0	0	0	0	0	0	0	0	0	0	0	0	0	0	0	0	0	0	0	0	0	0	0	0	0
PCYT1B	0	0	0	0	0	0	0	0	0	0	0	0	0	0	0	0	0	0	0	0	0	0	0	0	0	0	0	0	0	0	0	0	0	0	0	0	0	0	0	0	0	0	0	0	0	0	0	0	0
RANBP17	0	0	0	0	0	0	0	0	0	0	0	0	0	0	0	0	0	0	0	0	0	0	0	0	0	0	0	0	0	0	0	0	0	0	0	0	0	0	0	0	0	0	0	0	0	0	0	0	0
BAX	0	0	0	0	0	0	0	0	0	0	0	0	0	0	0	0	0	0	0	0	0	0	0	0	0	0	0	0	0	0	0	0	0	0	0	0	0	0	0	0	0	0	0	0	0	0	0	0	0
GSR	0	0	0	0	0	0	0	0	0	0	0	0	0	0	0	0	0	0	0	0	0	0	0	0	0	0	0	0	0	0	0	0	0	0	0	0	0	0	0	0	0	0	0	0	0	0	0	0	0
PTPN13	0	0	0	0	0	0	0	0	0	0	0	0	0	0	0	0	0	0	0	0	0	0	0	0	0	0	0	0	0	0	0	0	0	0	0	0	0	0	0	0	0	0	0	0	0	0	0	0	0
RAD51B	0	0	0	0	0	0	0	0	0	0	0	0	0	0	0	0	0	0	0	0	0	0	0	0	0	0	0	0	0	0	0	0	0	0	0	0	0	0	0	0	0	0	0	0	0	0	0	0	0
SHBG	0	0	0	0	0	0	0	0	0	0	0	0	0	0	0	0	0	0	0	0	0	0	0	0	0	0	0	0	0	0	0	0	0	0	0	0	0	0	0	0	0	0	0	0	0	0	0	0	0
ESR1	0	0	0	0	0	0	0	0	0	0	0	0	0	0	0	0	1	0	0	0	0	0	0	0	0	0	0	0	0	0	0	0	0	0	0	0	0	0	0	0	0	1	0	0	0	0	0	0	0
MAGI1	0	0	0	0	0	0	0	0	0	0	0	0	0	0	0	0	0	0	0	0	0	0	0	0	0	0	0	0	0	0	0	0	0	0	0	0	0	0	0	0	0	0	0	0	0	0	0	0	0
STAT5B	0	0	0	0	0	0	0	0	0	0	0	0	0	0	0	0	0	0	0	0	0	0	0	0	0	0	0	0	0	0	0	0	0	0	0	0	0	0	0	0	0	0	0	0	0	0	0	0	0
ARID2	0	0	0	0	0	0	0	0	0	0	0	0	0	0	0	0	0	0	0	0	0	0	0	0	0	0	0	0	0	0	0	0	0	0	0	0	0	0	0	0	0	0	0	0	0	0	0	0	0
HIPK2	0	0	0	0	0	0	0	0	0	0	0	0	0	0	0	0	0	0	0	0	0	0	0	0	0	0	0	0	0	0	0	0	0	0	0	0	0	0	0	0	0	0	0	0	0	0	0	0	0
SDK2	0	0	0	0	0	0	0	0	0	0	0	0	0	0	0	0	0	0	0	0	0	0	0	0	0	0	0	0	0	0	0	0	0	0	0	0	0	0	0	0	0	0	0	0	0	0	0	0	0
NRG1	0	0	0	0	0	0	0	0	0	0	0	0	0	0	0	0	0	0	0	0	0	0	0	0	0	0	0	0	0	0	0	0	0	0	0	0	0	0	0	0	0	0	0	0	0	0	0	0	0
FAT4	0	0	0	0	0	0	0	0	0	0	0	0	0	0	0	0	0	0	0	0	0	0	0	0	0	0	0	0	0	0	0	0	0	0	0	0	0	0	0	0	0	0	0	0	0	0	0	0	0
ARID1B	0	0	0	0	0	0	0	0	0	0	0	0	0	0	0	0	0	0	0	0	0	0	0	0	0	0	0	0	0	0	0	0	0	0	0	0	0	0	0	0	0	0	0	0	0	0	0	0	0
RAB8A	0	0	0	0	0	0	0	0	0	0	0	0	0	0	0	0	0	0	0	0	0	0	0	0	0	0	0	0	0	0	0	0	0	0	0	0	0	0	0	0	0	0	0	0	0	0	0	0	0
MECP2	0	0	0	0	0	0	0	0	0	0	0	0	0	0	0	0	0	0	0	0	0	0	0	0	0	0	0	0	0	0	0	0	0	0	0	0	0	0	0	0	0	0	0	0	0	0	0	0	0
EXTL1	0	0	0	0	0	0	0	0	0	0	0	0	0	0	0	0	0	0	0	0	0	0	0	0	0	0	0	0	0	0	0	0	0	0	0	0	0	0	0	0	0	0	0	0	0	0	0	0	0
ATP1A1	0	0	0	0	0	0	0	0	0	0	0	0	0	0	0	0	0	0	0	0	0	0	0	0	0	0	0	0	0	0	0	0	0	0	0	0	0	0	0	0	0	0	0	0	0	0	0	0	0
MGMT	0	0	0	0	0	0	0	0	0	0	0	0	0	0	0	0	0	0	0	0	0	0	0	0	0	0	0	0	0	0	0	0	0	0	0	0	0	0	0	0	0	0	0	0	0	0	0	0	0
TSC1	0	0	0	0	0	0	0	0	0	0	0	0	0	0	0	0	0	0	0	0	0	0	0	0	0	0	0	0	0	0	0	0	0	0	0	0	0	0	0	0	0	0	0	0	0	0	0	0	0
SETD2	0	0	0	0	0	0	0	0	0	0	0	0	0	0	0	0	0	0	0	0	0	0	0	0	0	0	0	0	0	0	0	0	0	0	0	0	0	0	0	0	0	0	0	0	0	0	0	0	0
LEF1	0	0	0	0	0	0	0	0	0	0	0	0	0	0	0	0	0	0	0	0	0	0	0	0	0	0	0	0	0	0	0	0	0	0	0	0	0	0	0	0	0	0	0	0	0	0	0	0	0
NDRG4	0	0	0	0	0	0	0	0	0	0	0	0	0	0	0	0	0	0	0	0	0	0	0	0	0	0	0	0	0	0	0	0	0	0	0	0	0	0	0	0	0	0	0	0	0	0	0	0	0
TBCK	0	0	0	0	0	0	0	0	0	0	0	0	0	0	0	0	0	0	0	0	0	0	0	0	0	0	0	0	0	0	0	0	0	0	0	0	0	0	0	0	0	0	0	0	0	0	0	0	0
GOLGA3	0	0	0	0	0	0	0	0	0	0	0	0	0	0	0	0	0	0	0	0	0	0	0	0	0	0	0	0	0	0	0	0	0	0	0	0	0	0	0	0	0	0	0	0	0	0	0	0	0
IKZF3	0	0	0	0	0	0	0	0	0	0	0	0	0	0	0	0	0	0	0	0	0	0	0	0	0	0	0	0	0	0	0	0	0	0	0	0	0	0	0	0	0	0	0	0	0	0	0	0	0
LIPA	0	0	0	0	0	0	0	0	0	0	0	0	0	0	0	0	0	0	0	0	0	0	0	0	0	0	0	0	0	0	0	0	0	0	0	0	0	0	0	0	0	0	0	0	0	0	0	0	0
SHMT1	0	0	0	0	0	0	0	0	0	0	0	0	0	0	0	0	0	0	0	0	0	0	0	0	0	0	0	0	0	0	0	0	0	0	0	0	0	0	0	0	0	0	0	0	0	0	0	0	0
LINC01483	0	0	0	0	0	0	0	0	0	0	0	0	0	0	0	0	0	0	0	0	0	0	0	0	0	0	0	0	0	0	0	0	0	0	0	0	0	0	0	0	0	0	0	0	0	0	0	0	0
DNMT3A	0	0	0	0	0	0	0	0	0	0	0	0	0	0	0	0	0	0	0	0	0	0	0	0	0	0	0	0	0	0	0	0	0	0	0	0	0	0	0	0	0	0	0	0	0	0	0	0	0
WDR27	0	0	0	0	0	0	0	0	0	0	0	0	0	0	0	0	0	0	0	0	0	0	0	0	0	0	0	0	0	0	0	0	0	0	0	0	0	0	0	0	0	0	0	0	0	0	0	0	0
STRADA	0	0	0	0	0	0	0	0	0	0	0	0	0	0	0	0	0	0	0	0	0	0	0	0	0	0	0	0	0	0	0	0	0	0	0	0	0	0	0	0	0	0	0	0	0	0	0	0	0
CFDP1	0	0	0	0	0	0	0	0	0	0	0	0	0	0	0	0	0	0	0	0	0	0	0	0	0	0	0	0	0	0	0	0	0	0	0	0	0	0	0	0	0	0	0	0	0	0	0	0	0
PTPRN2	0	0	0	0	0	0	0	0	0	0	0	0	0	0	0	0	0	0	0	0	0	0	0	0	0	0	0	0	0	0	0	0	0	0	0	0	0	0	0	0	0	0	0	0	0	0	0	0	0
ZMYM3	0	0	0	0	0	0	0	0	0	0	0	0	0	0	0	0	0	0	0	0	0	0	0	0	0	0	0	0	0	0	0	0	0	0	0	0	0	0	0	0	0	0	0	0	0	0	0	0	0
TANC2	0	0	0	0	0	0	0	0	0	0	0	0	0	0	0	0	0	0	0	0	0	0	0	0	0	0	0	0	0	0	0	0	0	0	0	0	0	0	0	0	0	0	0	0	0	0	0	0	0
LINC01630	0	0	0	0	0	0	0	0	0	0	0	0	0	0	0	0	0	0	0	0	0	0	0	0	0	0	0	0	0	0	0	0	0	0	0	0	0	0	0	0	0	0	0	0	0	0	0	0	0
DACH2	0	0	0	0	0	0	0	0	0	0	0	0	0	0	0	0	0	0	0	0	0	0	0	0	0	0	0	0	0	0	0	0	0	0	0	0	0	0	0	0	0	0	0	0	0	0	0	0	0
CEP112	0	0	0	0	0	0	0	0	0	0	0	0	0	0	0	0	0	0	0	0	0	0	0	0	0	0	0	0	0	0	0	0	0	0	0	0	0	0	0	0	0	0	0	0	0	0	0	0	0
QKI	0	0	0	0	0	0	0	0	0	0	0	0	0	0	0	0	0	0	0	0	0	0	0	0	0	0	0	0	0	0	0	0	0	0	0	0	0	0	0	0	0	0	0	1	0	0	0	0	0
ENPP3	0	0	0	0	0	0	0	0	0	0	0	0	0	0	0	0	0	0	0	0	0	0	0	0	0	0	0	0	0	0	0	0	0	0	0	0	0	0	0	0	0	0	0	0	0	0	0	0	0
CEP76	0	0	0	0	0	0	0	0	0	0	0	0	0	0	0	0	0	0	0	0	0	0	0	0	0	0	0	0	0	0	0	0	0	0	0	0	0	0	0	0	0	0	0	0	0	0	0	0	0
IGF2BP2	0	0	0	0	0	0	0	0	0	0	0	0	0	0	0	0	0	0	0	0	0	0	0	0	1	0	0	0	0	0	0	0	0	0	0	0	0	0	0	0	0	0	0	0	0	0	0	0	0
CBFB	0	0	0	0	0	0	0	0	0	0	0	0	0	0	0	0	0	0	0	0	0	1	0	0	0	0	0	0	0	0	0	0	0	0	0	0	0	0	0	0	0	0	0	0	0	0	0	0	0
ATP11A	0	0	0	0	0	0	0	0	0	0	0	0	0	0	0	0	0	0	0	0	0	0	0	0	0	0	0	0	0	0	0	0	0	0	0	0	0	0	0	0	0	0	0	0	0	0	0	0	0
ATRX	0	0	0	0	0	0	0	0	0	0	0	0	0	0	0	0	0	0	0	0	0	0	0	0	0	0	0	0	0	0	0	0	0	0	0	0	0	0	0	0	0	0	0	0	0	0	0	0	0
CSMD3	0	0	0	0	0	0	0	0	0	0	0	0	0	0	0	0	0	0	0	0	0	0	0	0	0	0	0	0	0	0	0	0	0	0	0	0	0	0	0	0	0	0	0	0	0	0	0	0	0
MYOT	0	0	0	0	0	0	0	0	0	0	0	0	0	0	0	0	0	0	0	0	0	0	0	0	0	0	0	0	0	0	0	0	0	0	0	0	0	0	0	0	0	0	0	0	0	0	0	0	0
NOTCH2	0	0	0	0	0	0	0	0	0	0	0	0	0	0	0	0	0	0	0	0	0	0	0	0	0	0	0	0	0	0	0	0	0	0	0	0	0	0	0	0	0	0	0	0	0	0	0	0	0
MAP3K5	0	0	0	0	0	0	0	0	0	0	0	0	0	0	0	0	0	0	0	0	0	0	0	0	0	0	0	0	0	0	0	0	0	0	0	0	0	0	0	0	0	0	0	0	0	0	0	0	0
CASP8	0	0	0	0	0	0	0	0	0	0	0	0	0	0	0	0	0	0	0	0	0	0	0	0	0	0	0	0	0	0	0	0	0	0	0	0	0	0	0	0	0	0	0	0	0	0	0	0	0
N4BP2L1	0	0	0	0	0	0	0	0	0	0	0	0	0	0	0	0	0	0	0	0	0	0	0	0	0	0	0	0	0	0	0	0	0	0	0	0	0	0	0	0	0	0	0	0	0	0	0	0	0
CDH10	0	0	0	0	0	0	0	0	0	0	0	0	0	0	0	0	0	0	0	0	0	0	0	0	0	0	0	0	0	0	0	0	0	0	0	0	0	0	0	0	0	0	0	0	0	0	0	0	0
PIGL	0	0	0	0	0	0	0	0	0	0	0	0	0	0	0	0	0	0	0	0	0	0	0	0	0	0	0	0	0	0	0	0	0	0	0	0	0	0	0	0	0	0	0	0	0	0	0	0	0
RAB11FIP4	0	0	0	0	0	0	0	0	0	0	0	0	0	0	0	0	0	0	0	0	0	0	0	0	0	0	0	0	0	0	0	0	0	0	0	0	0	0	0	0	0	0	0	0	0	0	0	0	0
LSM12	0	0	0	0	0	0	0	0	0	0	0	0	0	0	0	0	0	0	0	0	0	0	0	0	0	0	0	0	0	0	0	0	0	0	0	0	0	0	0	0	0	0	0	0	0	0	0	0	0
SLC20A2	0	0	0	0	0	0	0	0	0	0	0	0	0	0	0	0	0	0	0	0	0	0	0	0	0	0	0	0	0	0	0	0	0	0	0	0	0	0	0	0	0	0	0	0	0	0	0	0	0
TRPV2	0	0	0	0	0	0	0	0	0	0	0	0	0	0	0	0	0	0	0	0	0	0	0	0	0	0	0	0	0	0	0	0	0	0	0	0	0	0	0	0	0	0	0	0	0	0	0	0	0
CREBBP	0	0	0	0	0	0	0	0	0	0	0	0	0	0	0	0	0	0	0	0	0	0	0	0	0	0	0	0	0	0	0	0	0	0	0	0	0	0	0	0	0	0	0	0	0	0	0	0	0
ZFP36L1	0	0	0	0	0	0	0	0	0	0	0	0	0	0	0	0	0	0	0	0	0	0	0	0	0	0	0	0	0	0	0	0	0	0	0	0	0	0	0	0	0	0	0	0	0	0	0	0	0
RUNX1	0	0	0	0	0	0	0	0	0	0	0	0	0	0	0	0	0	0	0	0	0	0	0	0	0	0	0	0	0	0	0	0	0	0	0	0	0	0	0	0	0	0	0	0	0	0	0	0	0
IKZF1	0	0	0	0	0	0	0	0	0	0	0	0	0	0	0	0	0	0	0	0	0	0	0	0	0	0	0	0	0	0	0	0	0	0	0	0	0	0	0	0	0	0	0	0	0	0	0	0	0
CBL	0	0	0	0	0	0	0	0	0	0	0	0	0	0	0	0	0	0	0	0	0	0	0	0	0	0	0	0	0	0	0	0	0	0	0	0	0	0	0	0	0	0	0	0	0	0	0	0	0
CHD4	0	0	0	0	0	0	0	0	0	0	0	0	0	0	0	0	0	0	0	0	0	0	0	0	0	0	0	0	0	0	0	0	0	0	0	0	0	0	0	0	0	0	0	0	0	0	0	0	0
N4BP2	0	0	0	0	0	0	0	0	0	0	0	0	0	0	0	0	0	0	0	0	0	0	0	0	0	0	0	0	0	0	0	0	0	0	0	0	0	0	0	0	0	0	0	0	0	0	0	0	0
ELF3	0	0	0	0	0	0	0	0	0	0	0	0	0	0	0	0	0	0	0	0	0	0	0	0	0	0	0	0	0	0	0	0	0	0	0	0	0	0	0	0	0	0	0	0	0	0	0	0	0
PIK3CA	0	0	0	0	0	0	0	0	0	0	0	0	0	0	0	0	0	0	0	0	0	0	0	0	0	0	0	0	0	0	0	0	0	0	0	0	0	0	0	0	0	0	0	0	0	0	0	0	0
BRCA1	0	0	0	0	0	0	0	0	0	0	0	0	0	0	0	0	0	0	0	0	0	0	0	0	0	0	0	0	0	0	0	0	0	0	0	0	0	0	0	0	0	0	0	0	0	0	0	0	0
PALB2	0	0	0	0	0	0	0	0	0	0	0	0	0	0	0	0	0	0	0	0	0	0	0	0	0	0	0	0	0	0	0	0	0	0	0	0	0	0	0	0	0	0	0	0	0	0	0	0	0
PIK3R1	0	0	0	0	0	0	0	0	0	0	0	0	0	0	0	0	0	0	0	0	0	0	0	0	0	0	0	0	0	0	0	0	0	0	0	0	0	0	0	0	0	0	0	0	0	0	0	0	0
ERBB4	0	0	0	0	0	0	0	0	0	0	0	0	0	0	0	0	0	0	0	0	0	0	0	0	0	0	0	0	0	0	0	0	0	0	0	0	0	0	0	0	0	0	0	0	0	0	0	0	0
CTNNA2	0	0	0	0	0	0	0	0	0	0	0	0	0	0	0	0	0	0	0	0	0	0	0	0	0	0	0	0	0	0	0	0	0	0	0	0	0	0	0	0	0	0	0	0	0	0	0	0	0
LARP4B	0	0	0	0	0	0	0	0	0	0	0	0	0	0	0	0	0	0	0	0	0	0	0	0	0	0	0	0	0	0	0	0	0	0	0	0	0	0	0	0	0	0	0	0	0	0	0	0	0
TBX3	0	0	0	0	0	0	0	0	0	0	0	0	0	0	0	0	0	0	0	0	0	0	0	0	0	0	0	0	0	0	0	0	0	0	0	0	0	0	0	0	0	0	0	0	0	0	0	0	0
TP63	0	0	0	0	0	0	0	0	0	0	0	0	0	0	0	0	0	0	0	0	0	0	0	0	0	0	0	0	0	0	0	0	0	0	0	0	0	0	0	0	0	0	0	0	0	0	0	0	0
STAG1	0	0	0	0	0	0	0	0	0	0	0	0	0	0	0	0	0	0	0	0	0	0	0	0	0	0	0	0	0	0	0	0	0	0	0	0	0	0	0	0	0	0	0	0	0	0	0	0	0
MYD88	0	0	0	0	0	0	0	0	0	0	0	0	0	0	0	0	0	0	0	0	0	0	0	0	0	0	0	0	0	0	0	0	0	0	0	0	0	0	0	0	0	0	0	0	0	0	0	0	0
BRAF	0	0	0	0	0	0	0	0	0	0	0	0	0	0	0	0	0	0	0	0	0	0	0	0	0	0	0	0	0	0	0	0	0	0	0	0	0	0	0	0	0	0	0	0	0	0	0	0	0
MEN1	0	0	0	0	0	0	0	0	0	0	0	0	0	0	0	0	0	0	0	0	0	0	0	0	0	0	0	0	0	0	0	0	0	0	0	0	0	0	0	0	0	0	0	0	0	0	0	0	0
NRAS	0	0	0	0	0	0	0	0	0	0	0	0	0	0	0	0	0	0	0	0	0	0	0	0	0	0	0	0	0	0	0	0	0	0	0	0	0	0	0	0	0	0	0	0	0	0	0	0	0
STAG2	0	0	0	0	0	0	0	0	0	0	0	0	0	0	0	0	0	0	0	0	0	0	0	0	0	0	0	0	0	0	0	0	0	0	0	0	0	0	0	0	0	0	0	0	0	0	0	0	0
FAT1	0	0	0	0	0	0	0	0	0	0	0	0	0	0	0	0	0	0	0	0	0	0	0	0	0	0	0	0	0	0	0	0	0	0	0	0	0	0	0	0	0	0	0	0	0	0	0	0	0
STK11	0	0	0	0	0	0	0	0	0	0	0	0	0	0	0	0	0	0	0	0	0	0	0	0	0	0	0	0	0	0	0	0	0	0	0	0	0	0	0	0	0	0	0	0	0	0	0	0	0
ATM	0	0	0	0	0	0	0	0	0	0	0	0	0	0	0	0	0	0	0	0	0	0	0	0	0	0	0	0	0	0	0	0	0	0	0	0	0	0	0	0	0	0	0	0	0	0	0	0	0
EGFR	0	0	0	0	0	0	0	0	0	0	0	0	0	0	0	0	0	0	0	0	0	0	0	0	0	0	0	0	0	0	0	0	0	0	0	0	0	0	0	0	0	0	0	0	0	0	0	0	0
FBLN2	0	0	0	0	0	0	0	0	0	0	0	0	0	0	0	0	0	0	0	0	0	0	0	0	0	0	0	0	0	0	0	0	0	0	0	0	0	0	0	0	0	0	0	0	0	0	0	0	0
DAXX	0	0	0	0	0	0	0	0	0	0	0	0	0	0	0	0	0	0	0	0	0	0	0	0	0	0	0	0	0	0	0	0	0	0	0	0	0	0	0	0	0	0	0	0	0	0	0	0	0
EXT1	0	0	0	0	0	0	0	0	0	0	0	0	0	0	0	0	0	0	0	0	0	0	0	0	0	0	0	0	0	0	0	0	0	0	0	0	0	0	0	0	0	0	0	0	0	0	0	0	0
SETD1B	0	0	0	0	0	0	0	0	0	0	0	0	0	0	0	0	0	0	0	0	0	0	0	0	0	0	0	0	0	0	0	0	0	0	0	0	0	0	0	0	0	0	0	0	0	0	0	0	0
FANCG	0	0	0	0	0	0	0	0	0	0	0	0	0	0	0	0	0	0	0	0	0	0	0	0	0	0	0	0	0	0	0	0	0	0	0	0	0	0	0	0	0	0	0	0	0	0	0	0	0
SH2B3	0	0	0	0	0	0	0	0	0	0	0	0	0	0	0	0	0	0	0	0	0	0	0	0	0	0	0	0	0	0	0	0	0	0	0	0	0	0	0	0	0	0	0	0	0	0	0	0	0
BCOR	0	0	0	0	0	0	0	0	0	0	0	0	0	0	0	0	0	0	0	0	0	0	0	0	0	0	0	0	0	0	0	0	0	0	0	0	0	0	0	0	0	0	0	0	0	0	0	0	0
CDS1	0	0	0	0	0	0	0	0	0	0	0	0	0	0	0	0	0	0	0	0	0	0	0	0	0	0	0	0	0	0	0	0	0	0	0	0	0	0	0	0	0	0	0	0	0	0	0	0	0
ZRSR2	0	0	0	0	0	0	0	0	0	0	0	0	0	0	0	0	0	0	0	0	0	0	0	0	0	0	0	0	0	0	0	0	0	0	0	0	0	0	0	0	0	0	0	0	0	0	0	0	0
POLG	0	0	0	0	0	0	0	0	0	0	0	0	0	0	0	0	0	0	0	0	0	0	0	0	0	0	0	0	0	0	0	0	0	0	0	0	0	0	0	0	0	0	0	0	0	0	0	0	0
TERT	0	0	0	0	0	0	0	0	0	0	0	0	0	0	0	0	0	0	0	0	0	0	0	0	0	0	0	0	0	0	0	0	0	0	0	0	0	0	0	0	0	0	0	0	0	0	0	0	0
RBM10	0	0	0	0	0	0	0	0	0	0	0	0	0	0	0	0	0	0	0	0	0	0	0	0	0	0	0	0	0	0	0	0	0	0	0	0	0	0	0	0	0	0	0	0	0	0	0	0	0
CDC73	0	0	0	0	0	0	0	0	0	0	0	0	0	0	0	0	0	0	0	0	0	0	0	0	0	0	0	0	0	0	0	0	0	0	0	0	0	0	0	0	0	0	0	0	0	0	0	0	0
AKT1	0	0	0	0	0	0	0	0	0	0	0	0	0	0	0	0	0	0	0	0	0	0	0	0	0	0	0	0	0	0	0	0	0	0	0	0	0	0	0	0	0	0	0	0	0	0	0	0	0
BCORL1	0	0	0	0	0	0	0	0	0	0	0	0	0	0	0	0	0	0	0	0	0	0	0	0	0	0	0	0	0	0	0	0	0	0	0	0	0	0	0	0	0	0	0	0	0	0	0	0	0
KLF4	0	0	0	0	0	0	0	0	0	0	0	0	0	0	0	0	0	0	0	0	0	0	0	0	0	0	0	0	0	0	0	0	0	0	0	0	0	0	0	0	0	0	0	0	0	0	0	0	0
CRLF2	0	0	0	0	0	0	0	0	0	0	0	0	0	0	0	0	0	0	0	0	0	0	0	0	0	0	0	0	0	0	0	0	0	0	0	0	0	0	0	0	0	0	0	0	0	0	0	0	0
EZH2	0	0	0	0	0	0	0	0	0	0	0	0	0	0	0	0	0	0	0	0	0	0	0	0	0	0	0	0	0	0	0	0	0	0	0	0	0	0	0	0	0	0	0	0	0	0	0	0	0
A1CF	0	0	0	0	0	0	0	0	0	0	0	0	0	0	0	0	0	0	0	0	0	0	0	0	0	0	0	0	0	0	0	0	0	0	0	0	0	0	0	0	0	0	0	0	0	0	0	0	0
TSC2	0	0	0	0	0	0	0	0	0	0	0	0	0	0	0	0	0	0	0	0	0	0	0	0	0	0	0	0	0	0	0	0	0	0	0	0	0	0	0	0	0	0	0	0	0	0	0	0	0
ERCC3	0	0	0	0	0	0	0	0	0	0	0	0	0	0	0	0	0	0	0	0	0	0	0	0	0	0	0	0	0	0	0	0	0	0	0	0	0	0	0	0	0	0	0	0	0	0	0	0	0
IDH1	0	0	0	0	0	0	0	0	0	0	0	0	0	0	0	0	0	0	0	0	0	0	0	0	0	0	0	0	0	0	0	0	0	0	0	0	0	0	0	0	0	0	0	0	0	0	0	0	0
BIRC3	0	0	0	0	0	0	0	0	0	0	0	0	0	0	0	0	0	0	0	0	0	0	0	0	0	0	0	0	0	0	0	0	0	0	0	0	0	0	0	0	0	0	0	0	0	0	0	0	0
CHEK2	0	0	0	0	0	0	0	0	0	0	0	0	0	0	0	0	0	0	0	0	0	0	0	0	0	0	0	0	0	0	0	0	0	0	0	0	0	0	0	0	0	0	0	0	0	0	0	0	0
FANCC	0	0	0	0	0	0	0	0	0	0	0	0	0	0	0	0	0	0	0	0	0	0	0	0	0	0	0	0	0	0	0	0	0	0	0	0	0	0	0	0	0	0	0	0	0	0	0	0	0
MET	0	0	0	0	0	0	0	0	0	0	0	0	0	0	0	0	0	0	0	0	0	0	0	0	0	0	0	0	0	0	0	0	0	0	0	0	0	0	0	0	0	0	0	0	0	0	0	0	0
KDM5C	0	0	0	0	0	0	0	0	0	0	0	0	0	0	0	0	0	0	0	0	0	0	0	0	0	0	0	0	0	0	0	0	0	0	0	0	0	0	0	0	0	0	0	0	0	0	0	0	0
PDGFRA	0	0	0	0	0	0	0	0	0	0	0	0	0	0	0	0	0	0	0	0	0	0	0	0	0	0	0	0	0	0	0	0	0	0	0	0	0	0	0	0	0	0	0	0	0	0	0	0	0
MPL	0	0	0	0	0	0	0	0	0	0	0	0	0	0	0	0	0	0	0	0	0	0	0	0	0	0	0	0	0	0	0	0	0	0	0	0	0	0	0	0	0	0	0	0	0	0	0	0	0
FGFR2	0	0	0	0	0	0	0	0	0	0	0	0	0	0	0	0	0	0	0	0	0	0	0	0	0	0	0	0	0	0	0	0	0	0	0	0	0	0	0	0	0	0	0	0	0	0	0	0	0
ERBB2	0	0	0	0	0	0	0	0	0	0	0	0	0	0	0	0	0	0	0	0	0	0	0	0	0	0	0	0	0	0	0	0	0	0	0	0	0	0	0	0	0	0	0	0	0	0	0	0	0
ARID1A	0	0	0	0	0	0	0	0	0	0	0	0	0	0	0	0	0	0	0	0	0	0	0	0	0	0	0	0	0	0	0	0	0	0	0	0	0	0	0	0	0	0	0	0	0	0	0	0	0
PTPRC	0	0	0	0	0	0	0	0	0	0	0	0	0	0	0	0	0	0	0	0	0	0	0	0	0	0	0	0	0	0	0	0	0	0	0	0	0	0	0	0	0	0	0	0	0	0	0	0	0
CBLB	0	0	0	0	0	0	0	0	0	0	0	0	0	0	0	0	0	0	0	0	0	0	0	0	0	0	0	0	0	0	0	0	0	0	0	0	0	0	0	0	0	0	0	0	0	0	0	0	0
CTNNA1	0	0	0	0	0	0	0	0	0	0	0	0	0	0	0	0	0	0	0	0	0	0	0	0	0	0	0	0	0	0	0	0	0	0	0	0	0	0	0	0	0	0	0	0	0	0	0	0	0
FBXO11	0	0	0	0	0	0	0	0	0	0	0	0	0	0	0	0	0	0	0	0	0	0	0	0	0	0	0	0	0	0	0	0	0	0	0	0	0	0	0	0	0	0	0	0	0	0	0	0	0
FOXA1	0	0	0	0	0	0	0	0	0	0	0	0	0	0	0	0	0	0	0	0	0	0	0	0	0	0	0	0	0	0	0	0	0	0	0	0	0	0	0	0	0	0	0	0	0	0	0	0	0
PTCH1	0	0	0	0	0	0	0	0	0	0	0	0	0	0	0	0	0	0	0	0	0	0	0	0	0	0	0	0	0	0	0	0	0	0	0	0	0	0	0	0	0	0	0	0	0	0	0	0	0
MAPK1	0	0	0	0	0	0	0	0	0	0	0	0	0	0	0	0	0	0	0	0	0	0	0	0	0	0	0	0	0	0	0	0	0	0	0	0	0	0	0	0	0	0	0	0	0	0	0	0	0
PPP2R1A	0	0	0	0	0	0	0	0	0	0	0	0	0	0	0	0	0	0	0	0	0	0	0	0	0	0	0	0	0	0	0	0	0	0	0	0	0	0	0	0	0	0	0	0	0	0	0	0	0
SPEN	0	0	0	0	0	0	0	0	0	0	0	0	0	0	0	0	0	0	0	0	0	0	0	0	0	0	0	0	0	0	0	0	0	0	0	0	0	0	0	0	0	0	0	0	0	0	0	0	0
SF3B1	0	0	0	0	0	0	0	0	0	0	0	0	0	0	0	0	0	0	0	0	0	0	0	0	0	0	0	0	0	0	0	0	0	0	0	0	0	0	0	0	0	0	0	0	0	0	0	0	0
LZTR1	0	0	0	0	0	0	0	0	0	0	0	0	0	0	0	0	0	0	0	0	0	0	0	0	0	0	0	0	0	0	0	0	0	0	0	0	0	0	0	0	0	0	0	0	0	0	0	0	0
XBP1	0	0	0	0	0	0	0	0	0	0	0	0	0	0	0	0	0	0	0	0	0	0	0	0	0	0	0	0	0	0	0	0	0	0	0	0	0	0	0	0	0	0	0	0	0	0	0	0	0
NOTCH1	0	0	0	0	0	0	0	0	0	0	0	0	0	0	0	0	0	0	0	0	0	0	0	0	0	0	0	0	0	0	0	0	0	0	0	0	0	0	0	0	0	0	0	0	0	0	0	0	0
SMAD3	0	0	0	0	0	0	0	0	0	0	0	0	0	0	0	0	0	0	0	0	0	0	0	0	0	0	0	0	0	0	0	0	0	0	0	0	0	0	0	0	0	0	0	0	0	0	0	0	0
SIRPA	0	0	0	0	0	0	0	0	0	0	0	0	0	0	0	0	0	0	0	0	0	0	0	0	0	0	0	0	0	0	0	0	0	0	0	0	0	0	0	0	0	0	0	0	0	0	0	0	0
RNF43	0	0	0	0	0	0	0	0	0	0	0	0	0	0	0	0	0	0	0	0	0	0	0	0	0	0	0	0	0	0	0	0	0	0	0	0	0	0	0	0	0	0	0	0	0	0	0	0	0
CTCF	0	0	0	0	0	0	0	0	0	0	0	0	0	0	0	0	0	0	0	0	0	0	0	0	0	0	0	0	0	0	0	0	0	0	0	0	0	0	0	0	0	0	0	0	0	0	0	0	0
EP300	0	0	0	0	0	0	0	0	0	0	0	0	0	0	0	0	0	0	0	0	0	0	0	0	0	0	0	0	0	0	0	0	0	0	0	0	0	0	0	0	0	0	0	0	0	0	0	0	0
NFE2L2	0	0	0	0	0	0	0	0	0	0	0	0	0	0	0	0	0	0	0	0	0	0	0	0	0	0	0	0	0	0	0	0	0	0	0	0	0	0	0	0	0	0	0	0	0	0	0	0	0
KMT2D	0	0	0	0	0	0	0	0	0	0	0	0	0	0	0	0	0	0	0	0	0	0	0	0	0	0	0	0	0	0	0	0	0	0	0	0	0	0	0	0	0	0	0	0	0	0	0	0	0
PREX2	0	0	0	0	0	0	0	0	0	0	0	0	0	0	0	0	0	0	0	0	0	0	0	0	0	0	0	0	0	0	0	0	0	0	0	0	0	0	0	0	0	0	0	0	0	0	0	0	0
NCOR2	0	0	0	0	0	0	0	0	0	0	0	0	0	0	0	0	0	0	0	0	0	0	0	0	0	0	0	0	0	0	0	0	0	0	0	0	0	0	0	0	0	0	0	0	0	0	0	0	0
BTK	0	0	0	0	0	0	0	0	0	0	0	0	0	0	0	0	0	0	0	0	0	0	0	0	0	0	0	0	0	0	0	0	0	0	0	0	0	0	0	0	0	0	0	0	0	0	0	0	0
ERBB3	0	0	0	0	0	0	0	0	0	0	0	0	0	0	0	0	0	0	0	0	0	0	0	0	0	0	0	0	0	0	0	0	0	0	0	0	0	0	0	0	0	0	0	0	0	0	0	0	0
ARHGAP35	0	0	0	0	0	0	0	0	0	0	0	0	0	0	0	0	0	0	0	0	0	0	0	0	0	0	0	0	0	0	0	0	0	0	0	0	0	0	0	0	0	0	0	0	0	0	0	0	0
SPOP	0	0	0	0	0	0	0	0	0	0	0	0	0	0	0	0	0	0	0	0	0	0	0	0	0	0	0	0	0	0	0	0	0	0	0	0	0	0	0	0	0	0	0	0	0	0	0	0	0
ACVR1B	0	0	0	0	0	0	0	0	0	0	0	0	0	0	0	0	0	0	0	0	0	0	0	0	0	0	0	0	0	0	0	0	0	0	0	0	0	0	0	0	0	0	0	0	0	0	0	0	0
CDKN1B	0	0	0	0	0	0	0	0	0	0	0	0	0	0	0	0	0	0	0	0	0	0	0	0	0	0	0	0	0	0	0	0	0	0	0	0	0	0	0	0	0	0	0	0	0	0	0	0	0
CHD2	0	0	0	0	0	0	0	0	0	0	0	0	0	0	0	0	0	0	0	0	0	0	0	0	0	0	0	0	0	0	0	0	0	0	0	0	0	0	0	0	0	0	0	0	0	0	0	0	0
ALK	0	0	0	0	0	0	0	0	0	0	0	0	0	0	0	0	0	0	0	0	0	0	0	0	0	0	0	0	0	0	0	0	0	0	0	0	0	0	0	0	0	0	0	0	0	0	0	0	0
AKT2	0	0	0	0	0	0	0	0	0	0	0	0	0	0	0	0	0	0	0	0	0	0	0	0	0	0	0	0	0	0	0	0	0	0	0	0	0	0	0	0	0	0	0	0	0	0	0	0	0
ARHGEF10L	0	0	0	0	0	0	0	0	0	0	0	0	0	0	0	0	0	0	0	0	0	0	0	0	0	0	0	0	0	0	0	0	0	0	0	0	0	0	0	0	0	0	0	0	0	0	0	0	0
CIC	0	0	0	0	0	0	0	0	0	0	0	0	0	0	0	0	0	0	0	0	0	0	0	0	0	0	0	0	0	0	0	0	0	0	0	0	0	0	0	0	0	0	0	0	0	0	0	0	0
AXIN2	0	0	0	0	0	0	0	0	0	0	0	0	0	0	0	0	0	0	0	0	0	0	0	0	0	0	0	0	0	0	0	0	0	0	0	0	0	0	0	0	0	0	0	0	0	0	0	0	0
WT1	0	0	0	0	0	0	0	0	0	0	0	0	0	0	0	0	0	0	0	0	0	0	0	0	0	0	0	0	0	0	0	0	0	0	0	0	0	0	0	0	0	0	0	0	0	0	0	0	0
ASXL1	0	0	0	0	0	0	0	0	0	0	0	0	0	0	0	0	0	0	0	0	0	0	0	0	0	0	0	0	0	0	0	0	0	0	0	0	0	0	0	0	0	0	0	0	0	0	0	0	0
[truncated: 453 more columns]
