# Supplementary material for: Homologous recombination deficiency in primary ER-positive and HER2-negative breast cancer
Source: Commun Med (Lond). 2026 Feb 16;6:118. doi: 10.1038/s43856-026-01385-0 (PMC12909304; doi:10.1038/s43856-026-01385-0)
Supplement: Supplementary file 5 — Supplementary Data 3 [file 43856_2026_1385_MOESM5_ESM.xlsx]

## Sheet: Supplementary Data 3
Supplementary Data 3. Differentially expressed genes and GSEA pathway results between HRD and HR-proficient tumors in specific sample subsets.

## Sheet: All tumors
Gene.ID	Gene.Name	HGNC	EntrezGene	RefSeq	transcript_id	pTtestFDR	pTtest	TtestMeanGroup.mean in group HRDneg	TtestMeanGroup.mean in group HRDpos	FC_HRDpos_div_HRDneg	Log2FC_HRDpos_div_HRDneg	Overlap_DNArepairGeneList	Overlap_Peng_HRD	Overlap_Jacobson_HRD	Overlap_Jacobson_HRD_26
ENSG00000000003.14	TSPAN6	TSPAN6	7105	NM_003270.3;NM_001278740.1;NM_001278742.1	ENST00000373020.8;ENST00000612152.4;ENST00000614008.4	1.883758e-02	2.999959e-03	4.13916257	3.62304297	0.6992501	-0.5161196	0	0	0	0
ENSG00000000419.12	DPM1	DPM1	8813	NM_001317035.1;NM_001317034.1;NM_001317036.1;NA	ENST00000371582.8;ENST00000371584.8;ENST00000371588.9;ENST00000413082.1	3.675170e-03	3.065780e-04	5.16099868	5.54866688	1.3082771	0.3876682	0	0	0	0
ENSG00000000457.13	SCYL3	SCYL3	57147	NA;NM_020423.6;NM_181093.3	ENST00000367770.5;ENST00000367771.10;ENST00000367772.8;ENST00000423670.1	7.200016e-03	7.887699e-04	2.89097225	2.48583564	0.7551648	-0.4051366	0	0	0	0
ENSG00000000460.16	C1orf112	C1orf112	55732	NM_018186.3;NM_001320047.1;NA;NM_001320051.1;NM_001320050.1	ENST00000286031.10;ENST00000359326.8;ENST00000413811.3;ENST00000472795.5;ENST00000496973.5	4.361238e-02	9.846720e-03	2.32204876	2.62566219	1.2342319	0.3036134	0	1	0	0
ENSG00000000938.12	FGR	FGR	2268	NM_001042729.1;NA;NM_005248.2;NM_001042747.1	ENST00000374003.7;ENST00000374004.5;ENST00000374005.7;ENST00000399173.5;ENST00000457296.5	9.572966e-03	1.158606e-03	1.60519048	2.16063028	1.4696166	0.5554398	0	0	0	0
ENSG00000001036.13	FUCA2	FUCA2	2519	NM_032020.4;NA	ENST00000002165.10;ENST00000451668.1	2.958281e-03	2.272339e-04	4.82449047	5.17219060	1.2725304	0.3477001	0	0	0	0
ENSG00000001084.10	GCLC	GCLC	2729	NM_001498.3;NA;NM_001197115.1	ENST00000229416.10;ENST00000505197.1;ENST00000513939.5;ENST00000514004.5;ENST00000514373.2;ENST00000514933.1;ENST00000616923.4	4.857487e-02	1.143436e-02	3.81723904	3.62382857	0.8745359	-0.1934105	0	0	0	0
ENSG00000001460.17	STPG1	STPG1	90529	NM_178122.4;NM_001199013.1;NM_001199012.1;NA	ENST00000003583.12;ENST00000337248.8;ENST00000374409.5;ENST00000435187.1;ENST00000438866.1	1.371884e-02	1.924791e-03	1.85162796	1.55459281	0.8139234	-0.2970352	0	0	0	0
ENSG00000001561.6	ENPP4	ENPP4	22875	NM_014936.4	ENST00000321037.4	6.947046e-03	7.528695e-04	2.93075308	2.46110840	0.7221424	-0.4696447	0	0	0	0
ENSG00000001631.15	KRIT1	KRIT1	889	NM_004912.3;NM_001013406.1;NM_194454.1;NM_194456.1;NA	ENST00000340022.6;ENST00000394503.6;ENST00000394505.6;ENST00000394507.5;ENST00000412043.6;ENST00000413688.5;ENST00000422347.5;ENST00000425073.1;ENST00000425919.5;ENST00000430102.5;ENST00000433016.5;ENST00000440209.5;ENST00000444960.5;ENST00000445516.1;ENST00000452773.5;ENST00000454017.5;ENST00000458177.5;ENST00000458493.5	1.035810e-02	1.293436e-03	3.86876060	3.63923062	0.8529127	-0.2295300	0	0	0	0
ENSG00000002016.17	RAD52	RAD52	5893	NM_001297421.1;NA;NM_001297419.1;NM_001297422.1;NM_001297420.1	ENST00000358495.7;ENST00000397230.6;ENST00000430095.6;ENST00000536177.5;ENST00000541619.1;ENST00000542785.5;ENST00000544742.5;ENST00000545564.5	2.249040e-02	3.847989e-03	1.49561381	1.14615362	0.7848777	-0.3494602	1	0	0	0
ENSG00000002549.12	LAP3	LAP3	51056	NA;NM_015907.2	ENST00000226299.8;ENST00000513105.1;ENST00000606142.5;ENST00000618908.4	3.506669e-02	7.266329e-03	6.22057452	6.50682200	1.2194643	0.2862475	0	0	0	0
ENSG00000002933.7	TMEM176A	TMEM176A	55365	NM_018487.2;NA	ENST00000004103.7;ENST00000461345.5;ENST00000468689.1;ENST00000475536.5;ENST00000484928.5	2.417245e-02	4.260772e-03	4.33436266	4.91214649	1.4925547	0.5777838	0	0	0	0
ENSG00000003147.17	ICA1	ICA1	3382	NA;NM_022307.2;NM_001136020.2;NM_004968.3	ENST00000265577.11;ENST00000317367.9;ENST00000396675.7;ENST00000401396.5;ENST00000402384.7;ENST00000406470.6;ENST00000407906.5;ENST00000422063.6;ENST00000430867.5;ENST00000446305.1;ENST00000447326.5	1.177773e-03	6.125432e-05	4.37762125	3.75659410	0.6502078	-0.6210271	0	0	0	0
ENSG00000003756.16	RBM5	RBM5	10181	NM_005778.3;NA	ENST00000347869.7;ENST00000404526.6;ENST00000417905.1;ENST00000437500.5;ENST00000441305.5;ENST00000469838.5	9.764103e-04	4.737962e-05	4.70270228	4.38116653	0.8002176	-0.3215358	0	0	0	0
ENSG00000004399.12	PLXND1	PLXND1	23129	NM_015103.2;NA	ENST00000324093.8;ENST00000504689.1;ENST00000505237.2;ENST00000506979.1	4.307055e-04	1.401404e-05	4.13637421	4.54457850	1.3270330	0.4082043	0	0	0	0
ENSG00000004766.15	VPS50	VPS50	55610	NM_024553.2;NM_017667.3;NA;NM_001257998.1	ENST00000251739.9;ENST00000305866.9;ENST00000443443.1;ENST00000458530.1;ENST00000458707.1;ENST00000544910.5	3.990936e-02	8.697198e-03	3.59188957	3.36698985	0.8556545	-0.2248997	0	0	0	0
ENSG00000004776.12	HSPB6	HSPB6	126393	NM_144617.2;NA	ENST00000004982.5;ENST00000587965.1;ENST00000592984.6	5.619402e-04	2.110587e-05	1.81840850	0.83674661	0.5063961	-0.9816619	0	0	0	0
ENSG00000004838.13	ZMYND10	ZMYND10	51364	NM_015896.3;NM_001308379.1;NA	ENST00000231749.7;ENST00000360165.7;ENST00000442887.1	3.209163e-03	2.549186e-04	2.00102811	0.85093967	0.4505976	-1.1500884	0	0	0	0
ENSG00000004961.14	HCCS	HCCS	3052	NM_001122608.2;NA	ENST00000321143.8;ENST00000380762.4;ENST00000380763.7	1.855582e-03	1.179944e-04	3.63743422	3.95301514	1.2445127	0.3155809	0	0	0	0
ENSG00000005022.5	SLC25A5	SLC25A5	292	NM_001152.4	ENST00000317881.8	2.978507e-03	2.298438e-04	7.42423453	7.77549739	1.2756768	0.3512629	0	0	0	0
ENSG00000005059.15	MCUB	MCUB	55013	NM_017918.4	ENST00000394650.6	8.462523e-03	9.795470e-04	3.27495427	3.60329219	1.2555660	0.3283379	0	0	0	0
ENSG00000005249.12	PRKAR2B	PRKAR2B	5577	NM_002736.2	ENST00000265717.4	1.057398e-02	1.332451e-03	3.98169902	3.37169112	0.6551931	-0.6100079	0	0	0	0
ENSG00000005302.17	MSL3	MSL3	10943	NM_078629.3;NM_078628.1;NM_001282174.1;NA;NM_006800.3;NM_001193270.2	ENST00000312196.8;ENST00000337339.6;ENST00000361672.6;ENST00000380692.6;ENST00000380693.7;ENST00000398527.6;ENST00000421368.2;ENST00000476743.5	4.219804e-02	9.397043e-03	3.37308126	3.58254529	1.1562585	0.2094640	0	0	0	0
ENSG00000005339.14	CREBBP	CREBBP	1387	NM_004380.2;NM_001079846.1;NA	ENST00000262367.9;ENST00000382070.7;ENST00000570939.2;ENST00000571826.5;ENST00000572134.1;ENST00000573517.6;ENST00000637492.1	1.439111e-03	8.288382e-05	4.25487598	3.92137391	0.7936077	-0.3335021	0	0	0	0
ENSG00000005483.20	KMT2E	KMT2E	55904	NM_018682.3;NM_182931.2;NA	ENST00000257745.8;ENST00000311117.7;ENST00000473063.1;ENST00000474203.5;ENST00000476671.5;ENST00000478990.5;ENST00000479838.2;ENST00000495267.5;ENST00000622386.1	4.955814e-04	1.754697e-05	4.57467422	4.17796177	0.7595872	-0.3967125	0	0	0	0
ENSG00000005486.16	RHBDD2	RHBDD2	57414	NM_001040456.1;NM_001040457.1;NA	ENST00000006777.10;ENST00000318622.8;ENST00000428119.1	1.581477e-02	2.347581e-03	4.68996083	4.41120618	0.8243023	-0.2787547	0	0	0	0
ENSG00000005700.14	IBTK	IBTK	25998	NM_015525.3;NA;NM_001300906.1	ENST00000306270.11;ENST00000503631.5;ENST00000510291.5;ENST00000610980.4	3.414060e-02	6.946726e-03	4.34564252	4.10869224	0.8485371	-0.2369503	0	0	0	0
ENSG00000005801.16	ZNF195	ZNF195	7748	NM_001130519.2;NM_001242843.1;NM_007152.4;NM_001130520.2;NA;NR_040083.1;NM_001242841.1;NM_001242842.1	ENST00000005082.13;ENST00000343338.11;ENST00000354599.10;ENST00000399602.8;ENST00000427810.6;ENST00000429541.6;ENST00000438262.6;ENST00000525502.5;ENST00000526601.5;ENST00000528410.5;ENST00000528796.5;ENST00000529678.5;ENST00000532539.1;ENST00000533036.5;ENST00000534569.5;ENST00000618467.4;ENST00000620374.4	8.389919e-03	9.634048e-04	2.08554346	1.85427456	0.8518853	-0.2312689	0	0	0	0
ENSG00000005812.10	FBXL3	FBXL3	26224	NM_012158.2;NA	ENST00000355619.9;ENST00000417323.1	8.694065e-03	1.021940e-03	4.52701899	4.24202172	0.8207432	-0.2849973	0	0	0	0
ENSG00000006007.11	GDE1	GDE1	51573	NM_001324066.1;NA	ENST00000353258.7;ENST00000569773.1;ENST00000569899.5	3.172779e-02	6.202339e-03	5.24960791	5.03179780	0.8598697	-0.2178101	0	0	0	0
ENSG00000006015.17	C19orf60	C19orf60	55049	NM_001100418.1;NM_001100419.1;NA	ENST00000358607.10;ENST00000450195.6;ENST00000595490.1	7.326081e-03	8.074605e-04	2.39373526	2.67612515	1.2162079	0.2823899	0	0	0	0
ENSG00000006042.11	TMEM98	TMEM98	26022	NA;NM_001033504.1;NM_001301746.1;NM_015544.2	ENST00000261713.8;ENST00000394642.7;ENST00000395149.6;ENST00000439138.5;ENST00000578289.5;ENST00000579849.5;ENST00000583437.2	2.875769e-02	5.407908e-03	3.49605087	2.98278832	0.7006362	-0.5132626	0	0	0	0
ENSG00000006118.14	TMEM132A	TMEM132A	54972	NM_017870.3;NA	ENST00000005286.8;ENST00000453848.6;ENST00000535480.1;ENST00000536409.1;ENST00000540112.1;ENST00000544065.5	5.574778e-04	2.088114e-05	2.87240912	3.41401297	1.4555898	0.5416039	0	0	0	0
ENSG00000006194.9	ZNF263	ZNF263	10127	NM_005741.4;NA	ENST00000219069.5;ENST00000538765.2;ENST00000572748.1;ENST00000573578.1;ENST00000574253.1;ENST00000574674.1;ENST00000575332.1;ENST00000575823.1	4.238652e-03	3.702171e-04	3.46389252	3.14032866	0.7990935	-0.3235639	0	0	0	0
ENSG00000006451.7	RALA	RALA	5898	NM_005402.3;NA	ENST00000005257.6;ENST00000436179.1	2.243939e-02	3.833415e-03	4.95746480	5.12992187	1.1269762	0.1724571	0	0	0	0
ENSG00000006607.13	FARP2	FARP2	9855	NM_014808.3;NM_001282983.1;NA;NM_001282984.1	ENST00000264042.7;ENST00000373287.8;ENST00000412332.1;ENST00000413432.2;ENST00000418082.1;ENST00000422951.1;ENST00000444371.1;ENST00000445489.1;ENST00000627550.2	1.016161e-02	1.261090e-03	3.36077916	3.11764890	0.8449101	-0.2431303	0	0	0	0
ENSG00000006652.13	IFRD1	IFRD1	3475	NM_001007245.2;NM_001550.3;NA;NM_001197079.1;NM_001197080.1	ENST00000005558.8;ENST00000403825.7;ENST00000417662.1;ENST00000421296.1;ENST00000429071.5;ENST00000432734.1;ENST00000440625.5;ENST00000443101.6;ENST00000445335.1;ENST00000462155.2;ENST00000476927.5;ENST00000535603.5;ENST00000621379.4	1.199849e-02	1.602176e-03	3.08088224	3.49855197	1.3357682	0.4176697	0	0	0	0
ENSG00000006756.15	ARSD	ARSD	414	NM_001669.3;NA	ENST00000381154.5;ENST00000458014.1	3.066161e-04	8.331665e-06	4.37007227	3.83267258	0.6890117	-0.5373997	0	1	0	0
ENSG00000006757.11	PNPLA4	PNPLA4	8228	NM_004650.2;NA;NM_001142389.1;NM_001172672.1	ENST00000381042.8;ENST00000442940.1;ENST00000444736.5;ENST00000537427.5	9.475298e-03	1.142901e-03	3.54234698	3.20319150	0.7905039	-0.3391555	0	0	0	0
ENSG00000007080.10	CCDC124	CCDC124	115098	NM_001136203.1;NA;NM_138442.3	ENST00000445755.6;ENST00000596123.1;ENST00000597436.5	6.823972e-03	7.302518e-04	3.82317387	4.09186849	1.2047173	0.2686946	0	0	0	0
ENSG00000007237.18	GAS7	GAS7	8522	NA;NM_201433.1;NM_001130831.1;NM_003644.2;NM_201432.1	ENST00000323816.8;ENST00000396115.6;ENST00000432992.6;ENST00000437099.6;ENST00000542249.5;ENST00000578599.5;ENST00000579158.5;ENST00000580043.1;ENST00000580865.5;ENST00000583882.5;ENST00000584146.6;ENST00000584389.5;ENST00000585266.5	2.311186e-02	4.011061e-03	3.61944521	3.10335604	0.6992648	-0.5160892	0	0	0	0
ENSG00000007384.15	RHBDF1	RHBDF1	64285	NM_022450.3;NA	ENST00000262316.10;ENST00000419764.1;ENST00000448893.1;ENST00000450643.5	3.400397e-04	9.670119e-06	3.15995694	2.66195978	0.7080891	-0.4979972	0	0	0	0
ENSG00000007402.11	CACNA2D2	CACNA2D2	9254	NM_001005505.2;NM_001291101.1;NA;NM_006030.3;NM_001174051.2	ENST00000266039.7;ENST00000360963.7;ENST00000423994.6;ENST00000424201.6;ENST00000429770.5;ENST00000479441.1	1.559873e-03	9.343570e-05	1.44023547	0.27534432	0.4459979	-1.1648912	0	0	0	0
ENSG00000007541.16	PIGQ	PIGQ	9091	NM_148920.2;NA;NM_004204.3	ENST00000026218.9;ENST00000293874.2;ENST00000321878.9;ENST00000409527.6;ENST00000422307.6;ENST00000439574.1;ENST00000470411.2;ENST00000540241.1	5.899394e-03	5.934303e-04	2.98543122	2.54805889	0.7384784	-0.4373723	0	0	0	0
ENSG00000008018.8	PSMB1	PSMB1	5689	NM_002793.3	ENST00000262193.6	1.983725e-02	3.239460e-03	7.02523704	7.27052385	1.1853284	0.2452868	0	0	0	0
ENSG00000008256.15	CYTH3	CYTH3	9265	NM_004227.3;NA	ENST00000350796.7;ENST00000396741.3	2.752922e-02	5.084673e-03	3.18596978	2.78068517	0.7550873	-0.4052846	0	0	0	0
ENSG00000008282.8	SYPL1	SYPL1	6856	NM_006754.3;NM_182715.2;NA	ENST00000011473.6;ENST00000455385.6;ENST00000464029.5;ENST00000470347.1	3.112925e-04	8.565488e-06	5.95917859	5.55677515	0.7565968	-0.4024034	0	0	0	0
ENSG00000008513.14	ST3GAL1	ST3GAL1	6482	NA;NM_003033.3	ENST00000399640.3;ENST00000517668.5;ENST00000519924.5;ENST00000521180.5;ENST00000522652.5;ENST00000523634.1;ENST00000523854.5;ENST00000523855.1	3.670033e-02	7.721460e-03	4.00626794	4.39860814	1.3125207	0.3923402	0	0	0	0
ENSG00000008517.16	IL32	IL32	9235	NM_001012634.1;NM_001012633.1;NM_001012636.1;NA;NM_001308078.1;NM_001012631.1;NM_001012635.1;NM_001012632.1	ENST00000008180.13;ENST00000325568.9;ENST00000382213.7;ENST00000396887.7;ENST00000396890.6;ENST00000440815.7;ENST00000444393.7;ENST00000525228.5;ENST00000525377.6;ENST00000525643.6;ENST00000526464.6;ENST00000528163.6;ENST00000529550.5;ENST00000529699.5;ENST00000530538.6;ENST00000530890.5;ENST00000531965.5;ENST00000533097.6;ENST00000534507.5;ENST00000548246.1;ENST00000548476.5;ENST00000548652.5;EN…	3.308876e-03	2.661885e-04	4.72914303	5.42468226	1.6194896	0.6955392	0	0	1	1
ENSG00000008853.16	RHOBTB2	RHOBTB2	23221	NM_015178.2;NM_001160036.1;NM_001160037.1;NA	ENST00000251822.6;ENST00000519685.5;ENST00000522948.5;ENST00000524077.5	5.393062e-05	6.549270e-07	2.20194087	1.68668208	0.6996674	-0.5152588	0	0	0	0
ENSG00000009790.14	TRAF3IP3	TRAF3IP3	80342	NM_001287754.1;NM_001320143.1;NM_025228.3;NM_001320144.1;NA	ENST00000367023.5;ENST00000367024.5;ENST00000367025.7;ENST00000367026.7;ENST00000400959.7;ENST00000477431.1;ENST00000479796.5;ENST00000487271.5	2.679248e-02	4.899690e-03	1.96887655	2.48130593	1.4264502	0.5124294	0	0	0	0
ENSG00000009830.11	POMT2	POMT2	29954	NM_013382.5;NA	ENST00000261534.8;ENST00000554948.1;ENST00000556171.1;ENST00000556394.1	3.408764e-05	3.405970e-07	2.15152605	1.77270522	0.7690659	-0.3788208	0	0	0	0
ENSG00000009844.15	VTA1	VTA1	51534	NA;NM_016485.4;NM_001286372.1;NM_001286371.1	ENST00000367621.1;ENST00000367630.8;ENST00000452973.6;ENST00000620996.4	8.391914e-03	9.641639e-04	3.56600560	3.86290652	1.2285026	0.2969009	0	0	0	0
ENSG00000010017.12	RANBP9	RANBP9	10048	NM_005493.2	ENST00000011619.5	3.807837e-02	8.157700e-03	4.66240212	4.93098042	1.2046202	0.2685783	0	0	0	0
ENSG00000010030.13	ETV7	ETV7	51513	NM_001207035.1;NM_016135.3;NM_001207038.1;NM_001207036.1;NM_001207041.1;NM_001207037.1;NM_001207040.1;NM_001207039.1	ENST00000339796.9;ENST00000340181.8;ENST00000373737.8;ENST00000373738.4;ENST00000538992.3;ENST00000615781.4;ENST00000620358.4;ENST00000627426.2	1.538968e-03	9.147378e-05	0.74489154	1.63119814	1.8484379	0.8863066	0	0	0	0
ENSG00000010270.13	STARD3NL	STARD3NL	83930	NM_032016.3;NA	ENST00000009041.11;ENST00000396013.5;ENST00000429075.1;ENST00000434197.5;ENST00000440144.5;ENST00000453225.5	6.678539e-03	7.075016e-04	4.45031873	4.69259679	1.1828590	0.2422781	0	0	0	0
ENSG00000010318.20	PHF7	PHF7	51533	NM_001321126.1;NM_001278221.2;NA	ENST00000327906.7;ENST00000347025.6;ENST00000461861.5;ENST00000465863.1;ENST00000614886.4;ENST00000615126.1	6.777128e-04	2.812807e-05	1.18578454	0.60058702	0.6665581	-0.5851975	0	0	0	0
ENSG00000010319.6	SEMA3G	SEMA3G	56920	NM_020163.1;NA	ENST00000231721.6;ENST00000475739.1	4.762637e-04	1.666777e-05	2.07258990	1.28833448	0.5806516	-0.7842554	0	0	0	0
ENSG00000010322.15	NISCH	NISCH	11188	NM_007184.3;NM_001276294.1;NA;NM_001276293.1	ENST00000345716.8;ENST00000420808.2;ENST00000479054.5;ENST00000488380.5	4.152811e-04	1.323554e-05	3.66389643	3.34094461	0.7994325	-0.3229518	0	0	0	0
ENSG00000010327.10	STAB1	STAB1	23166	NM_015136.2;NA	ENST00000321725.10;ENST00000469989.1	3.972964e-02	8.639710e-03	2.01290990	2.33746045	1.2522743	0.3245506	0	0	0	0
ENSG00000010404.17	IDS	IDS	3423	NM_000202.7;NM_006123.4;NA	ENST00000340855.10;ENST00000370441.8;ENST00000428056.6;ENST00000521702.1	4.184677e-02	9.269014e-03	4.88643895	5.15630500	1.2056959	0.2698661	0	0	0	0
ENSG00000010610.9	CD4	CD4	920	NM_000616.4;NA	ENST00000011653.8;ENST00000539492.1;ENST00000541982.5	3.280414e-03	2.623861e-04	4.42275647	4.93978428	1.4310041	0.5170278	0	0	0	0
ENSG00000010626.14	LRRC23	LRRC23	10233	NM_201650.2;NM_006992.3;NA;NM_001135217.1	ENST00000007969.12;ENST00000323702.9;ENST00000415834.5;ENST00000429740.1;ENST00000433346.5;ENST00000436789.5;ENST00000443597.6;ENST00000622489.4	2.293593e-02	3.966111e-03	2.48065684	2.19717888	0.8216079	-0.2834780	0	0	0	0
ENSG00000010671.15	BTK	BTK	695	NM_000061.2;NM_001287345.1;NA;NM_001287344.1	ENST00000308731.7;ENST00000372880.5;ENST00000618050.4;ENST00000621635.4	1.593369e-02	2.375760e-03	2.40684258	2.79578009	1.3094287	0.3889375	0	0	0	0
ENSG00000010818.9	HIVEP2	HIVEP2	3097	NA;NM_006734.3	ENST00000012134.7;ENST00000367603.7;ENST00000367604.6	6.223705e-03	6.362109e-04	2.32894889	2.66675134	1.2638300	0.3378024	0	0	0	0
ENSG00000011021.21	CLCN6	CLCN6	1185	NM_001256959.1;NM_001286.3;NA	ENST00000312413.10;ENST00000346436.10;ENST00000376496.4;ENST00000376497.7	1.399234e-02	1.978830e-03	1.72332710	1.44442991	0.8242208	-0.2788972	0	0	0	0
ENSG00000011052.21	NME1-NME2	NME1-NME2	654364	NA;NM_001018136.2;NR_037149.1	ENST00000376392.10;ENST00000393193.6;ENST00000555572.1	1.312163e-02	1.809300e-03	6.67734275	7.14785672	1.3856030	0.4705140	0	0	0	0
ENSG00000011114.14	BTBD7	BTBD7	55727	NM_018167.4;NM_001002860.3;NA;NM_001289133.1	ENST00000298896.7;ENST00000334746.9;ENST00000553975.1;ENST00000554565.5;ENST00000554968.1;ENST00000555525.1	6.778743e-07	1.319903e-09	2.86267099	2.29657506	0.6754421	-0.5660959	0	0	0	0
ENSG00000011132.11	APBA3	APBA3	9546	NM_004886.3	ENST00000316757.3	1.326534e-02	1.836368e-03	1.23411780	1.45902158	1.1686993	0.2249038	0	0	0	0
ENSG00000011295.15	TTC19	TTC19	54902	NM_001271420.1;NA	ENST00000261647.9;ENST00000470649.1;ENST00000578103.1	1.439439e-02	2.053391e-03	4.32802694	4.04249190	0.8204373	-0.2855350	0	0	1	0
ENSG00000011376.9	LARS2	LARS2	23395	NM_015340.3;NA	ENST00000265537.7;ENST00000414984.5;ENST00000415258.5;ENST00000430399.1;ENST00000431023.5	3.977538e-02	8.653733e-03	2.88739374	2.69880152	0.8774615	-0.1885922	0	0	0	0
ENSG00000011405.13	PIK3C2A	PIK3C2A	5286	NM_001321378.1;NA	ENST00000265970.11;ENST00000532035.1	1.685563e-02	2.569456e-03	3.80517088	3.43513810	0.7737649	-0.3700328	0	0	0	0
ENSG00000011422.11	PLAUR	PLAUR	5329	NM_001005377.2;NM_001005376.2;NM_002659.3;NA;NM_001301037.1	ENST00000221264.8;ENST00000339082.7;ENST00000340093.7;ENST00000593447.5;ENST00000593714.5;ENST00000593939.5;ENST00000595038.5;ENST00000599546.1;ENST00000599892.5;ENST00000601723.5;ENST00000602141.5	2.795867e-02	5.196049e-03	3.63776447	3.99932235	1.2848125	0.3615579	0	0	0	0
ENSG00000011426.10	ANLN	ANLN	54443	NM_018685.4;NM_001284301.2;NA	ENST00000265748.6;ENST00000396068.6;ENST00000418118.1;ENST00000424865.1;ENST00000428612.5;ENST00000446635.5;ENST00000457743.1	1.368733e-03	7.747992e-05	2.93426902	3.59314605	1.5788532	0.6588770	0	1	0	0
ENSG00000011600.11	TYROBP	TYROBP	7305	NM_003332.3;NM_001173514.1;NA	ENST00000262629.8;ENST00000424586.7;ENST00000544690.6;ENST00000585901.6;ENST00000589517.1	8.011051e-04	3.583546e-05	5.59847980	6.11574670	1.4312413	0.5172669	0	0	0	0
ENSG00000012171.19	SEMA3B	SEMA3B	7869	NA;NM_001005914.2;NM_001290062.1;NM_001290060.1;NM_004636.3	ENST00000418576.3;ENST00000433753.4;ENST00000456560.6;ENST00000611067.4;ENST00000616701.4;ENST00000618865.4;ENST00000621029.4	5.069022e-03	4.732323e-04	2.31366253	1.39318347	0.5283336	-0.9204791	0	0	0	0
ENSG00000012232.8	EXTL3	EXTL3	2137	NM_001440.3;NA	ENST00000220562.8;ENST00000517738.1;ENST00000521473.5;ENST00000521532.5;ENST00000523149.5	2.505939e-02	4.473607e-03	2.64453195	2.39427520	0.8407468	-0.2502568	0	0	0	0
ENSG00000012660.13	ELOVL5	ELOVL5	60481	NM_001301856.1;NM_001242831.1;NM_001242828.1;NM_001242830.1	ENST00000304434.10;ENST00000370913.5;ENST00000370918.8;ENST00000542638.5	1.116637e-03	5.687320e-05	7.29360116	6.65472761	0.6422142	-0.6388736	0	0	0	0
ENSG00000012779.10	ALOX5	ALOX5	240	NM_000698.4;NM_001256154.2;NA	ENST00000374391.6;ENST00000542434.5;ENST00000612635.4	1.645490e-02	2.497409e-03	3.08869549	3.47974502	1.3113470	0.3910495	0	0	0	0
ENSG00000012822.15	CALCOCO1	CALCOCO1	57658	NA;NM_001143682.1;NM_020898.2	ENST00000262059.8;ENST00000430117.6;ENST00000546443.5;ENST00000546619.5;ENST00000548177.5;ENST00000548263.5;ENST00000549173.5;ENST00000549349.5;ENST00000549688.1;ENST00000549784.5;ENST00000550804.5;ENST00000551900.5;ENST00000552623.5	5.394741e-05	6.578953e-07	4.11415564	3.72073641	0.7613231	-0.3934192	0	0	0	0
ENSG00000012963.14	UBR7	UBR7	55148	NM_175748.3;NA	ENST00000013070.10;ENST00000553857.5;ENST00000554232.5;ENST00000555113.5;ENST00000555329.1;ENST00000556871.5	1.193875e-04	2.073804e-06	4.49432596	4.11027470	0.7662828	-0.3840513	0	0	0	0
ENSG00000013275.7	PSMC4	PSMC4	5704	NM_006503.3;NA	ENST00000157812.6;ENST00000455878.2	4.483005e-03	3.992346e-04	5.61255900	5.84640364	1.1759646	0.2338446	0	0	0	0
ENSG00000013288.8	MAN2B2	MAN2B2	23324	NM_015274.2;NM_001292038.1;NA	ENST00000285599.7;ENST00000504248.5;ENST00000505907.1	4.320721e-03	3.788048e-04	3.06586755	2.70551681	0.7789752	-0.3603507	0	0	0	0
ENSG00000013306.15	SLC25A39	SLC25A39	51629	NM_001321241.1;NM_001143780.2;NM_001321240.1;NA	ENST00000225308.12;ENST00000377095.9;ENST00000537904.6;ENST00000585523.1;ENST00000585636.5;ENST00000586016.5;ENST00000586633.5;ENST00000588049.5;ENST00000588767.5;ENST00000590194.5;ENST00000592857.5	3.605789e-03	2.961713e-04	5.34244354	5.81252592	1.3851886	0.4700824	0	0	0	0
ENSG00000013523.9	ANGEL1	ANGEL1	23357	NM_015305.3;NA	ENST00000251089.6;ENST00000555079.1;ENST00000556298.1;ENST00000557179.5	9.114591e-04	4.320043e-05	2.65221760	2.33074252	0.8002512	-0.3214751	0	0	0	0
ENSG00000013725.14	CD6	CD6	923	NM_006725.4;NM_001254750.1;NA;NM_001254751.1	ENST00000313421.11;ENST00000352009.9;ENST00000433107.6;ENST00000452451.6;ENST00000538611.1;ENST00000542157.5	1.172484e-02	1.545209e-03	0.72563510	1.41972027	1.6178582	0.6940852	0	0	0	0
ENSG00000013810.18	TACC3	TACC3	10460	NM_006342.2;NA	ENST00000313288.8;ENST00000458173.3;ENST00000470136.1;ENST00000485989.6;ENST00000493975.5;ENST00000612220.4;ENST00000617535.4	1.008450e-03	4.939936e-05	3.28623383	3.78823707	1.4161786	0.5020032	0	1	0	0
ENSG00000014123.9	UFL1	UFL1	23376	NM_015323.4	ENST00000369278.4	4.232539e-02	9.438415e-03	3.99399486	3.78979986	0.8680229	-0.2041950	0	0	0	0
ENSG00000014138.8	POLA2	POLA2	23649	NM_002689.3;NA	ENST00000265465.7;ENST00000525924.1;ENST00000532391.1	1.706402e-03	1.056228e-04	2.45807059	2.83379887	1.2974944	0.3757283	0	1	0	0
ENSG00000014164.6	ZC3H3	ZC3H3	23144	NM_015117.2;NA	ENST00000262577.5;ENST00000528401.1	2.086161e-02	3.476222e-03	2.15113449	2.44024011	1.2218825	0.2891056	0	0	0	0
ENSG00000014216.15	CAPN1	CAPN1	823	NM_005186.3;NM_001198869.1;NA;NM_001198868.1	ENST00000279247.10;ENST00000524773.5;ENST00000526468.1;ENST00000526966.5;ENST00000527323.5;ENST00000527699.5;ENST00000527739.5;ENST00000528396.5;ENST00000529133.5;ENST00000531068.5;ENST00000532285.1;ENST00000533129.5;ENST00000533820.5;ENST00000533909.5;ENST00000534373.5	4.688345e-02	1.090648e-02	5.40191619	5.55706997	1.1135403	0.1551538	0	0	0	0
ENSG00000014641.17	MDH1	MDH1	4190	NM_001316374.1;NA;NM_001199111.1;NM_001199112.1	ENST00000233114.12;ENST00000409476.5;ENST00000409908.5;ENST00000432309.5;ENST00000436321.5;ENST00000442225.5;ENST00000454035.5;ENST00000539945.5;ENST00000544381.3	9.941811e-04	4.829287e-05	6.86936926	7.11132245	1.1825926	0.2419532	0	0	0	0
ENSG00000014914.20	MTMR11	MTMR11	10903	NM_181873.3;NM_001145862.1	ENST00000369140.7;ENST00000439741.3	3.682428e-02	7.758837e-03	2.22035729	1.82860493	0.7622032	-0.3917524	0	0	0	0
ENSG00000015133.18	CCDC88C	CCDC88C	440193	NA;NM_001080414.3	ENST00000331194.8;ENST00000389856.9;ENST00000389857.10;ENST00000553403.1	3.280414e-03	2.623170e-04	2.87487681	2.36656571	0.7030450	-0.5083111	0	0	0	0
ENSG00000015285.10	WAS	WAS	7454	NM_000377.2;NA	ENST00000376701.4;ENST00000450772.5	5.093959e-03	4.760904e-04	2.03610520	2.57874389	1.4566343	0.5426387	0	0	0	0
ENSG00000015475.18	BID	BID	637	NM_197966.2;NA;NM_001244570.1;NM_197967.2;NM_001244567.1;NM_001244569.1;NM_001244572.1;NM_001196.3	ENST00000317361.11;ENST00000342111.9;ENST00000399765.5;ENST00000399767.5;ENST00000399774.7;ENST00000551952.5;ENST00000611040.1;ENST00000614949.4;ENST00000615414.4;ENST00000617586.1;ENST00000622694.4	1.519170e-04	2.942438e-06	3.05347109	3.55985991	1.4204901	0.5063888	0	0	0	0
ENSG00000015568.12	RGPD5	RGPD5	84220	NM_005054.2;NA;NM_032260.2	ENST00000016946.7;ENST00000272454.10;ENST00000393283.5;ENST00000430736.5;ENST00000432606.1;ENST00000441344.1	1.284079e-02	1.758075e-03	1.63080925	1.27450992	0.7811658	-0.3562993	0	0	0	0
ENSG00000016391.10	CHDH	CHDH	55349	NM_018397.4;NA	ENST00000315251.10;ENST00000467802.1;ENST00000481668.5	7.497094e-05	1.041050e-06	2.23374717	1.43611058	0.5752908	-0.7976366	0	0	0	0
ENSG00000016864.18	GLT8D1	GLT8D1	55830	NM_018446.3;NM_152932.2;NA;NM_001010983.2	ENST00000266014.10;ENST00000394783.7;ENST00000464705.1;ENST00000478968.6;ENST00000479553.5;ENST00000487642.5;ENST00000491606.5;ENST00000497436.5;ENST00000497953.5	9.126808e-05	1.406490e-06	5.27173247	4.93716521	0.7930220	-0.3345673	0	0	0	0
ENSG00000017427.15	IGF1	IGF1	3479	NM_001111285.2;NM_000618.4;NA;NM_001111284.1;NM_001111283.2	ENST00000307046.8;ENST00000337514.10;ENST00000392904.5;ENST00000392905.6;ENST00000424202.6;ENST00000456098.5	4.515118e-03	4.026831e-04	2.54138926	1.67185702	0.5473243	-0.8695322	0	0	0	0
ENSG00000018236.14	CNTN1	CNTN1	1272	NA;NM_175038.2;NM_001256063.1;NM_001256064.1;NM_001843.3	ENST00000347616.5;ENST00000348761.2;ENST00000547702.5;ENST00000547849.5;ENST00000548005.5;ENST00000551295.6;ENST00000551424.5;ENST00000552248.5;ENST00000552913.5	1.596015e-02	2.385518e-03	1.69256259	0.74541214	0.5186559	-0.9471504	0	0	0	0
ENSG00000018610.13	CXorf56	CXorf56	63932	NM_001170569.1;NM_001170570.1	ENST00000320339.8;ENST00000536133.2	1.188726e-02	1.579967e-03	3.44142442	3.67834679	1.1784760	0.2369224	0	0	0	0
ENSG00000019144.18	PHLDB1	PHLDB1	23187	NM_001144759.2;NM_015157.3;NA;NM_001144758.2	ENST00000356063.9;ENST00000361417.6;ENST00000530708.4;ENST00000532639.3;ENST00000534140.2;ENST00000600882.5	1.294525e-02	1.780387e-03	3.85589661	3.48711194	0.7744346	-0.3687847	0	0	0	0
ENSG00000019169.10	MARCO	MARCO	8685	NM_006770.3;NA	ENST00000327097.4;ENST00000412481.1	4.666062e-04	1.609069e-05	-0.47320414	1.38260682	3.6195515	1.8558110	0	0	0	0
ENSG00000019582.14	CD74	CD74	972	NA;NM_001025159.2;NM_001025158.2	ENST00000009530.11;ENST00000353334.10;ENST00000377795.7;ENST00000518797.5;ENST00000524315.5	3.918465e-03	3.348300e-04	9.17534692	9.71787557	1.4565232	0.5425287	0	0	0	0
ENSG00000019995.6	ZRANB1	ZRANB1	54764	NM_017580.2	ENST00000359653.4	2.380696e-02	4.163413e-03	3.41180534	3.19184196	0.8585872	-0.2199634	0	0	0	0
ENSG00000020256.19	ZFP64	ZFP64	55734	NM_018197.2;NM_022088.4;NM_199427.2;NA;NM_001319146.1	ENST00000216923.4;ENST00000346617.8;ENST00000361387.6;ENST00000371515.8;ENST00000371518.6;ENST00000371523.8;ENST00000395979.1;ENST00000395989.7;ENST00000456175.5	1.828979e-02	2.878983e-03	2.64570201	2.85041069	1.1524536	0.2047087	0	0	0	0
ENSG00000020633.18	RUNX3	RUNX3	864	NM_004350.2;NA;NM_001031680.2	ENST00000308873.10;ENST00000338888.3;ENST00000399916.5	1.933515e-02	3.124813e-03	1.33793720	1.85307449	1.4291301	0.5151373	0	0	0	0
ENSG00000021762.19	OSBPL5	OSBPL5	114879	NM_020896.3;NA;NM_001144063.1	ENST00000263650.11;ENST00000348039.9;ENST00000389989.7;ENST00000478260.5;ENST00000525498.5;ENST00000526122.5;ENST00000530372.5;ENST00000533234.5;ENST00000533721.5;ENST00000534157.1;ENST00000534454.5	2.004909e-03	1.330670e-04	2.82251945	2.44990683	0.7723825	-0.3726126	0	0	0	0
ENSG00000021776.10	AQR	AQR	9716	NM_014691.2;NA	ENST00000156471.9;ENST00000560117.1	1.049888e-02	1.319503e-03	3.37721750	3.13543679	0.8457008	-0.2417807	0	0	0	0
ENSG00000022267.16	FHL1	FHL1	2273	NA;NM_001330659.1;NM_001159699.1;NM_001449.4;NM_001167819.1;NM_001159702.2;NM_001159701.1;NM_001159704.1;NM_001159703.1;NR_027621.1;NM_001159700.1	ENST00000345434.7;ENST00000370674.3;ENST00000370676.7;ENST00000370683.5;ENST00000370690.7;ENST00000394153.6;ENST00000394155.6;ENST00000420362.5;ENST00000434885.5;ENST00000449474.5;ENST00000452016.5;ENST00000456445.5;ENST00000458357.5;ENST00000535737.5;ENST00000539015.5;ENST00000543669.5;ENST00000618438.4;ENST00000625935.2;ENST00000627383.2;ENST00000627578.2;ENST00000627812.2;ENST00000628032.2;ENS…	8.966407e-03	1.064060e-03	3.56382898	2.97777308	0.6661616	-0.5860559	0	0	0	0
ENSG00000022277.12	RTFDC1	RTFDC1	51507	NM_001283035.1;NM_001283036.1;NM_001283037.1;NA	ENST00000023939.8;ENST00000357348.9;ENST00000395881.7;ENST00000449062.1	3.834246e-03	3.241702e-04	5.90782146	6.15091318	1.1835263	0.2430917	0	0	0	0
ENSG00000022840.15	RNF10	RNF10	9921	NM_014868.4;NM_001330474.1;NA	ENST00000325954.8;ENST00000413266.6;ENST00000537740.1;ENST00000537997.1;ENST00000538254.1;ENST00000539486.1;ENST00000540046.5;ENST00000542207.5;ENST00000542438.1;ENST00000546262.5	1.400789e-03	8.003071e-05	5.57222781	5.34853497	0.8563706	-0.2236928	0	0	0	0
ENSG00000022976.15	ZNF839	ZNF839	55778	NM_018335.4;NA;NM_001267827.1;NM_001267828.1	ENST00000442396.6;ENST00000558462.5;ENST00000558490.5;ENST00000558850.5;ENST00000559155.5;ENST00000559185.5;ENST00000560112.1;ENST00000560568.5;ENST00000561251.5	2.394143e-04	5.627818e-06	2.06519376	1.69397715	0.7731302	-0.3712166	0	0	0	0
ENSG00000023516.8	AKAP11	AKAP11	11215	NM_016248.3	ENST00000025301.3	3.918465e-03	3.349047e-04	3.38571103	3.07775200	0.8077837	-0.3079590	0	0	0	0
ENSG00000023902.13	PLEKHO1	PLEKHO1	51177	NM_001304723.1;NM_001304722.1	ENST00000369124.4;ENST00000369126.5	1.065449e-02	1.348418e-03	3.83629227	4.23210640	1.3156850	0.3958141	0	0	0	0
ENSG00000024422.11	EHD2	EHD2	30846	NM_014601.3;NA	ENST00000263277.7;ENST00000538399.1	1.513891e-02	2.210020e-03	3.35087917	2.89406253	0.7285922	-0.4568166	0	0	0	0
ENSG00000024526.16	DEPDC1	DEPDC1	55635	NM_017779.5;NM_001114120.2;NA	ENST00000370966.9;ENST00000456315.6;ENST00000525124.1	7.221243e-05	9.768436e-07	0.90981509	1.68429162	1.7105693	0.7744765	0	1	0	0
ENSG00000025039.14	RRAGD	RRAGD	58528	NA;NM_021244.4	ENST00000359203.3;ENST00000369415.8	2.087977e-03	1.413311e-04	1.32129416	1.90459298	1.4982712	0.5832988	0	1	1	0
ENSG00000025434.18	NR1H3	NR1H3	10062	NM_001130102.2;NA;NM_001130101.2;NM_005693.3;NM_001251934.1	ENST00000395397.7;ENST00000405576.5;ENST00000405853.7;ENST00000407404.5;ENST00000412937.5;ENST00000436029.5;ENST00000436778.5;ENST00000437276.1;ENST00000441012.6;ENST00000444396.5;ENST00000449369.5;ENST00000457932.5;ENST00000467728.5;ENST00000481889.6;ENST00000527949.1;ENST00000531660.5;ENST00000616973.4	3.081779e-02	5.950064e-03	3.20612741	3.62459065	1.3365032	0.4184632	0	0	0	0
ENSG00000025708.13	TYMP	TYMP	1890	NM_001113755.2;NA;NM_001257989.1	ENST00000252029.7;ENST00000395678.7;ENST00000395680.5;ENST00000395681.5;ENST00000425169.1	5.429415e-03	5.246914e-04	4.63807597	5.12163086	1.3981846	0.4835549	0	0	0	0
ENSG00000026751.16	SLAMF7	SLAMF7	57823	NM_001282592.1;NA;NM_021181.4;NM_001282589.1;NM_001282588.1;NM_001282593.1;NM_001282591.1;NM_001282590.1	ENST00000359331.8;ENST00000368042.7;ENST00000368043.7;ENST00000441662.6;ENST00000444090.6;ENST00000458104.6;ENST00000458602.6;ENST00000495334.1;ENST00000621377.4	3.160110e-03	2.480677e-04	2.60832807	3.55243631	1.9239993	0.9441082	0	0	0	0
ENSG00000028137.18	TNFRSF1B	TNFRSF1B	7133	NM_001066.2;NA	ENST00000376259.6;ENST00000536782.2	1.698175e-02	2.602603e-03	2.90798663	3.36327570	1.3710575	0.4552891	0	0	0	0
ENSG00000028528.14	SNX1	SNX1	6642	NM_001242933.1;NA;NM_003099.4;NM_148955.3	ENST00000261889.9;ENST00000558040.5;ENST00000559061.5;ENST00000559844.5;ENST00000560829.5;ENST00000560861.1;ENST00000561026.5;ENST00000625244.2	2.178572e-02	3.669279e-03	5.76985567	5.53496891	0.8497517	-0.2348868	0	0	0	0
ENSG00000028839.9	TBPL1	TBPL1	9519	NM_004865.3;NA;NM_001253676.1	ENST00000237264.8;ENST00000367869.1;ENST00000367871.5;ENST00000416965.5;ENST00000457715.1;ENST00000613034.4	4.485542e-02	1.022785e-02	2.18940693	2.50056822	1.2407060	0.3111613	0	0	0	0
ENSG00000029364.11	SLC39A9	SLC39A9	55334	NM_001330185.1;NM_018375.4;NM_001252148.1;NA	ENST00000031146.8;ENST00000336643.9;ENST00000556605.5;ENST00000557046.1	3.765408e-05	3.935967e-07	5.13058365	4.65761731	0.7204817	-0.4729663	0	0	0	0
ENSG00000029725.16	RABEP1	RABEP1	9135	NM_001083585.2;NM_001291581.1;NA	ENST00000341923.10;ENST00000537505.5;ENST00000570487.1;ENST00000572250.1;ENST00000574568.1;ENST00000575991.1	4.560549e-07	5.608381e-10	5.56428835	4.82028231	0.5970791	-0.7440060	0	0	0	0
ENSG00000029993.14	HMGB3	HMGB3	3149	NM_001301229.1;NM_001301231.1;NA;NM_001301228.1	ENST00000325307.11;ENST00000419110.5;ENST00000430118.1;ENST00000448905.6;ENST00000455596.5	1.071119e-02	1.358932e-03	4.42885375	4.89526343	1.3816667	0.4664097	0	1	0	0
ENSG00000030110.12	BAK1	BAK1	578	NA;NM_001188.3	ENST00000360661.9;ENST00000374467.3;ENST00000442998.6	2.065064e-05	1.587208e-07	3.26793264	3.66023831	1.3124893	0.3923057	0	0	0	0
ENSG00000030582.17	GRN	GRN	2896	NM_002087.3;NA	ENST00000053867.7;ENST00000585512.5;ENST00000586242.1;ENST00000586443.1;ENST00000587109.5;ENST00000587387.5;ENST00000587518.5;ENST00000588143.5;ENST00000588237.5;ENST00000589265.5;ENST00000589536.5;ENST00000591740.5;ENST00000592783.5;ENST00000593167.5;ENST00000639447.1	3.688984e-04	1.109364e-05	6.22757520	6.61787108	1.3106622	0.3902959	0	0	0	0
ENSG00000031003.10	FAM13B	FAM13B	51306	NM_016603.3;NM_001101800.2;NM_001101801.2;NA	ENST00000033079.7;ENST00000420893.6;ENST00000425075.6;ENST00000502471.5;ENST00000505961.1;ENST00000508403.5;ENST00000509596.5;ENST00000514310.5	1.808592e-02	2.827431e-03	3.70043568	3.39353129	0.8083744	-0.3069044	0	0	0	0
ENSG00000031691.6	CENPQ	CENPQ	55166	NM_018132.3	ENST00000335783.3	2.834535e-02	5.298413e-03	2.12817507	2.39579538	1.2038205	0.2676203	0	0	0	0
ENSG00000031823.14	RANBP3	RANBP3	8498	NA;NM_003624.2;NM_001300865.1	ENST00000034275.12;ENST00000340578.10;ENST00000439268.6;ENST00000587479.2;ENST00000590623.5;ENST00000591092.5;ENST00000591333.5;ENST00000591736.5;ENST00000592621.5	3.523375e-02	7.306363e-03	4.09536617	4.27555815	1.1330347	0.1801920	0	0	0	0
ENSG00000032444.15	PNPLA6	PNPLA6	10908	NM_006702.4;NM_001166111.1;NM_001166113.1;NM_001166112.1;NA;NM_001166114.1	ENST00000221249.10;ENST00000414982.7;ENST00000450331.7;ENST00000545201.6;ENST00000593924.5;ENST00000594551.1;ENST00000595264.5;ENST00000596515.5;ENST00000599947.1;ENST00000600737.5;ENST00000600942.5;ENST00000601001.5;ENST00000601668.5	8.491932e-04	3.907438e-05	2.68520998	2.99251267	1.2373921	0.3073027	0	0	0	0
ENSG00000032742.17	IFT88	IFT88	8100	NM_001318493.1;NM_001318491.1;NA	ENST00000319980.10;ENST00000351808.9;ENST00000389373.3;ENST00000537103.2	6.635229e-03	6.990178e-04	2.94525119	2.55348951	0.7621983	-0.3917617	0	0	0	0
ENSG00000033030.13	ZCCHC8	ZCCHC8	55596	NA;NM_017612.4	ENST00000536306.5;ENST00000536663.5;ENST00000540586.1;ENST00000543897.5;ENST00000544054.5;ENST00000633063.1	4.710568e-02	1.099136e-02	3.23997855	3.04061236	0.8709331	-0.1993662	0	0	0	0
ENSG00000033170.16	FUT8	FUT8	2530	NA;NM_004480.4;NM_178156.2	ENST00000358307.6;ENST00000360689.9;ENST00000394586.6;ENST00000553924.5;ENST00000554610.1;ENST00000554667.1;ENST00000555559.5;ENST00000556518.5;ENST00000557164.5;ENST00000557338.5	9.084465e-05	1.387154e-06	4.58878416	3.87773321	0.6108750	-0.7110510	0	0	0	0
ENSG00000033327.12	GAB2	GAB2	9846	NM_012296.3;NM_080491.2;NA	ENST00000340149.6;ENST00000361507.4;ENST00000528886.5;ENST00000530915.1	4.392432e-03	3.878152e-04	3.19461452	2.72467921	0.7219970	-0.4699353	0	0	0	0
ENSG00000034510.5	TMSB10	TMSB10	9168	NM_021103.3	ENST00000233143.5	5.320511e-03	5.078967e-04	10.19383430	10.56687157	1.2950765	0.3730373	0	0	0	0
ENSG00000035141.7	FAM136A	FAM136A	84908	NM_032822.2;NA	ENST00000037869.7;ENST00000430566.5;ENST00000438759.1	1.263341e-04	2.260649e-06	4.17944020	4.52484773	1.2705098	0.3454075	0	0	0	0
ENSG00000035499.12	DEPDC1B	DEPDC1B	55789	NM_018369.2;NM_001145208.1	ENST00000265036.9;ENST00000453022.6	1.532768e-04	2.987465e-06	0.92057183	1.60452931	1.6065406	0.6839575	0	0	0	0
ENSG00000037749.11	MFAP3	MFAP3	4238	NM_001242336.1;NM_001135037.1;NA	ENST00000322602.9;ENST00000439768.2;ENST00000520899.1;ENST00000522177.1;ENST00000522782.5	7.915918e-03	8.947794e-04	3.61413265	3.29756765	0.8029795	-0.3165650	0	0	0	0
ENSG00000037897.16	METTL1	METTL1	4234	NM_023033.3;NM_005371.5;NA	ENST00000257848.7;ENST00000324871.11;ENST00000547653.1;ENST00000548504.1	1.268847e-02	1.730719e-03	2.69249627	3.00706578	1.2436405	0.3145695	0	0	0	0
ENSG00000038219.12	BOD1L1	BOD1L1	259282	NM_148894.2;NA	ENST00000040738.9;ENST00000507943.1	3.253068e-02	6.476258e-03	3.54568048	3.33897733	0.8665151	-0.2067032	0	0	0	0
ENSG00000038382.18	TRIO	TRIO	7204	NA;NM_007118.3	ENST00000344135.5;ENST00000344204.8;ENST00000509967.6;ENST00000513206.5;ENST00000620511.1;ENST00000639876.1	3.084067e-02	5.957642e-03	3.99216025	3.76285800	0.8530474	-0.2293023	0	0	0	0
ENSG00000038532.14	CLEC16A	CLEC16A	23274	NA;NM_001243403.1;NM_015226.2	ENST00000261657.5;ENST00000409552.4;ENST00000409790.5;ENST00000428742.6;ENST00000436973.5	4.374742e-02	9.887777e-03	2.79344480	2.59024075	0.8686193	-0.2032040	0	0	0	0
ENSG00000038945.14	MSR1	MSR1	4481	NA;NM_138715.2;NM_002445.3	ENST00000262101.9;ENST00000350896.3;ENST00000355282.6;ENST00000381998.8;ENST00000445506.6;ENST00000518026.5;ENST00000518960.5;ENST00000522672.5	4.567704e-02	1.049945e-02	4.97473280	5.28701041	1.2416664	0.3122776	0	0	0	0
ENSG00000041353.9	RAB27B	RAB27B	5874	NM_004163.4;NA	ENST00000262094.9;ENST00000586570.5;ENST00000592334.1	1.772482e-03	1.111368e-04	3.61369876	2.74568578	0.5479010	-0.8680130	0	0	0	0
ENSG00000041357.15	PSMA4	PSMA4	5685	NA;NM_001102668.1;NM_001102667.1	ENST00000044462.11;ENST00000413382.6;ENST00000558094.1;ENST00000558281.5;ENST00000558341.5;ENST00000559082.5;ENST00000559146.5;ENST00000559154.5;ENST00000559365.5;ENST00000559437.5;ENST00000559948.5;ENST00000560217.5;ENST00000560737.5	1.607816e-02	2.413184e-03	6.04779059	6.27327822	1.1691724	0.2254876	0	0	0	0
ENSG00000041802.10	LSG1	LSG1	55341	NM_018385.2;NA	ENST00000265245.9;ENST00000437613.1	4.030579e-02	8.808372e-03	3.89154143	4.09813408	1.1539595	0.2065927	0	0	0	0
ENSG00000041880.14	PARP3	PARP3	10039	NM_001003931.3;NA;NM_005485.5	ENST00000398755.7;ENST00000417220.6;ENST00000431474.5;ENST00000498510.1	3.205240e-02	6.311610e-03	2.92786422	2.59117269	0.7918552	-0.3366915	1	0	0	0
ENSG00000042317.16	SPATA7	SPATA7	55812	NA;NM_001040428.3;NM_018418.4	ENST00000045347.11;ENST00000356583.9;ENST00000393545.8;ENST00000553885.5;ENST00000554802.1;ENST00000555401.5;ENST00000556406.5;ENST00000556553.5	1.087922e-04	1.800588e-06	1.98746366	1.58555968	0.7568588	-0.4019040	0	0	0	0
ENSG00000042445.13	RETSAT	RETSAT	54884	NM_017750.3;NA	ENST00000295802.8;ENST00000409984.2;ENST00000449375.1	3.489659e-02	7.201479e-03	5.30421776	5.08895355	0.8613884	-0.2152642	0	0	0	0
ENSG00000042493.15	CAPG	CAPG	822	NM_001256140.1;NA;NM_001256139.1	ENST00000263867.8;ENST00000409275.1;ENST00000409670.5;ENST00000409724.5;ENST00000409921.5;ENST00000439385.5;ENST00000447219.6;ENST00000449030.5;ENST00000453973.5	4.933021e-03	4.552353e-04	6.44649033	6.85520678	1.3275042	0.4087165	0	0	0	0
ENSG00000043143.20	JADE2	JADE2	23338	NM_001289985.1;NM_001289984.1;NM_015288.5;NA	ENST00000282605.8;ENST00000361895.6;ENST00000395003.5;ENST00000402835.5;ENST00000431355.1;ENST00000512386.5;ENST00000612830.1	3.258409e-02	6.498082e-03	3.73282287	3.40153671	0.7948276	-0.3312862	0	0	0	0
ENSG00000043462.11	LCP2	LCP2	3937	NM_005565.3;NA	ENST00000046794.9;ENST00000520344.1;ENST00000521416.5;ENST00000628092.2	1.294565e-03	7.077785e-05	3.26566454	3.77900406	1.4273504	0.5133395	0	0	0	0
ENSG00000043514.15	TRIT1	TRIT1	54802	NM_017646.5;NM_001312691.1;NM_001312692.1;NR_132406.1;NR_132413.1	ENST00000316891.9;ENST00000372818.5;ENST00000441669.6;ENST00000537440.5;ENST00000541099.5	1.752436e-02	2.701926e-03	2.88325303	3.14416691	1.1982375	0.2609139	0	0	0	0
ENSG00000046604.12	DSG2	DSG2	1829	NM_001943.4;NA	ENST00000261590.12;ENST00000585206.1	3.248901e-02	6.457515e-03	5.17175756	4.80312068	0.7745139	-0.3686369	0	0	0	0
ENSG00000047346.12	FAM214A	FAM214A	56204	NM_019600.3;NA;NM_001286495.1	ENST00000261844.11;ENST00000399202.8;ENST00000546305.6;ENST00000561490.5;ENST00000561543.5;ENST00000562135.5;ENST00000562351.2;ENST00000566768.5;ENST00000568637.5;ENST00000568863.1;ENST00000619572.4	1.560782e-04	3.064429e-06	5.06857757	4.31127910	0.5916031	-0.7572985	0	0	0	0
ENSG00000047578.12	KIAA0556	KIAA0556	23247	NM_015202.3;NA	ENST00000261588.8;ENST00000568258.5;ENST00000618117.1	8.391914e-03	9.660165e-04	2.98381537	2.65776692	0.7977184	-0.3260485	0	0	0	0
ENSG00000047579.19	DTNBP1	DTNBP1	84062	NM_183040.2;NM_032122.4;NM_001271667.1;NA;NM_001271669.1	ENST00000338950.9;ENST00000344537.9;ENST00000355917.7;ENST00000462989.6;ENST00000509674.1;ENST00000511762.2;ENST00000622898.4	7.357848e-03	8.113389e-04	3.59261436	3.83048544	1.1792512	0.2378711	0	0	0	0
ENSG00000048162.20	NOP16	NOP16	51491	NM_001291308.2;NM_001256540.3;NA;NM_001256539.3	ENST00000509257.1;ENST00000614830.4;ENST00000616685.1;ENST00000618911.4;ENST00000619979.4;ENST00000621444.4	4.925111e-03	4.536146e-04	3.54559475	3.91156617	1.2887491	0.3659714	0	0	0	0
ENSG00000048342.15	CC2D2A	CC2D2A	57545	NA;NM_020785.2;NM_001080522.2;NM_001164720.1	ENST00000389652.9;ENST00000424120.5;ENST00000438599.6;ENST00000503292.5;ENST00000503658.2;ENST00000507954.5;ENST00000512702.5;ENST00000514039.5;ENST00000515124.5	3.561737e-02	7.418458e-03	2.07146604	1.73375002	0.7912930	-0.3377160	0	0	0	0
ENSG00000048707.13	VPS13D	VPS13D	55187	NA;NM_018156.3;NM_015378.3	ENST00000011700.10;ENST00000543766.2;ENST00000613099.4;ENST00000620676.4	1.984595e-03	1.301668e-04	3.32046544	2.92557864	0.7605490	-0.3948868	0	0	0	0
ENSG00000048828.16	FAM120A	FAM120A	23196	NM_001286722.1;NM_001286724.1;NA;NM_001286723.1	ENST00000277165.10;ENST00000375389.7;ENST00000427765.1;ENST00000446420.2	1.005788e-02	1.243578e-03	5.79875922	5.57708459	0.8575694	-0.2216746	0	0	0	0
ENSG00000049239.12	H6PD	H6PD	9563	NM_004285.3;NM_001282587.1	ENST00000377403.6;ENST00000602477.1	3.561737e-02	7.413430e-03	3.64851817	3.37842454	0.8292657	-0.2700936	0	0	0	0
ENSG00000049246.14	PER3	PER3	8863	NM_016831.2;NA;NM_001289862.1;NM_001289861.1	ENST00000361923.2;ENST00000377532.7;ENST00000377541.5;ENST00000613533.4;ENST00000614998.4	8.800611e-04	4.117113e-05	2.67096279	2.21099571	0.7270029	-0.4599671	0	0	0	0
ENSG00000049540.16	ELN	ELN	2006	NM_000501.3;NA;NM_001278913.1;NM_001081754.2;NM_001278915.1;NM_001081752.2;NM_001278916.1;NM_001278914.1;NM_001081753.2;NM_001278912.1;NM_001278917.1;NM_001278918.1	ENST00000252034.11;ENST00000320399.10;ENST00000320492.11;ENST00000357036.9;ENST00000358929.8;ENST00000380553.8;ENST00000380562.8;ENST00000380575.8;ENST00000380576.9;ENST00000380584.8;ENST00000414324.5;ENST00000417091.5;ENST00000428787.5;ENST00000429192.5;ENST00000431562.5;ENST00000438880.5;ENST00000438906.5;ENST00000442310.5;ENST00000445912.5;ENST00000458204.5;ENST00000621115.4	1.269236e-03	6.843335e-05	3.64705535	2.47314514	0.4432184	-1.1739102	0	0	0	0
ENSG00000049541.10	RFC2	RFC2	5982	NM_181471.2;NM_001278793.1;NA;NM_001278791.1	ENST00000055077.7;ENST00000352131.7;ENST00000485545.5;ENST00000497430.1;ENST00000621097.4	2.154607e-02	3.615668e-03	3.67529920	3.90687161	1.1741139	0.2315724	0	0	0	0
ENSG00000049759.17	NEDD4L	NEDD4L	23327	NA;NM_001243960.1;NM_001144965.1;NM_015277.5;NM_001144967.2;NM_001144966.2;NM_001144971.1;NM_001144970.2;NM_001144964.1;NM_001144969.1	ENST00000256830.13;ENST00000356462.10;ENST00000357895.9;ENST00000382850.8;ENST00000400345.7;ENST00000431212.6;ENST00000435432.6;ENST00000456173.6;ENST00000456986.5;ENST00000586263.5;ENST00000586268.5;ENST00000587190.5;ENST00000587881.1;ENST00000588494.5;ENST00000589054.5;ENST00000592846.5;ENST00000617539.1;ENST00000635997.1	3.027343e-02	5.787568e-03	4.03385445	3.58870943	0.7345105	-0.4451450	0	0	0	0
ENSG00000049768.14	FOXP3	FOXP3	50943	NA;NM_001114377.1;NM_014009.3	ENST00000376197.1;ENST00000376199.6;ENST00000376207.8;ENST00000455775.6;ENST00000518685.5;ENST00000557224.5	1.263341e-04	2.265676e-06	0.23334683	1.08619703	1.8060655	0.8528502	0	0	0	0
ENSG00000050327.14	ARHGEF5	ARHGEF5	7984	NM_005435.3;NA	ENST00000056217.9;ENST00000471847.2;ENST00000474817.5;ENST00000498580.5	2.062533e-02	3.423112e-03	2.57153473	2.26132194	0.8065228	-0.3102128	0	0	0	0
ENSG00000050344.8	NFE2L3	NFE2L3	9603	NM_004289.6;NA	ENST00000056233.3;ENST00000607375.1	5.953210e-03	6.009337e-04	2.65383084	3.22728775	1.4880850	0.5734569	0	0	0	0
ENSG00000050405.13	LIMA1	LIMA1	51474	NM_016357.4;NM_001113546.1;NM_001243775.1;NA;NM_001113547.1	ENST00000341247.8;ENST00000394943.7;ENST00000547825.5;ENST00000550592.1;ENST00000551691.5;ENST00000552491.5;ENST00000552783.5;ENST00000552823.5;ENST00000552909.5	1.461052e-03	8.471674e-05	5.03637467	4.59796328	0.7379467	-0.4384114	0	0	0	0
ENSG00000050628.20	PTGER3	PTGER3	5733	NM_198719.1;NA;NM_001126044.1;NM_198715.2;NM_198714.1;NM_198716.1;NM_198717.1	ENST00000306666.9;ENST00000351052.9;ENST00000354608.9;ENST00000356595.8;ENST00000370924.4;ENST00000370931.7;ENST00000370932.6;ENST00000460330.5;ENST00000628037.2	3.205240e-02	6.310237e-03	2.94044856	2.19995419	0.5985342	-0.7404944	0	0	0	0
ENSG00000051009.10	FAM160A2	FAM160A2	84067	NM_001098794.1;NA	ENST00000265978.8;ENST00000449352.6;ENST00000524416.1	2.508269e-03	1.796761e-04	2.67157156	2.38786201	0.8214761	-0.2837096	0	0	0	0
ENSG00000051180.16	RAD51	RAD51	5888	NM_002875.4;NM_001164269.1;NM_001164270.1;NA;NM_133487.3	ENST00000267868.7;ENST00000382643.7;ENST00000423169.6;ENST00000526763.5;ENST00000527860.5;ENST00000532743.5;ENST00000557850.5	3.260119e-04	9.087440e-06	1.91183477	2.61801223	1.6314757	0.7061775	1	0	0	0
ENSG00000051523.10	CYBA	CYBA	1535	NM_000101.3;NA	ENST00000261623.7;ENST00000565588.5;ENST00000566229.1;ENST00000567174.5;ENST00000568278.1;ENST00000569359.5	3.326474e-02	6.692122e-03	4.39337032	4.81634222	1.3406865	0.4229719	0	0	0	0
ENSG00000053747.15	LAMA3	LAMA3	3909	NM_000227.4;NM_001127717.2;NA;NM_001127718.2	ENST00000269217.10;ENST00000313654.13;ENST00000399516.7;ENST00000586751.5;ENST00000587184.5;ENST00000588004.1;ENST00000588164.2;ENST00000590104.1;ENST00000592519.1	3.168711e-02	6.192161e-03	2.33706292	1.55001104	0.5795271	-0.7870519	0	0	0	0
ENSG00000053900.10	ANAPC4	ANAPC4	29945	NM_013367.2;NA;NM_001286756.1	ENST00000315368.7;ENST00000505991.1;ENST00000510092.5	4.683853e-02	1.089363e-02	3.20902367	3.02973117	0.8831360	-0.1792925	0	0	0	0
ENSG00000054118.13	THRAP3	THRAP3	9967	NM_001321473.1;NM_001321471.1;NA	ENST00000354618.9;ENST00000469141.6;ENST00000478853.1	2.109479e-02	3.520482e-03	5.54834960	5.40100740	0.9029123	-0.1473422	0	0	0	0
ENSG00000054392.12	HHAT	HHAT	55733	NM_018194.5;NA;NM_001170580.2;NM_001122834.3;NM_001170588.2;NM_001170564.2;NM_001170587.2	ENST00000261458.7;ENST00000367009.2;ENST00000367010.5;ENST00000413764.6;ENST00000426968.2;ENST00000537898.5;ENST00000541565.5;ENST00000545154.5;ENST00000545781.2	4.598066e-04	1.554993e-05	2.75111850	2.01146429	0.5988829	-0.7396542	0	0	0	0
ENSG00000054654.16	SYNE2	SYNE2	23224	NA;NM_015180.4;NM_182914.2;NM_182913.2;NM_182910.2	ENST00000341472.9;ENST00000344113.8;ENST00000357395.7;ENST00000358025.7;ENST00000458046.6;ENST00000553455.1;ENST00000553801.1;ENST00000554584.5;ENST00000555002.5;ENST00000555241.5;ENST00000557084.1;ENST00000639659.1	3.254799e-03	2.593366e-04	3.36075178	2.92717135	0.7404219	-0.4335804	0	0	0	0
ENSG00000054967.12	RELT	RELT	84957	NM_152222.1;NM_032871.3;NA	ENST00000064780.6;ENST00000393580.2;ENST00000545687.5	1.645702e-05	1.150516e-07	0.66050461	1.29173977	1.5488905	0.6312352	0	0	0	0
ENSG00000054983.16	GALC	GALC	2581	NM_000153.3;NA;NM_001201402.1	ENST00000261304.6;ENST00000393568.8;ENST00000393569.6;ENST00000544807.6;ENST00000622264.4	6.310996e-04	2.496459e-05	3.77361257	3.43001599	0.7880742	-0.3435966	0	0	0	0
ENSG00000055044.10	NOP58	NOP58	51602	NM_015934.4	ENST00000264279.9	1.099651e-02	1.414851e-03	4.89408892	5.20767634	1.2427942	0.3135874	0	0	0	0
ENSG00000055147.18	FAM114A2	FAM114A2	10827	NM_018691.3;NA;NM_001317995.1;NM_001317993.1;NM_001317994.1	ENST00000351797.8;ENST00000517605.1;ENST00000518102.5;ENST00000519808.5;ENST00000520313.5;ENST00000520667.5;ENST00000522395.5;ENST00000522634.1;ENST00000522858.5;ENST00000523705.5;ENST00000524246.1	2.762117e-03	2.057859e-04	3.47949772	3.14243168	0.7916496	-0.3370660	0	0	0	0
ENSG00000055483.19	USP36	USP36	57602	NA;NM_001321291.1	ENST00000312010.10;ENST00000449938.6;ENST00000542802.7;ENST00000586066.3;ENST00000586531.5;ENST00000586896.2;ENST00000587783.5;ENST00000588130.5;ENST00000588365.1;ENST00000589424.5;ENST00000590546.6;ENST00000592231.5;ENST00000592275.5	9.350127e-04	4.460426e-05	3.59714030	3.91732148	1.2484873	0.3201812	0	0	0	0
ENSG00000055609.17	KMT2C	KMT2C	58508	NM_170606.2;NA	ENST00000262189.10;ENST00000355193.6;ENST00000360104.7;ENST00000418061.1;ENST00000418673.1;ENST00000424877.5;ENST00000452749.1;ENST00000558665.1	4.486664e-04	1.489731e-05	3.83660895	3.42783910	0.7532654	-0.4087699	0	0	0	0
ENSG00000056558.10	TRAF1	TRAF1	7185	NM_005658.4;NM_001190945.1;NM_001190947.1	ENST00000373887.7;ENST00000540010.1;ENST00000546084.5	8.320642e-03	9.517343e-04	0.74683595	1.25791481	1.4251155	0.5110789	0	0	0	0
ENSG00000056586.15	RC3H2	RC3H2	54542	NA;NM_001100588.1;NM_018835.2	ENST00000335387.9;ENST00000357244.6;ENST00000373670.5;ENST00000398671.2;ENST00000423239.6;ENST00000454740.5;ENST00000471874.2	4.051130e-03	3.495646e-04	3.38176449	3.63890509	1.1951077	0.2571406	0	0	0	0
ENSG00000057252.12	SOAT1	SOAT1	6646	NM_003101.5;NA;NM_001252512.1;NM_001252511.1	ENST00000367619.7;ENST00000426956.1;ENST00000539888.5;ENST00000540564.5	4.531662e-02	1.037713e-02	2.99806345	3.26136773	1.2002245	0.2633043	0	0	0	0
ENSG00000057608.16	GDI2	GDI2	2665	NA;NM_001115156.1;NM_001494.3	ENST00000380127.5;ENST00000380181.7;ENST00000380191.8;ENST00000418688.5;ENST00000447751.5;ENST00000456041.5;ENST00000608581.5;ENST00000609712.1	2.233695e-02	3.807588e-03	6.95429261	7.22533548	1.2066798	0.2710429	0	0	0	0
ENSG00000060237.16	WNK1	WNK1	65125	NM_018979.3;NM_213655.4;NA;NM_014823.2;NM_001184985.1	ENST00000315939.10;ENST00000340908.8;ENST00000447667.2;ENST00000530271.6;ENST00000534872.1;ENST00000535572.5;ENST00000535698.1;ENST00000537687.5;ENST00000543065.1;ENST00000544559.1;ENST00000544965.5;ENST00000545285.5;ENST00000574564.1;ENST00000574679.1	3.885214e-02	8.379210e-03	5.26239667	5.06080372	0.8695899	-0.2015929	0	0	0	0
ENSG00000060642.10	PIGV	PIGV	55650	NM_017837.3;NM_001202554.1;NA	ENST00000078527.8;ENST00000374145.5;ENST00000430292.5;ENST00000431541.5;ENST00000455364.1	1.690181e-02	2.585339e-03	2.72821240	2.49899692	0.8530987	-0.2292155	0	0	0	0
ENSG00000061987.15	MON2	MON2	23041	NM_001278470.1;NM_001278472.1;NM_001278469.1;NA;NM_001278471.1	ENST00000393629.6;ENST00000393630.7;ENST00000546600.5;ENST00000552115.5;ENST00000552738.5;ENST00000641654.1	4.739801e-02	1.107233e-02	3.10500146	2.77327904	0.7945873	-0.3317224	0	0	0	0
ENSG00000062370.16	ZNF112	ZNF112	7771	NM_001083335.1;NM_013380.3;NA	ENST00000337401.8;ENST00000354340.8;ENST00000587909.1;ENST00000588057.1;ENST00000590687.5	8.551248e-03	9.959514e-04	1.20172901	0.83388123	0.7749377	-0.3678478	0	0	0	0
ENSG00000062582.13	MRPS24	MRPS24	64951	NM_032014.2;NA	ENST00000317534.5;ENST00000418740.5	4.667816e-04	1.612066e-05	4.53032841	4.96845975	1.3548483	0.4381313	0	0	0	0
ENSG00000062822.12	POLD1	POLD1	5424	NM_001256849.1;NA;NM_001308632.1	ENST00000440232.6;ENST00000593407.5;ENST00000593887.1;ENST00000593981.1;ENST00000595904.5;ENST00000596425.1;ENST00000599857.5;ENST00000601098.5;ENST00000613923.4	9.373496e-03	1.126037e-03	1.55130643	1.82911206	1.2123495	0.2778056	1	1	0	0
ENSG00000063660.8	GPC1	GPC1	2817	NM_002081.2;NA	ENST00000264039.6;ENST00000420138.5;ENST00000425056.5;ENST00000426280.3;ENST00000427506.5;ENST00000455111.1	3.365832e-02	6.805478e-03	2.99880659	2.51334409	0.7142681	-0.4854625	0	0	0	0
ENSG00000064042.17	LIMCH1	LIMCH1	22998	NM_014988.3;NM_001112720.2;NM_001112719.2;NA;NM_001330672.1;NM_001112718.2;NM_001330674.1;NM_001289122.1;NM_001112717.2;NM_001289124.1	ENST00000313860.11;ENST00000381753.8;ENST00000396595.7;ENST00000446625.6;ENST00000503057.5;ENST00000508466.1;ENST00000508501.5;ENST00000509277.5;ENST00000509454.5;ENST00000509638.5;ENST00000511424.5;ENST00000511496.5;ENST00000512632.5;ENST00000512820.5;ENST00000512946.5;ENST00000513024.5;ENST00000514096.5	7.267003e-03	7.984968e-04	3.81361848	3.02690115	0.5796615	-0.7867173	0	0	0	0
ENSG00000064199.6	SPA17	SPA17	53340	NM_017425.3;NA	ENST00000227135.6;ENST00000532692.1	8.176870e-03	9.309799e-04	2.75428946	2.17578407	0.6696572	-0.5785054	0	0	1	1
ENSG00000064205.10	WISP2	WISP2	8839	NA;NM_001323369.1;NM_001323370.1	ENST00000190983.4;ENST00000372865.4;ENST00000372868.6	1.339837e-02	1.863936e-03	3.03809532	2.11339863	0.5267913	-0.9246967	0	0	0	0
ENSG00000064309.14	CDON	CDON	50937	NM_016952.4;NM_001243597.1;NA	ENST00000263577.11;ENST00000392693.7;ENST00000527967.5;ENST00000531586.5;ENST00000531738.5;ENST00000534661.5;ENST00000534818.1	5.687298e-04	2.141917e-05	2.94427977	1.97736482	0.5115989	-0.9669149	0	0	0	0
ENSG00000064313.11	TAF2	TAF2	6873	NM_003184.3;NA	ENST00000378164.6;ENST00000523904.1;ENST00000529653.1	8.479682e-04	3.897456e-05	3.72171748	4.20397985	1.3969326	0.4822624	0	0	1	0
ENSG00000064393.15	HIPK2	HIPK2	28996	NA;NM_022740.4;NM_001113239.2	ENST00000342645.7;ENST00000406875.7;ENST00000428878.6	2.383166e-02	4.171395e-03	3.40399135	3.04358920	0.7789474	-0.3604021	0	0	0	0
ENSG00000064545.14	TMEM161A	TMEM161A	54929	NM_017814.2;NM_001256766.1;NA	ENST00000162044.13;ENST00000450333.6;ENST00000587096.5;ENST00000587583.6;ENST00000587915.1;ENST00000587925.5;ENST00000592369.1	2.892301e-03	2.183009e-04	2.35606404	2.68846584	1.2591078	0.3324018	0	0	0	0
ENSG00000064601.16	CTSA	CTSA	5476	NM_001127695.2;NM_001167594.2;NA;NM_000308.3	ENST00000191018.9;ENST00000354880.9;ENST00000372459.6;ENST00000372484.7;ENST00000419493.2;ENST00000607482.5	1.459264e-04	2.796500e-06	6.20493273	6.70307120	1.4123900	0.4981385	0	0	0	0
ENSG00000064651.13	SLC12A2	SLC12A2	6558	NM_001046.2;NM_001256461.1;NA	ENST00000262461.6;ENST00000343225.4;ENST00000628403.2	1.008722e-03	4.946440e-05	4.42012394	3.51161868	0.5327368	-0.9085053	0	0	0	0
ENSG00000064703.11	DDX20	DDX20	11218	NM_007204.4;NA	ENST00000369702.4;ENST00000475700.1	3.730902e-02	7.916410e-03	2.68316030	2.49128866	0.8754692	-0.1918716	0	0	0	0
ENSG00000064763.10	FAR2	FAR2	55711	NM_018099.4;NM_001271783.1;NM_001271784.1;NA	ENST00000182377.8;ENST00000536681.7;ENST00000547116.5;ENST00000547759.1;ENST00000551193.1;ENST00000551451.5	2.928868e-02	5.538761e-03	2.27206638	2.94070906	1.5895768	0.6686427	0	0	0	0
ENSG00000064787.13	BCAS1	BCAS1	8537	NM_001316361.2;NM_003657.3;NA	ENST00000371435.6;ENST00000395961.7;ENST00000422805.1;ENST00000448484.5	2.484151e-02	4.425325e-03	2.85025208	1.82647751	0.4918279	-1.0237746	0	0	0	0
ENSG00000064995.16	TAF11	TAF11	6882	NM_005643.3;NM_001270488.1	ENST00000361288.8;ENST00000420584.3	9.114591e-04	4.317614e-05	3.96595654	4.23449409	1.2045861	0.2685376	0	0	0	0
ENSG00000065000.15	AP3D1	AP3D1	8943	NM_003938.6;NM_001261826.1;NA	ENST00000345016.9;ENST00000355272.10;ENST00000586370.5;ENST00000589369.2	3.802490e-02	8.144296e-03	4.31302859	4.48672891	1.1279478	0.1737003	0	0	0	0
ENSG00000065328.16	MCM10	MCM10	55388	NA;NM_018518.4	ENST00000378694.1;ENST00000378714.7;ENST00000479669.5;ENST00000484800.6	6.445344e-07	9.907784e-10	0.90562197	2.03198365	2.1830750	1.1263617	0	0	0	0
ENSG00000065361.14	ERBB3	ERBB3	2065	NM_001982.3;NM_001005915.1;NA	ENST00000267101.7;ENST00000411731.6;ENST00000415288.6;ENST00000549061.5;ENST00000549282.5;ENST00000549672.5;ENST00000549832.1;ENST00000550070.6;ENST00000550828.1;ENST00000553131.5	1.599567e-02	2.392466e-03	6.67747242	6.06122020	0.6523634	-0.6162522	0	0	0	0
ENSG00000065427.14	KARS	KARS	3735	NM_005548.2;NM_001130089.1;NA	ENST00000302445.7;ENST00000319410.9;ENST00000566772.1;ENST00000568378.5;ENST00000568682.5;ENST00000570215.1	4.764488e-03	4.333351e-04	5.67219326	5.87151333	1.1481571	0.1993201	0	0	0	0
ENSG00000065526.10	SPEN	SPEN	23013	NM_015001.2;NA	ENST00000375759.7;ENST00000438066.1;ENST00000442985.1	2.721474e-02	5.008721e-03	3.54620706	3.33676026	0.8648688	-0.2094468	0	0	0	0
ENSG00000065548.17	ZC3H15	ZC3H15	55854	NM_018471.2;NA	ENST00000337859.10;ENST00000445547.1	1.566421e-02	2.314797e-03	5.30333401	5.47709960	1.1279988	0.1737656	0	0	0	0
ENSG00000065559.14	MAP2K4	MAP2K4	6416	NM_003010.3;NM_001281435.1	ENST00000353533.9;ENST00000415385.7	8.329038e-07	1.749798e-09	3.86238081	3.31257325	0.6831112	-0.5498076	0	0	0	0
ENSG00000065600.12	TMEM206	TMEM206	55248	NM_018252.2;NM_001198862.1	ENST00000261455.8;ENST00000535273.2	1.809094e-05	1.316312e-07	2.23524091	2.77412020	1.4528435	0.5388793	0	0	0	0
ENSG00000065613.13	SLK	SLK	9748	NM_001304743.1;NM_014720.3	ENST00000335753.8;ENST00000369755.3	9.588346e-03	1.162434e-03	4.12662175	3.87018965	0.8371557	-0.2564321	0	0	0	0
ENSG00000065615.13	CYB5R4	CYB5R4	51167	NA;NM_016230.3	ENST00000369679.4;ENST00000369681.9	2.598688e-03	1.906805e-04	1.39625553	1.69771060	1.2323867	0.3014551	0	0	0	0
ENSG00000065665.20	SEC61A2	SEC61A2	55176	NM_018144.3;NM_001142627.2;NA;NM_001142628.1	ENST00000298428.13;ENST00000304267.12;ENST00000379017.7;ENST00000379020.8;ENST00000379033.7;ENST00000379051.5;ENST00000418772.1;ENST00000419021.1;ENST00000441368.5;ENST00000457034.1	6.410495e-03	6.651595e-04	1.74994873	2.15708971	1.3260553	0.4071410	0	0	0	0
ENSG00000065833.8	ME1	ME1	4199	NM_002395.5	ENST00000369705.3	1.838653e-03	1.162583e-04	2.19255680	3.00671833	1.7582760	0.8141615	0	0	0	0
ENSG00000065911.11	MTHFD2	MTHFD2	10797	NM_006636.3;NA	ENST00000394053.6;ENST00000409601.1;ENST00000409804.5	1.568889e-03	9.453851e-05	4.55391471	5.01030473	1.3721042	0.4563900	0	0	0	0
ENSG00000065978.18	YBX1	YBX1	4904	NM_004559.4;NA;NR_132737.1	ENST00000321358.11;ENST00000332220.10;ENST00000436427.1	6.285600e-05	8.212893e-07	7.48807831	7.95230629	1.3795789	0.4642280	0	0	0	0
ENSG00000066027.11	PPP2R5A	PPP2R5A	5525	NM_006243.3;NM_001199756.1	ENST00000261461.6;ENST00000537030.3	4.580252e-02	1.054562e-02	5.23531652	4.99461603	0.8463343	-0.2407005	0	0	0	0
ENSG00000066044.14	ELAVL1	ELAVL1	1994	NM_001419.2;NA	ENST00000407627.6;ENST00000593807.1;ENST00000596154.5;ENST00000596459.5	2.545543e-02	4.579526e-03	4.00920246	4.16752978	1.1159925	0.1583273	0	0	0	0
ENSG00000066279.17	ASPM	ASPM	259266	NM_001206846.1;NA;NM_018136.4	ENST00000294732.11;ENST00000367408.5;ENST00000367409.8	1.469445e-02	2.113513e-03	1.25558984	1.73495775	1.3941327	0.4793679	0	1	0	0
ENSG00000066294.14	CD84	CD84	8832	NM_001184879.1;NM_001330742.1;NM_001184881.1;NM_003874.3;NM_001184882.1	ENST00000311224.8;ENST00000368048.7;ENST00000368051.3;ENST00000368054.7;ENST00000534968.5	4.392705e-03	3.888012e-04	2.38337451	2.85614051	1.3877676	0.4727660	0	0	0	0
ENSG00000066322.14	ELOVL1	ELOVL1	64834	NM_001256402.1;NM_001256401.1;NM_001256399.1	ENST00000372458.7;ENST00000413844.3;ENST00000621943.4	5.468463e-03	5.309868e-04	5.62644643	5.91260268	1.2193872	0.2861563	0	0	0	0
ENSG00000066336.11	SPI1	SPI1	6688	NA;NM_001080547.1	ENST00000227163.8;ENST00000378538.7;ENST00000533030.1;ENST00000533968.1	1.362239e-03	7.664167e-05	3.19782863	3.74523131	1.4614522	0.5474027	0	0	0	0
ENSG00000066379.14	ZNRD1	ZNRD1	30834	NM_170783.3;NM_014596.5;NM_001278785.1;NM_001278786.1	ENST00000332435.9;ENST00000359374.8;ENST00000376782.6;ENST00000376785.2	3.492207e-02	7.222048e-03	4.04425924	4.23629100	1.1423714	0.1920318	0	0	0	0
ENSG00000066427.21	ATXN3	ATXN3	4287	NA;NM_001127697.2;NM_001164779.1;NM_001127696.1;NR_028454.1;NR_028466.1;NM_004993.5	ENST00000340660.10;ENST00000393287.9;ENST00000429774.6;ENST00000502250.5;ENST00000503767.5;ENST00000506466.5;ENST00000526872.2;ENST00000532032.5;ENST00000545170.5;ENST00000553491.5;ENST00000554592.5;ENST00000554672.5;ENST00000555381.5;ENST00000556220.5;ENST00000557311.5;ENST00000558190.5;ENST00000617719.4;ENST00000620536.4;ENST00000621269.4	2.484151e-02	4.425801e-03	2.20480256	1.76704640	0.7382820	-0.4377562	0	0	0	0
ENSG00000066455.12	GOLGA5	GOLGA5	9950	NM_005113.3;NA	ENST00000163416.6;ENST00000554700.1	5.618684e-08	2.879014e-11	5.08062514	4.56139468	0.6977439	-0.5192305	0	0	0	0
ENSG00000066654.13	THUMPD1	THUMPD1	55623	NM_001304550.1;NA	ENST00000381337.6;ENST00000396083.6	7.838878e-03	8.820546e-04	3.82639609	3.53755234	0.8185578	-0.2888437	0	0	0	0
ENSG00000066697.14	MSANTD3	MSANTD3	91283	NM_001198807.1;NA;NM_080655.2;NM_001198806.1;NM_001198805.1	ENST00000374885.5;ENST00000374886.7;ENST00000395067.6;ENST00000398977.2;ENST00000613183.1;ENST00000622639.4	1.947743e-02	3.160740e-03	2.85980730	3.15304056	1.2253834	0.2932333	0	0	0	0
ENSG00000066739.11	ATG2B	ATG2B	55102	NM_018036.5	ENST00000359933.5	9.567897e-07	2.206166e-09	2.25474200	1.69676210	0.6792526	-0.5579799	0	0	0	0
ENSG00000066933.15	MYO9A	MYO9A	4649	NM_006901.3;NA	ENST00000356056.9;ENST00000424560.2;ENST00000444904.5;ENST00000561618.5;ENST00000564571.5;ENST00000564931.1;ENST00000566885.5;ENST00000568042.5;ENST00000568481.1;ENST00000569314.1	5.634334e-03	5.548878e-04	2.84814129	2.50835968	0.7901609	-0.3397816	0	0	0	0
ENSG00000067057.16	PFKP	PFKP	5214	NA;NM_001242339.1;NM_001323067.1	ENST00000381072.5;ENST00000381075.6;ENST00000381125.8;ENST00000407806.2;ENST00000413079.1;ENST00000415005.5;ENST00000433193.1;ENST00000468050.1;ENST00000607886.5	2.286711e-02	3.951009e-03	3.33015033	3.95275527	1.5396527	0.6226049	0	0	0	0
ENSG00000067064.10	IDI1	IDI1	3422	NM_001317955.1;NM_001317957.1;NM_001317956.1	ENST00000381344.7;ENST00000427898.5;ENST00000429642.1	3.047361e-02	5.855506e-03	4.73611204	5.04483845	1.2386138	0.3087264	0	0	0	0
ENSG00000067113.16	PLPP1	PLPP1	8611	NM_176895.2;NM_003711.3	ENST00000264775.9;ENST00000307259.8	3.427521e-02	6.996039e-03	4.72848527	4.47392248	0.8382411	-0.2545628	0	0	0	0
ENSG00000067141.16	NEO1	NEO1	4756	NM_001172624.1;NA;NM_001172623.1	ENST00000261908.10;ENST00000339362.9;ENST00000558964.5;ENST00000560262.5;ENST00000560328.1	2.923753e-04	7.775301e-06	3.77227274	3.30877941	0.7252281	-0.4634933	0	0	0	0
ENSG00000067248.9	DHX29	DHX29	54505	NM_019030.2;NA	ENST00000251636.9;ENST00000508346.1;ENST00000621106.4	1.079509e-02	1.374759e-03	4.08458430	3.83328793	0.8401411	-0.2512964	0	0	0	0
ENSG00000067369.13	TP53BP1	TP53BP1	7158	NM_005657.2;NA;NM_001141980.1;NM_001141979.1	ENST00000263801.7;ENST00000382039.7;ENST00000382044.8;ENST00000413546.1;ENST00000434595.1;ENST00000450115.6;ENST00000467474.1	1.340159e-03	7.477191e-05	3.73069192	3.29485999	0.7392673	-0.4358319	1	0	0	0
ENSG00000067829.18	IDH3G	IDH3G	3421	NM_004135.3;NM_174869.2;NA	ENST00000217901.9;ENST00000370092.7;ENST00000370093.5;ENST00000427365.6;ENST00000444338.1;ENST00000444450.5;ENST00000454076.5;ENST00000619865.4	6.086910e-04	2.362629e-05	4.25240151	4.68040847	1.3453737	0.4280070	0	0	0	0
ENSG00000067836.12	ROGDI	ROGDI	79641	NM_024589.2;NA	ENST00000322048.11;ENST00000586153.1;ENST00000586504.5;ENST00000587711.5;ENST00000591392.5;ENST00000592019.1	4.026483e-03	3.470252e-04	3.70596730	3.30415940	0.7569092	-0.4018079	0	0	0	0
ENSG00000068308.13	OTUD5	OTUD5	55593	NM_017602.3;NA;NM_001136157.1;NM_001136159.1	ENST00000156084.8;ENST00000376488.7;ENST00000396743.7;ENST00000428668.2;ENST00000455452.5;ENST00000610466.4	3.166769e-02	6.183929e-03	4.26832674	4.13783338	0.9135190	-0.1304934	0	0	0	0
ENSG00000068383.18	INPP5A	INPP5A	3632	NA;NM_001321042.1	ENST00000342652.6;ENST00000368593.7;ENST00000368594.7;ENST00000423490.5;ENST00000445580.1	4.751052e-02	1.110591e-02	3.10781780	2.88937985	0.8594955	-0.2184380	0	0	0	0
ENSG00000068438.14	FTSJ1	FTSJ1	24140	NM_177439.2;NM_012280.3;NM_001282157.1	ENST00000019019.6;ENST00000348411.2;ENST00000396894.8	1.001454e-03	4.898939e-05	3.72487624	3.97591243	1.1900616	0.2510362	0	0	0	0
ENSG00000068489.12	PRR11	PRR11	55771	NM_018304.3;NA	ENST00000262293.8;ENST00000577457.1;ENST00000578777.5;ENST00000582004.1;ENST00000582995.5;ENST00000614081.1	5.182069e-05	6.266491e-07	1.86365934	2.68999105	1.7731710	0.8263317	0	0	0	0
ENSG00000068615.17	REEP1	REEP1	65055	NM_022912.2;NM_001164730.1;NA;NM_001164731.1;NM_001164732.1	ENST00000165698.9;ENST00000453231.6;ENST00000489855.2;ENST00000535845.6;ENST00000538924.6;ENST00000541910.6	8.399796e-03	9.692237e-04	1.99450416	1.17276680	0.5657602	-0.8217374	0	0	0	0
ENSG00000068697.6	LAPTM4A	LAPTM4A	9741	NM_014713.4	ENST00000175091.4	6.470502e-03	6.733176e-04	7.90808452	7.65877267	0.8412976	-0.2493118	0	0	0	0
ENSG00000068724.15	TTC7A	TTC7A	57217	NM_001288955.1;NM_001288951.1;NM_001288953.1	ENST00000319190.9;ENST00000394850.6;ENST00000409245.5	4.436207e-03	3.937031e-04	2.22719799	2.57223472	1.2701833	0.3450367	0	0	0	0
ENSG00000068745.14	IP6K2	IP6K2	51447	NM_001005909.2;NM_001005910.2;NA;NM_001190316.1;NM_001146178.2;NM_001190317.1	ENST00000328631.9;ENST00000340879.8;ENST00000412850.5;ENST00000413298.5;ENST00000413654.5;ENST00000417896.1;ENST00000424035.1;ENST00000431721.6;ENST00000432678.6;ENST00000434860.1;ENST00000437427.5;ENST00000440424.5;ENST00000443853.5;ENST00000443964.1;ENST00000446860.5;ENST00000449563.5;ENST00000449610.5;ENST00000450045.5;ENST00000453202.1;ENST00000454335.5;ENST00000455545.5	9.075898e-03	1.081239e-03	4.70540339	4.45894794	0.8429650	-0.2464554	0	0	1	1
ENSG00000068784.12	SRBD1	SRBD1	55133	NM_018079.4	ENST00000263736.4	5.116832e-03	4.795392e-04	3.13114839	2.90726192	0.8562557	-0.2238865	0	0	0	0
ENSG00000068903.19	SIRT2	SIRT2	22933	NM_012237.3;NM_001193286.1;NA;NM_030593.2	ENST00000249396.11;ENST00000358931.9;ENST00000381766.8;ENST00000392081.6;ENST00000407552.5;ENST00000414941.5;ENST00000437828.5;ENST00000447739.1;ENST00000613542.4	4.677192e-02	1.086862e-02	4.26044790	4.42165207	1.1182201	0.1612042	0	0	0	0
ENSG00000068971.13	PPP2R5B	PPP2R5B	5526	NM_006244.3;NA	ENST00000164133.6;ENST00000526559.5;ENST00000532850.1	3.505333e-02	7.258173e-03	2.19165691	2.41740256	1.1693815	0.2257457	0	0	0	0
ENSG00000069020.18	MAST4	MAST4	375449	NM_001290227.1;NM_001164664.1;NM_015183.2;NM_001290226.1;NM_001290228.1;NM_198828.2;NA	ENST00000261569.11;ENST00000403625.6;ENST00000403666.5;ENST00000405643.5;ENST00000406039.5;ENST00000406374.5;ENST00000407621.1;ENST00000411628.5;ENST00000432426.5;ENST00000432817.5;ENST00000434115.5;ENST00000436277.5;ENST00000443808.1;ENST00000450827.5;ENST00000452953.5;ENST00000490016.6	1.284828e-03	6.991632e-05	3.18751715	2.38438869	0.5731051	-0.8031285	0	0	0	0
ENSG00000069329.16	VPS35	VPS35	55737	NM_018206.5;NA	ENST00000299138.11;ENST00000640313.1	2.736756e-02	5.042722e-03	4.72036600	4.92514672	1.1525112	0.2047807	0	0	0	0
ENSG00000069424.14	KCNAB2	KCNAB2	8514	NM_001199860.1;NM_003636.3;NM_172130.2;NM_001199862.1;NA;NM_001199861.1;NM_001199863.1	ENST00000164247.5;ENST00000341524.5;ENST00000352527.5;ENST00000378083.7;ENST00000378092.5;ENST00000378097.5;ENST00000378111.5;ENST00000389632.8;ENST00000428161.5;ENST00000445501.5;ENST00000458166.6;ENST00000462676.2;ENST00000472700.6;ENST00000602612.5	1.633373e-03	9.951219e-05	1.97079821	2.48269780	1.4259265	0.5118996	0	0	0	0
ENSG00000069702.10	TGFBR3	TGFBR3	7049	NM_001195683.1;NM_001195684.1;NA	ENST00000212355.8;ENST00000370399.6;ENST00000417833.2;ENST00000465892.6;ENST00000525962.5	1.056212e-02	1.329195e-03	2.97884222	2.13035513	0.5553668	-0.8484871	0	0	0	0
ENSG00000069849.10	ATP1B3	ATP1B3	483	NM_001679.2;NA	ENST00000286371.7;ENST00000462082.1;ENST00000475483.5;ENST00000495216.1	3.110705e-05	2.948763e-07	5.41681193	5.93071343	1.4279065	0.5139015	0	0	0	0
ENSG00000069998.12	HDHD5	HDHD5	27440	NM_017829.5;NM_033070.2;NA	ENST00000155674.9;ENST00000336737.8;ENST00000399852.3	3.413518e-03	2.772303e-04	3.49697870	3.82122419	1.2520095	0.3242455	0	0	0	0
ENSG00000070010.18	UFD1	UFD1	7353	NM_005659.6;NM_001035247.2;NA	ENST00000263202.14;ENST00000399523.5;ENST00000421968.6;ENST00000447868.5;ENST00000474226.1;ENST00000494054.1	1.844084e-04	3.747468e-06	4.35104709	4.72203786	1.2932407	0.3709908	0	0	0	0
ENSG00000070018.8	LRP6	LRP6	4040	NM_002336.2;NA	ENST00000261349.8;ENST00000535731.1;ENST00000540527.5;ENST00000543091.1	6.735678e-04	2.781781e-05	2.82377606	2.18866774	0.6438925	-0.6351083	0	0	0	0
ENSG00000070047.11	PHRF1	PHRF1	57661	NM_001286581.1;NM_001286582.1;NA	ENST00000264555.9;ENST00000413872.6;ENST00000416188.2;ENST00000533464.5	4.040829e-02	8.843039e-03	2.44496343	2.23671058	0.8655849	-0.2082528	0	0	0	0
ENSG00000070193.4	FGF10	FGF10	2255	NM_004465.1;NA	ENST00000264664.4;ENST00000513107.1	2.053979e-03	1.376616e-04	1.90285264	0.28322636	0.3254198	-1.6196263	0	0	0	0
ENSG00000070214.15	SLC44A1	SLC44A1	23446	NM_080546.4;NM_001286730.1;NM_001330731.1	ENST00000374720.7;ENST00000374723.5;ENST00000374724.1	5.544332e-04	2.071028e-05	4.76599206	4.44232875	0.7990384	-0.3236633	0	0	0	0
ENSG00000070366.13	SMG6	SMG6	23293	NM_017575.4;NM_001256827.1;NM_001256828.1;NA	ENST00000263073.10;ENST00000354901.8;ENST00000536871.6;ENST00000570606.5;ENST00000570659.5;ENST00000570668.1;ENST00000571442.5;ENST00000572205.5;ENST00000572369.5;ENST00000575176.5;ENST00000575454.1;ENST00000575663.5	4.714435e-04	1.635413e-05	3.12097559	2.79967284	0.8003468	-0.3213028	0	0	0	0
ENSG00000070423.17	RNF126	RNF126	55658	NM_194460.2;NA	ENST00000292363.9;ENST00000589762.5	3.279920e-02	6.574629e-03	2.37910493	2.62014840	1.1818472	0.2410435	0	0	0	0
ENSG00000070444.14	MNT	MNT	4335	NM_020310.2;NA	ENST00000174618.4;ENST00000575394.1	8.013147e-03	9.082333e-04	1.92486879	1.70184351	0.8567669	-0.2230253	0	0	0	0
ENSG00000070495.14	JMJD6	JMJD6	23210	NM_015167.2;NM_001081461.1;NA	ENST00000397625.8;ENST00000445478.6;ENST00000585429.1;ENST00000617192.4	6.464383e-07	1.171268e-09	2.98200746	3.55844187	1.4911593	0.5764344	0	0	0	0
ENSG00000070614.14	NDST1	NDST1	3340	NM_001543.4;NA;NM_001301063.1	ENST00000261797.6;ENST00000518299.1;ENST00000519157.1;ENST00000522491.1;ENST00000523767.5	2.607996e-02	4.730635e-03	4.29001689	4.03351377	0.8371145	-0.2565031	0	0	0	0
ENSG00000070669.16	ASNS	ASNS	440	NM_183356.3;NM_001673.4;NM_133436.3;NA;NM_001178077.1;NM_001178075.1;NM_001178076.1	ENST00000175506.8;ENST00000394308.7;ENST00000394309.7;ENST00000414884.1;ENST00000422745.5;ENST00000437628.5;ENST00000437657.5;ENST00000442734.5;ENST00000444334.5;ENST00000448127.1;ENST00000451771.5;ENST00000453600.5;ENST00000455086.5	1.677042e-02	2.553889e-03	3.35670063	3.87217182	1.4294609	0.5154712	0	0	0	0
ENSG00000070756.15	PABPC1	PABPC1	26986	NM_002568.3;NA	ENST00000318607.9;ENST00000517403.5;ENST00000517990.5;ENST00000518196.5;ENST00000518293.5;ENST00000519004.5;ENST00000519100.5;ENST00000519363.1;ENST00000520142.1;ENST00000520804.1;ENST00000520868.5;ENST00000521067.1;ENST00000521865.5;ENST00000522387.5;ENST00000522658.5;ENST00000522720.1;ENST00000523555.5;ENST00000610907.1	1.057398e-02	1.332855e-03	8.55094823	8.95103414	1.3195865	0.4000859	0	0	0	0
ENSG00000070778.12	PTPN21	PTPN21	11099	NA;NM_007039.3	ENST00000328736.7;ENST00000553531.1;ENST00000555243.1;ENST00000556564.5	3.678897e-04	1.098490e-05	1.92573351	1.33369961	0.6634070	-0.5920339	0	0	0	0
ENSG00000070785.16	EIF2B3	EIF2B3	8891	NM_020365.4;NM_001166588.2;NA;NM_001261418.1	ENST00000360403.6;ENST00000372183.7;ENST00000439363.5;ENST00000620860.4	2.438965e-02	4.322802e-03	3.89390025	4.10257796	1.1556285	0.2086777	0	0	0	0
ENSG00000070814.17	TCOF1	TCOF1	6949	NM_000356.3;NM_001135243.1;NM_001008657.2;NA;NM_001135244.1;NM_001135245.1	ENST00000323668.11;ENST00000377797.7;ENST00000394269.7;ENST00000427724.6;ENST00000439160.6;ENST00000445265.6;ENST00000504761.6;ENST00000513346.5;ENST00000513538.1;ENST00000515516.1	1.562561e-02	2.307491e-03	3.07011674	3.27720898	1.1543592	0.2070922	0	0	0	0
ENSG00000071537.13	SEL1L	SEL1L	6400	NM_005065.5;NM_001244984.1;NA	ENST00000336735.8;ENST00000555824.5;ENST00000557372.1	1.158712e-02	1.522902e-03	5.06846681	4.74927547	0.8015190	-0.3191913	0	0	0	0
ENSG00000071539.13	TRIP13	TRIP13	9319	NM_004237.3;NA	ENST00000166345.7;ENST00000513435.1	2.688949e-03	1.985435e-04	2.31493932	2.97813726	1.5835890	0.6631979	0	1	0	0
ENSG00000071553.16	ATP6AP1	ATP6AP1	537	NM_001183.5;NA	ENST00000369762.6;ENST00000422890.5;ENST00000449556.5;ENST00000619046.4	2.897258e-02	5.464504e-03	6.27080399	6.58576207	1.2439755	0.3149581	0	0	0	0
ENSG00000071626.16	DAZAP1	DAZAP1	26528	NM_018959.3;NM_170711.2;NA;NM_001352034.1	ENST00000233078.8;ENST00000336761.10;ENST00000587079.5;ENST00000592453.2;ENST00000592522.5	6.509764e-03	6.791289e-04	4.32959857	4.51739186	1.1390202	0.1877933	0	0	0	0
ENSG00000071859.14	FAM50A	FAM50A	9130	NA;NM_004699.3	ENST00000158526.9;ENST00000393600.7	1.183094e-04	2.024767e-06	4.97431796	5.49229587	1.4319468	0.5179779	0	0	0	0
ENSG00000071889.16	FAM3A	FAM3A	60343	NM_001282311.1;NM_001171132.2;NA;NM_001171133.2;NM_001171134.2;NM_021806.3	ENST00000322269.10;ENST00000359889.9;ENST00000369641.7;ENST00000369643.5;ENST00000393572.5;ENST00000419205.5;ENST00000426266.5;ENST00000442929.1;ENST00000447601.6	8.667804e-03	1.017391e-03	2.94106404	3.29025853	1.2738492	0.3491945	0	0	0	0
ENSG00000071894.16	CPSF1	CPSF1	29894	NA;NM_013291.2	ENST00000531727.5;ENST00000532935.5;ENST00000616140.1;ENST00000620219.4	2.420483e-02	4.272444e-03	3.23994979	3.54805959	1.2380845	0.3081098	0	0	0	0
ENSG00000071967.11	CYBRD1	CYBRD1	79901	NM_024843.3;NM_001127383.1;NM_001256909.1;NA	ENST00000321348.8;ENST00000375252.3;ENST00000409484.5;ENST00000445146.1	1.367503e-05	8.512191e-08	4.72548101	3.86712863	0.5515821	-0.8583524	0	0	0	0
ENSG00000072042.12	RDH11	RDH11	51109	NM_001252650.1;NA	ENST00000381346.8;ENST00000428130.6;ENST00000553384.5;ENST00000554035.5;ENST00000557273.5;ENST00000557726.1	2.154690e-02	3.618016e-03	4.76039962	4.52266099	0.8480736	-0.2377386	0	0	0	0
ENSG00000072134.15	EPN2	EPN2	22905	NM_014964.4;NM_148921.3;NM_001102664.1;NA	ENST00000314728.9;ENST00000347697.6;ENST00000395618.7;ENST00000395620.6;ENST00000395626.5;ENST00000395628.6;ENST00000494192.6;ENST00000571254.1;ENST00000575595.5;ENST00000577195.5;ENST00000577692.5;ENST00000581024.5;ENST00000582015.5;ENST00000583197.5;ENST00000584150.5;ENST00000584633.1	1.065449e-02	1.347979e-03	3.23302898	2.86033107	0.7723368	-0.3726979	0	0	0	0
ENSG00000072201.13	LNX1	LNX1	84708	NM_001126328.2;NM_032622.2;NA	ENST00000263925.7;ENST00000306888.6;ENST00000504299.5;ENST00000507168.5;ENST00000510143.1;ENST00000512247.5;ENST00000513421.5	1.775367e-02	2.748199e-03	2.50190440	1.87684228	0.6483919	-0.6250621	0	0	0	0
ENSG00000072210.18	ALDH3A2	ALDH3A2	224	NA;NM_001031806.1;NM_000382.2	ENST00000176643.10;ENST00000339618.8;ENST00000395575.6;ENST00000446398.6;ENST00000571163.1;ENST00000571537.1;ENST00000575384.2;ENST00000578696.1;ENST00000579855.5;ENST00000580550.5;ENST00000581518.5;ENST00000584332.6;ENST00000626500.2;ENST00000630662.2;ENST00000631291.2	3.096486e-02	5.986139e-03	4.30885583	3.98915202	0.8012344	-0.3197038	0	0	0	0
ENSG00000072274.12	TFRC	TFRC	7037	NM_001128148.2;NM_003234.3;NM_001313965.1;NA	ENST00000360110.8;ENST00000392396.7;ENST00000420415.5;ENST00000426789.5	8.675191e-04	4.036213e-05	4.78873703	5.36385878	1.4898032	0.5751218	0	0	0	0
ENSG00000072310.16	SREBF1	SREBF1	6720	NM_004176.4;NM_001005291.2;NA	ENST00000261646.9;ENST00000355815.8;ENST00000395757.5;ENST00000423161.3;ENST00000478616.1;ENST00000486311.5;ENST00000577897.1	4.634005e-04	1.577652e-05	5.05849448	4.40883183	0.6374293	-0.6496627	0	0	0	0
ENSG00000072364.12	AFF4	AFF4	27125	NM_014423.3;NA	ENST00000265343.9;ENST00000378595.7;ENST00000421773.1;ENST00000425658.1	1.031748e-02	1.287114e-03	4.74862982	4.42340391	0.7981734	-0.3252259	0	0	0	0
ENSG00000072415.8	MPP5	MPP5	64398	NM_022474.3;NM_001256550.1;NA	ENST00000261681.8;ENST00000555925.5;ENST00000556345.5;ENST00000557237.1;ENST00000557783.1	7.094401e-04	3.009922e-05	3.27868475	2.79833683	0.7168047	-0.4803479	0	0	0	0
ENSG00000072422.16	RHOBTB1	RHOBTB1	9886	NM_001242359.1;NR_024554.2	ENST00000337910.9;ENST00000357917.4	2.098600e-03	1.426953e-04	2.73376634	2.34809307	0.7654217	-0.3856733	0	0	0	0
ENSG00000072506.12	HSD17B10	HSD17B10	3028	NM_001037811.2;NA	ENST00000168216.10;ENST00000375298.4;ENST00000375304.9	4.330651e-03	3.805630e-04	5.78292561	6.06861667	1.2189940	0.2856911	0	0	0	0
ENSG00000072518.20	MARK2	MARK2	2011	NM_001163297.1;NM_001163296.1;NA;NM_001039469.2;NM_004954.4;NM_017490.3	ENST00000350490.11;ENST00000361128.9;ENST00000377810.7;ENST00000402010.6;ENST00000408948.7;ENST00000425897.2;ENST00000502399.7;ENST00000508192.5;ENST00000509502.6;ENST00000512060.1;ENST00000513765.6;ENST00000540169.5;ENST00000543220.5;ENST00000543674.1	8.508337e-03	9.892097e-04	4.03459919	4.27443103	1.1808550	0.2398318	0	0	0	0
ENSG00000072609.17	CHFR	CHFR	55743	NM_018223.2;NM_001161344.1;NM_001161347.1;NM_001161346.1;NA	ENST00000266880.11;ENST00000432561.6;ENST00000443047.6;ENST00000450056.6;ENST00000536932.5;ENST00000540537.5;ENST00000540963.1;ENST00000541817.5;ENST00000542714.5	1.401189e-03	8.012540e-05	2.12640618	2.40548231	1.2134176	0.2790761	0	0	0	0
ENSG00000072694.20	FCGR2B	FCGR2B	2213	NM_001002273.2;NM_001002275.2;NM_001190828.1	ENST00000236937.13;ENST00000358671.9;ENST00000367961.8	2.126781e-02	3.558076e-03	3.34688078	3.83893355	1.4064446	0.4920528	0	0	0	0
ENSG00000072786.12	STK10	STK10	6793	NM_005990.3;NA	ENST00000176763.9;ENST00000520476.1	4.730910e-03	4.285842e-04	2.66757002	2.99018923	1.2505989	0.3226192	0	0	0	0
ENSG00000072818.11	ACAP1	ACAP1	9744	NM_014716.3;NA	ENST00000158762.7;ENST00000570457.6;ENST00000570504.5;ENST00000571471.5;ENST00000574499.1;ENST00000575415.1;ENST00000575425.1	1.895955e-02	3.029098e-03	0.91453932	1.48046259	1.4803346	0.5659233	0	0	0	0
ENSG00000073008.14	PVR	PVR	5817	NM_001135769.2;NM_001135768.2;NM_001135770.3;NM_006505.4;NA	ENST00000344956.8;ENST00000403059.8;ENST00000406449.8;ENST00000425690.7;ENST00000587785.1	5.197884e-03	4.917570e-04	1.78103227	2.14240816	1.2846505	0.3613759	0	0	1	0
ENSG00000073111.13	MCM2	MCM2	4171	NM_004526.3;NA	ENST00000265056.11;ENST00000472731.1;ENST00000480910.1;ENST00000491422.1	6.665708e-05	8.812014e-07	3.57828194	4.18000620	1.5175292	0.6017243	0	1	0	0
ENSG00000073910.20	FRY	FRY	10129	NA;NM_023037.2	ENST00000380250.7;ENST00000436046.1;ENST00000542859.5;ENST00000642040.1	2.242341e-04	4.992456e-06	2.07777396	1.32293459	0.5926124	-0.7548394	0	0	0	0
ENSG00000074527.11	NTN4	NTN4	59277	NM_021229.3;NA	ENST00000343702.8;ENST00000344911.8;ENST00000538383.5;ENST00000547980.1;ENST00000553059.1	1.484698e-04	2.856288e-06	4.83639277	3.68900143	0.4514408	-1.1473913	0	0	0	0
ENSG00000074621.13	SLC24A1	SLC24A1	9187	NM_004727.2;NA;NM_001301031.1;NM_001301033.1;NM_001254740.1	ENST00000261892.10;ENST00000339868.10;ENST00000399033.8;ENST00000505666.2;ENST00000537259.5;ENST00000544319.6;ENST00000546330.1	9.416116e-05	1.471570e-06	2.16757551	1.69841950	0.7223871	-0.4691560	0	0	0	0
ENSG00000074800.13	ENO1	ENO1	2023	NM_001201483.1;NA	ENST00000234590.8;ENST00000489867.1;ENST00000497492.1	1.078335e-02	1.371401e-03	8.05372457	8.42495502	1.2934555	0.3712304	0	0	0	0
ENSG00000074842.7	MYDGF	MYDGF	56005	NM_019107.3;NA	ENST00000262947.7;ENST00000599630.1;ENST00000599761.5	2.828576e-02	5.284376e-03	5.84585563	6.02282317	1.1305051	0.1769675	0	0	0	0
ENSG00000075151.20	EIF4G3	EIF4G3	8672	NM_003760.4;NM_001198803.2;NA;NM_001198801.1;NM_001198802.1	ENST00000264211.12;ENST00000356916.7;ENST00000374935.7;ENST00000400422.6;ENST00000411888.5;ENST00000438975.5;ENST00000602326.5;ENST00000634879.1	3.935969e-02	8.535060e-03	4.43375466	4.21701758	0.8605094	-0.2167371	0	0	0	0
ENSG00000075218.18	GTSE1	GTSE1	51512	NM_016426.6	ENST00000454366.1	1.475499e-03	8.635994e-05	0.77359325	1.41903357	1.5642166	0.6454403	0	0	0	0
ENSG00000075223.13	SEMA3C	SEMA3C	10512	NM_006379.3;NA	ENST00000265361.7;ENST00000419255.6	1.568721e-03	9.444802e-05	5.39360197	4.69778993	0.6173617	-0.6958120	0	0	0	0
ENSG00000075275.16	CELSR1	CELSR1	9620	NM_014246.1;NA	ENST00000262738.7;ENST00000454637.1	4.407875e-04	1.454737e-05	3.89612202	3.09138182	0.5724652	-0.8047402	0	0	0	0
ENSG00000075413.17	MARK3	MARK3	4140	NA;NM_001128919.2;NM_001128918.2;NM_001128921.2	ENST00000216288.11;ENST00000303622.13;ENST00000335102.9;ENST00000416682.6;ENST00000429436.6;ENST00000440884.7;ENST00000553942.5;ENST00000554627.5;ENST00000556744.1;ENST00000560417.5;ENST00000561225.1;ENST00000561314.5	3.420490e-02	6.974923e-03	4.21384938	4.04569206	0.8899787	-0.1681573	0	0	0	0
ENSG00000075415.12	SLC25A3	SLC25A3	5250	NM_002635.3;NM_005888.3;NA	ENST00000188376.9;ENST00000228318.7;ENST00000401722.7;ENST00000547534.5;ENST00000548046.5;ENST00000548847.1;ENST00000549338.5;ENST00000550695.1;ENST00000551265.5;ENST00000551917.5;ENST00000552981.5	5.570563e-03	5.440404e-04	6.38887469	6.69158806	1.2334621	0.3027134	0	0	0	0
ENSG00000075426.11	FOSL2	FOSL2	2355	NM_005253.3;NA	ENST00000264716.8;ENST00000379619.5;ENST00000436647.1	2.201723e-02	3.731963e-03	3.42756834	3.04677948	0.7680175	-0.3807889	0	0	0	0
ENSG00000076003.4	MCM6	MCM6	4175	NM_005915.5	ENST00000264156.2	2.594808e-03	1.899881e-04	4.13317148	4.52025189	1.3077442	0.3870804	0	0	0	0
ENSG00000076201.14	PTPN23	PTPN23	25930	NM_001304482.1;NA	ENST00000265562.4;ENST00000456221.5	2.529917e-02	4.542340e-03	3.11386215	2.95888082	0.8981440	-0.1549813	0	0	0	0
ENSG00000076351.12	SLC46A1	SLC46A1	113235	NA;NM_080669.5;NM_001242366.2	ENST00000581516.1;ENST00000582735.1;ENST00000584426.1;ENST00000584995.5;ENST00000612814.4;ENST00000618626.1	1.391258e-02	1.964977e-03	2.48991419	2.18016739	0.8067833	-0.3097468	0	0	0	0
ENSG00000076356.6	PLXNA2	PLXNA2	5362	NM_025179.3	ENST00000367033.3	1.168209e-03	6.039779e-05	1.26151267	0.68976418	0.6728009	-0.5717485	0	0	0	0
ENSG00000076382.16	SPAG5	SPAG5	10615	NM_006461.3;NA	ENST00000321765.9;ENST00000536674.2;ENST00000582076.1;ENST00000584206.1	2.229857e-03	1.534516e-04	2.66143849	3.19441096	1.4469073	0.5329725	0	0	0	0
ENSG00000076641.4	PAG1	PAG1	55824	NM_018440.3	ENST00000220597.4	1.952853e-02	3.173036e-03	0.85365916	1.25285307	1.3187709	0.3991939	0	0	0	0
ENSG00000076716.8	GPC4	GPC4	2239	NM_001448.2	ENST00000370828.3	2.567809e-02	4.630680e-03	3.29083131	2.71876264	0.6726516	-0.5720687	0	0	0	0
ENSG00000076864.19	RAP1GAP	RAP1GAP	5909	NA;NM_002885.2;NM_001145658.1;NM_001145657.1	ENST00000290101.8;ENST00000317967.11;ENST00000374761.6;ENST00000374763.6;ENST00000374765.8;ENST00000447293.5;ENST00000495204.5;ENST00000542643.6	3.047319e-02	5.850769e-03	2.31068241	1.70653629	0.6578606	-0.6041461	0	0	0	0
ENSG00000077044.10	DGKD	DGKD	8527	NM_152879.2;NM_003648.2;NA	ENST00000264057.6;ENST00000409813.7;ENST00000427930.5;ENST00000442524.4;ENST00000447484.5	1.277481e-02	1.748387e-03	2.61128670	2.19183668	0.7477096	-0.4194500	0	0	0	0
ENSG00000077150.18	NFKB2	NFKB2	4791	NM_001261403.2;NM_001077494.3;NM_001288724.1;NA	ENST00000189444.10;ENST00000369966.7;ENST00000428099.5;ENST00000471698.5;ENST00000601386.5	1.471471e-02	2.117182e-03	3.41605581	3.75599819	1.2657060	0.3399424	0	0	0	0
ENSG00000077152.9	UBE2T	UBE2T	29089	NM_001310326.1	ENST00000367274.8	4.759101e-04	1.663100e-05	4.07425750	4.77317356	1.6232847	0.6989161	1	0	0	0
ENSG00000077380.15	DYNC1I2	DYNC1I2	1781	NM_001271786.1;NM_001378.2;NM_001271787.1;NM_001320883.1;NA;NM_001271785.1	ENST00000340296.8;ENST00000397119.7;ENST00000409197.5;ENST00000409317.5;ENST00000409453.5;ENST00000409773.5;ENST00000410079.7;ENST00000411953.5;ENST00000412370.5;ENST00000422646.1;ENST00000423910.5;ENST00000425485.5;ENST00000430778.5;ENST00000435234.5;ENST00000438879.5;ENST00000443458.5;ENST00000452242.5;ENST00000456808.5;ENST00000508530.5	3.294949e-03	2.645617e-04	6.37942560	6.15320686	0.8548726	-0.2262187	0	0	0	0
ENSG00000077420.15	APBB1IP	APBB1IP	54518	NA;NM_019043.3	ENST00000356785.4;ENST00000376236.8	1.891569e-02	3.018433e-03	2.90526971	3.27175486	1.2892081	0.3664851	0	0	0	0
ENSG00000077463.14	SIRT6	SIRT6	51548	NM_001193285.2;NM_001321059.1;NM_001321064.1;NA;NM_001321063.1	ENST00000305232.10;ENST00000337491.6;ENST00000594279.5;ENST00000597896.5;ENST00000601488.5;ENST00000601571.1	3.485206e-02	7.178390e-03	1.75609446	1.92374012	1.1232240	0.1676457	0	0	0	0
ENSG00000077514.8	POLD3	POLD3	10714	NM_006591.2;NA;NR_046410.1	ENST00000263681.6;ENST00000524752.1;ENST00000527458.5;ENST00000528481.5;ENST00000530511.5;ENST00000531615.1;ENST00000532497.5;ENST00000532954.1	2.125530e-02	3.554893e-03	3.04666400	3.25866659	1.1582949	0.2120026	1	0	0	0
ENSG00000077684.15	JADE1	JADE1	79960	NM_199320.3;NM_001287441.1;NM_001287437.1;NA;NM_024900.4;NM_001287439.1;NM_001287442.1;NM_001287443.1	ENST00000226319.10;ENST00000413543.6;ENST00000452328.6;ENST00000503785.5;ENST00000504089.5;ENST00000507833.5;ENST00000508997.1;ENST00000510308.5;ENST00000511647.5;ENST00000512960.5;ENST00000514740.1;ENST00000610919.4;ENST00000611140.4	1.593369e-02	2.375298e-03	2.70012756	2.40697408	0.8161162	-0.2931535	0	0	0	0
ENSG00000077713.18	SLC25A43	SLC25A43	203427	NM_145305.2	ENST00000217909.7	5.161298e-03	4.863510e-04	3.08034113	3.39789304	1.2462141	0.3175519	0	0	0	0
ENSG00000077721.15	UBE2A	UBE2A	7319	NA;NM_003336.3;NM_181762.2;NM_001282161.1	ENST00000346330.6;ENST00000371558.6;ENST00000625938.2;ENST00000628549.1;ENST00000630695.2;ENST00000631185.2	2.718656e-02	4.994825e-03	4.59731315	4.79268177	1.1450167	0.1953686	1	0	0	0
ENSG00000077942.18	FBLN1	FBLN1	2192	NM_001996.3;NM_006486.2;NM_006487.2;NA;NM_006485.3	ENST00000262722.11;ENST00000327858.10;ENST00000340923.9;ENST00000402984.7;ENST00000411478.5;ENST00000442170.6;ENST00000445110.5;ENST00000451475.5;ENST00000454279.5;ENST00000455233.5;ENST00000460300.2	2.399822e-02	4.214076e-03	5.99338510	5.36896828	0.6486819	-0.6244168	0	1	0	0
ENSG00000077984.5	CST7	CST7	8530	NM_003650.3	ENST00000480798.1	3.021704e-02	5.772142e-03	1.83396539	2.50920261	1.5968593	0.6752372	0	0	0	0
ENSG00000078070.12	MCCC1	MCCC1	56922	NM_020166.4;NA;NM_001293273.1	ENST00000265594.8;ENST00000476176.5;ENST00000492597.5;ENST00000610757.4;ENST00000629669.2	2.386704e-02	4.181034e-03	3.38423756	3.77868823	1.3144422	0.3944507	0	0	0	0
ENSG00000078081.7	LAMP3	LAMP3	27074	NM_014398.3;NA	ENST00000265598.7;ENST00000466939.1;ENST00000470251.1;ENST00000476015.1	5.242196e-03	4.966812e-04	0.88870662	1.89872944	2.0139430	1.0100228	0	0	0	0
ENSG00000078403.16	MLLT10	MLLT10	8028	NA;NM_001195626.1;NM_004641.3;NM_001195627.1;NM_001195628.1	ENST00000307729.11;ENST00000377059.7;ENST00000377072.7;ENST00000377091.6;ENST00000377100.7;ENST00000420525.1;ENST00000430455.1;ENST00000438473.5;ENST00000621220.4;ENST00000631589.1	2.253281e-02	3.864384e-03	3.07134737	3.29737525	1.1696103	0.2260279	0	0	0	0
ENSG00000078618.21	NRDC	NRDC	4898	NA;NM_002525.2;NM_001242361.1;NM_001101662.1	ENST00000352171.11;ENST00000354831.11;ENST00000440943.5;ENST00000539524.5;ENST00000544028.5	4.690304e-03	4.239443e-04	5.46309172	5.64878514	1.1373635	0.1856934	0	0	0	0
ENSG00000078674.17	PCM1	PCM1	5108	NM_001315507.1;NM_001315508.1;NA	ENST00000325083.12;ENST00000327578.9;ENST00000517730.5;ENST00000518537.5;ENST00000519253.5;ENST00000522275.5;ENST00000523055.5;ENST00000524226.5	8.127287e-07	1.631919e-09	5.20364224	4.58113876	0.6495428	-0.6225035	0	0	0	0
ENSG00000079215.13	SLC1A3	SLC1A3	6507	NM_004172.4;NM_001166695.2;NA;NM_001289940.1;NM_001289939.1	ENST00000265113.8;ENST00000381918.3;ENST00000505202.5;ENST00000513646.1;ENST00000513903.5;ENST00000612708.4;ENST00000613445.4	1.808255e-02	2.825051e-03	2.93736455	3.37504148	1.3544216	0.4376769	0	0	0	0
ENSG00000079263.18	SP140	SP140	11262	NM_001278452.1;NM_001005176.2;NM_007237.4;NM_001278453.1;NM_001278451.1;NA	ENST00000343805.10;ENST00000373645.3;ENST00000392045.7;ENST00000417495.7;ENST00000420434.7;ENST00000456542.5	3.153008e-03	2.473486e-04	0.80924128	1.65215086	1.7936639	0.8429096	0	0	0	0
ENSG00000079313.13	REXO1	REXO1	57455	NM_020695.3;NA	ENST00000170168.8;ENST00000588743.2	2.802965e-02	5.212114e-03	1.64324730	1.86657061	1.1674197	0.2233233	0	0	0	0
ENSG00000079432.7	CIC	CIC	23152	NA;NM_001304815.1;NM_015125.4	ENST00000160740.7;ENST00000571942.2;ENST00000572681.6;ENST00000573349.5;ENST00000575354.6;ENST00000576505.6	4.361856e-02	9.852620e-03	3.38590835	3.16771669	0.8596423	-0.2181917	0	0	0	0
ENSG00000079435.9	LIPE	LIPE	3991	NM_005357.3;NA	ENST00000244289.8;ENST00000597001.1;ENST00000597620.5;ENST00000599211.1;ENST00000599783.5;ENST00000599918.1;ENST00000601189.1	1.212399e-02	1.628252e-03	1.52959395	0.86321424	0.6300858	-0.6663797	0	0	0	0
ENSG00000079482.12	OPHN1	OPHN1	4983	NM_002547.2	ENST00000355520.5	8.389918e-04	3.834703e-05	1.46443575	0.96660800	0.7081723	-0.4978278	0	0	0	0
ENSG00000079805.16	DNM2	DNM2	1785	NM_001005360.2;NM_004945.3;NM_001005361.2;NM_001005362.2;NM_001190716.1;NA	ENST00000355667.10;ENST00000359692.10;ENST00000389253.8;ENST00000408974.8;ENST00000585892.5;ENST00000586939.5;ENST00000587830.2;ENST00000589106.1;ENST00000591818.1	1.384302e-04	2.603191e-06	4.74531733	5.00813468	1.1998195	0.2628173	0	0	0	0
ENSG00000079974.17	RABL2B	RABL2B	11158	NA;NM_001130920.1;NM_001130921.1;NM_001003789.1	ENST00000354869.7;ENST00000395590.5;ENST00000395591.5;ENST00000395593.7;ENST00000395595.7;ENST00000395598.7;ENST00000413505.1;ENST00000435118.5	3.989658e-02	8.688279e-03	3.00787807	2.82095206	0.8784755	-0.1869260	0	0	0	0
ENSG00000080503.22	SMARCA2	SMARCA2	6595	NM_001289400.1;NM_001289398.1;NM_003070.4;NM_139045.3;NA;NM_001289399.1;NM_001289396.1;NM_001289397.1	ENST00000302401.8;ENST00000324954.10;ENST00000349721.7;ENST00000357248.8;ENST00000382183.6;ENST00000382185.6;ENST00000382186.6;ENST00000382194.6;ENST00000382203.5;ENST00000416751.2;ENST00000417599.6;ENST00000423555.6;ENST00000439732.6;ENST00000450198.6;ENST00000452193.5;ENST00000457226.2;ENST00000634287.1;ENST00000634338.1;ENST00000634343.1;ENST00000634435.1;ENST00000634688.1;ENST00000634706.1;EN…	1.222690e-03	6.509404e-05	5.68742083	5.28118355	0.7545889	-0.4062373	0	0	0	0
ENSG00000080546.13	SESN1	SESN1	27244	NM_001199934.1;NM_001199933.1;NM_014454.2	ENST00000302071.6;ENST00000356644.7;ENST00000436639.6	1.749396e-02	2.693653e-03	3.62825013	3.21842906	0.7527167	-0.4098211	0	0	0	0
ENSG00000080561.13	MID2	MID2	11043	NM_012216.3;NA	ENST00000262843.10;ENST00000443968.2;ENST00000451923.1	3.664895e-02	7.708748e-03	3.03724670	2.65614425	0.7678506	-0.3811024	0	0	0	0
ENSG00000080603.16	SRCAP	SRCAP	10847	NM_006662.2;NA	ENST00000262518.8;ENST00000395059.6;ENST00000411466.6;ENST00000483083.3	8.371717e-03	9.608857e-04	4.50659372	4.27664431	0.8526648	-0.2299494	0	0	0	0
ENSG00000080802.18	CNOT4	CNOT4	4850	NM_001008225.2;NA;NM_013316.3;NM_001190847.1;NM_001190849.1	ENST00000315544.6;ENST00000356162.5;ENST00000361528.8;ENST00000414802.5;ENST00000423368.6;ENST00000428680.6;ENST00000451834.5;ENST00000541284.5	1.121676e-02	1.453978e-03	3.03115334	2.84186662	0.8770392	-0.1892867	0	0	0	0
ENSG00000080815.18	PSEN1	PSEN1	5663	NM_000021.3;NA	ENST00000324501.9;ENST00000357710.8;ENST00000394157.7;ENST00000394164.5;ENST00000406768.1;ENST00000553599.5;ENST00000553719.5;ENST00000554131.5;ENST00000555254.5;ENST00000556011.5;ENST00000556066.1;ENST00000556533.5;ENST00000556864.5;ENST00000556951.5;ENST00000557037.5;ENST00000557293.5;ENST00000557356.5;ENST00000557511.5;ENST00000560005.6	2.649640e-07	2.579584e-10	5.09193211	4.68708234	0.7553149	-0.4048498	0	0	0	0
ENSG00000080819.6	CPOX	CPOX	1371	NM_000097.5	ENST00000264193.2	2.110089e-02	3.523662e-03	2.52765649	2.76810309	1.1813583	0.2404466	0	0	0	0
ENSG00000080823.22	MOK	MOK	5891	NM_014226.2;NR_073541.1;NA;NM_001330234.1;NR_073543.1;NM_001272011.1;NR_073542.1	ENST00000361847.6;ENST00000517966.5;ENST00000519058.5;ENST00000521937.1;ENST00000522534.5;ENST00000522537.5;ENST00000522867.1;ENST00000522874.5;ENST00000523231.5;ENST00000524214.5;ENST00000524370.5;ENST00000559838.5;ENST00000561150.5	1.202122e-03	6.333916e-05	2.27067595	1.76011270	0.7019483	-0.5105633	0	0	0	0
ENSG00000080839.11	RBL1	RBL1	5933	NM_183404.3;NM_001323281.1;NA	ENST00000344359.7;ENST00000373664.7;ENST00000525052.1	7.748884e-04	3.396030e-05	1.73894275	2.19562952	1.3723864	0.4566868	0	0	0	0
ENSG00000080986.12	NDC80	NDC80	10403	NM_006101.2;NA	ENST00000261597.8;ENST00000574096.1;ENST00000575515.1;ENST00000576274.2	1.001454e-03	4.900537e-05	2.30144099	2.94958363	1.5671493	0.6481426	0	0	0	0
ENSG00000081026.18	MAGI3	MAGI3	260425	NM_001142782.1;NA;NM_152900.2	ENST00000307546.13;ENST00000369611.4;ENST00000369615.5;ENST00000369617.8	1.532456e-02	2.244189e-03	3.38544532	2.85437043	0.6920389	-0.5310749	0	0	0	0
ENSG00000081177.18	EXD2	EXD2	55218	NM_001193363.1;NM_001193360.1;NM_001193361.1;NA;NM_018199.3;NM_001193362.1	ENST00000312994.9;ENST00000409014.5;ENST00000409018.7;ENST00000409242.5;ENST00000409675.5;ENST00000409949.5;ENST00000413191.1	2.572463e-05	2.201277e-07	3.54655844	3.15366554	0.7616009	-0.3928929	0	0	0	0
ENSG00000081237.18	PTPRC	PTPRC	5788	NM_080921.3;NR_052021.1;NA;NM_001267798.1;NM_002838.4	ENST00000348564.10;ENST00000367364.5;ENST00000367367.8;ENST00000367379.5;ENST00000413409.6;ENST00000418674.1;ENST00000442510.6;ENST00000530727.5	2.099424e-02	3.501550e-03	4.46281677	4.97534709	1.4265500	0.5125303	0	0	0	0
ENSG00000081377.16	CDC14B	CDC14B	8555	NM_003671.3;NM_033331.2;NM_001077181.1;NA	ENST00000375240.7;ENST00000375241.5;ENST00000375242.7;ENST00000415608.1;ENST00000452280.5;ENST00000463569.5	5.479313e-03	5.323210e-04	1.58282219	1.07672943	0.7041268	-0.5060928	0	0	0	0
ENSG00000081386.12	ZNF510	ZNF510	22869	NM_001314060.1;NA;NM_001314059.1	ENST00000223428.8;ENST00000374641.3;ENST00000375231.5	2.143329e-03	1.462858e-04	1.89099681	1.55228654	0.7907479	-0.3387103	0	0	0	0
ENSG00000081479.12	LRP2	LRP2	4036	NM_004525.2;NA	ENST00000263816.7;ENST00000443831.1	1.181079e-03	6.182088e-05	1.37243420	-0.25514860	0.3236300	-1.6275828	0	0	0	0
ENSG00000081692.12	JMJD4	JMJD4	65094	NM_023007.2;NM_001161465.1;NA	ENST00000366758.7;ENST00000438896.2;ENST00000615711.4;ENST00000620518.4	3.090766e-02	5.972167e-03	2.59894881	2.90842529	1.2392579	0.3094765	0	0	0	0
ENSG00000081760.16	AACS	AACS	65985	NM_001319839.1	ENST00000316519.10	2.865145e-02	5.383524e-03	3.60108968	3.31263844	0.8187806	-0.2884512	0	0	0	0
ENSG00000081803.15	CADPS2	CADPS2	93664	NM_001167940.1;NA;NM_001009571.3;NM_017954.10	ENST00000313070.11;ENST00000334010.11;ENST00000397721.4;ENST00000412584.6;ENST00000449022.6;ENST00000462699.5;ENST00000615869.4	5.297394e-03	5.054185e-04	3.76940928	3.22486622	0.6856085	-0.5445431	0	0	0	0
ENSG00000081923.11	ATP8B1	ATP8B1	5205	NM_005603.4;NA	ENST00000283684.8;ENST00000585322.1;ENST00000588255.1	6.169541e-04	2.402568e-05	4.49067535	3.80981110	0.6237915	-0.6808643	0	0	0	0
ENSG00000082074.15	FYB1	FYB1	2533	NM_199335.3;NA;NM_001465.4;NM_001243093.1	ENST00000351578.10;ENST00000504542.1;ENST00000505428.5;ENST00000506557.5;ENST00000509072.5;ENST00000510188.1;ENST00000512138.1;ENST00000512982.2;ENST00000515010.5	1.776996e-03	1.115403e-04	3.44990876	4.04721845	1.5128927	0.5973097	0	0	0	0
ENSG00000082175.14	PGR	PGR	5241	NM_001271161.2;NM_000926.4;NM_001271162.1;NA	ENST00000263463.9;ENST00000325455.9;ENST00000534013.5;ENST00000617858.4;ENST00000619228.2;ENST00000632634.1	9.367872e-05	1.458976e-06	2.75858691	0.82357905	0.2615198	-1.9350079	0	0	0	0
ENSG00000082212.12	ME2	ME2	4200	NM_002396.4;NM_001168335.1;NA	ENST00000321341.10;ENST00000382927.3;ENST00000638410.1;ENST00000638937.1;ENST00000639255.1;ENST00000639850.1;ENST00000640965.1	3.705316e-02	7.824149e-03	3.80044811	4.11511331	1.2437230	0.3146652	0	0	0	0
ENSG00000082258.12	CCNT2	CCNT2	905	NM_001241.3;NA	ENST00000264157.9;ENST00000295238.10;ENST00000438691.1;ENST00000446247.5;ENST00000452521.1	3.357898e-02	6.777394e-03	2.84137891	2.58231415	0.8356295	-0.2590648	0	0	0	0
ENSG00000082781.11	ITGB5	ITGB5	3693	NM_002213.4;NA	ENST00000296181.8;ENST00000481591.5;ENST00000483168.5;ENST00000488466.5;ENST00000496703.1;ENST00000608107.1;ENST00000608657.5	1.462737e-02	2.098619e-03	6.03109701	5.56250167	0.7226679	-0.4685953	0	0	0	0
ENSG00000082805.19	ERC1	ERC1	23085	NM_001301248.1;NA;NM_178039.3	ENST00000355446.9;ENST00000360905.8;ENST00000397203.6;ENST00000539802.2;ENST00000543086.7;ENST00000545318.2;ENST00000546231.6;ENST00000589028.5;ENST00000589132.1;ENST00000592048.5;ENST00000611180.4	2.719063e-02	4.997581e-03	3.06852323	2.84555514	0.8568009	-0.2229681	0	0	0	0
ENSG00000083123.14	BCKDHB	BCKDHB	594	NM_001318975.1;NM_000056.4;NA	ENST00000320393.8;ENST00000356489.9;ENST00000369760.8	5.519783e-03	5.371013e-04	3.26231352	2.82790744	0.7399983	-0.4344061	0	0	0	0
ENSG00000083457.11	ITGAE	ITGAE	3682	NM_002208.4;NA	ENST00000263087.8;ENST00000574026.2	1.640163e-03	1.001814e-04	1.37523315	1.85743263	1.3968717	0.4821995	0	0	0	0
ENSG00000083535.15	PIBF1	PIBF1	10464	NM_006346.2;NA	ENST00000326291.10;ENST00000615625.1;ENST00000617689.4	9.993166e-03	1.227384e-03	3.00610456	2.64316288	0.7775775	-0.3629417	0	0	0	0
ENSG00000083642.18	PDS5B	PDS5B	23047	NM_015032.3;NA	ENST00000315596.14;ENST00000447833.1	1.098282e-03	5.555810e-05	3.53746482	3.06599914	0.7212315	-0.4714657	1	0	0	0
ENSG00000083817.8	ZNF416	ZNF416	55659	NM_017879.1	ENST00000196489.3	4.630258e-03	4.162735e-04	1.43617782	1.16725915	0.8299414	-0.2689187	0	0	0	0
ENSG00000084636.17	COL16A1	COL16A1	1307	NA;NM_001856.3	ENST00000373667.4;ENST00000373668.7;ENST00000373672.7;ENST00000440437.1;ENST00000458715.5	4.710568e-02	1.098977e-02	3.92594563	3.40689223	0.6978296	-0.5190534	0	0	0	0
ENSG00000084676.15	NCOA1	NCOA1	8648	NM_147223.2;NM_003743.4;NM_147233.2;NA	ENST00000288599.9;ENST00000348332.7;ENST00000395856.3;ENST00000405141.5;ENST00000406961.5;ENST00000407230.5	1.478878e-02	2.130870e-03	3.89962471	3.65184930	0.8421941	-0.2477754	0	0	0	0
ENSG00000084754.10	HADHA	HADHA	3030	NM_000182.4;NA	ENST00000380649.7;ENST00000492433.1	4.612501e-02	1.065914e-02	6.15218942	6.04918271	0.9310905	-0.1030067	0	0	0	0
ENSG00000085224.21	ATRX	ATRX	546	NM_000489.4;NM_138270.3;NA	ENST00000373344.9;ENST00000395603.7;ENST00000400866.4;ENST00000493470.2;ENST00000622960.1;ENST00000623321.3;ENST00000624032.3;ENST00000624166.3;ENST00000624668.3;ENST00000625063.3	1.793315e-02	2.793440e-03	4.17100539	3.97234226	0.8713576	-0.1986631	1	0	0	0
ENSG00000085231.13	AK6	AK6	102157402	NM_001015891.1;NM_016283.4;NA	ENST00000380818.7;ENST00000380822.8;ENST00000502819.5;ENST00000512561.5;ENST00000618980.1	2.399822e-02	4.213601e-03	3.94507246	3.71060202	0.8499969	-0.2344704	0	0	0	0
ENSG00000085265.10	FCN1	FCN1	2219	NM_002003.3;NA	ENST00000371806.3;ENST00000616356.4	2.024603e-02	3.333183e-03	0.71793033	1.67672533	1.9436858	0.9587950	0	0	0	0
ENSG00000085365.17	SCAMP1	SCAMP1	9522	NA;NM_001290229.1;NM_004866.5	ENST00000320280.8;ENST00000510030.2;ENST00000511551.2;ENST00000618166.4;ENST00000621999.4	3.933115e-03	3.363583e-04	4.14267886	3.78905908	0.7826180	-0.3536198	0	0	0	0
ENSG00000085514.15	PILRA	PILRA	29992	NM_013439.2;NA;NM_178273.1;NM_178272.1	ENST00000198536.6;ENST00000350573.2;ENST00000394000.6;ENST00000432297.6;ENST00000453419.5	5.135110e-04	1.860642e-05	2.66798279	3.25531012	1.5024608	0.5873273	0	0	0	0
ENSG00000085644.13	ZNF213	ZNF213	7760	NM_004220.2;NM_001134655.1;NA	ENST00000396878.7;ENST00000416391.6;ENST00000572647.5;ENST00000573771.1;ENST00000574575.2;ENST00000574902.5;ENST00000576416.5	2.986199e-02	5.679838e-03	1.62316462	1.41476907	0.8654992	-0.2083956	0	0	0	0
ENSG00000085840.12	ORC1	ORC1	4998	NA;NM_001190818.1	ENST00000371566.1;ENST00000371568.7	3.828902e-05	4.080813e-07	0.61798113	1.37313384	1.6878102	0.7551527	0	0	0	0
ENSG00000085982.13	USP40	USP40	55230	NA;NM_018218.2	ENST00000251722.10;ENST00000409945.1;ENST00000427112.6;ENST00000430158.5;ENST00000443711.2;ENST00000450966.5;ENST00000452724.1;ENST00000454354.1	1.335089e-02	1.855963e-03	3.09084951	2.84854876	0.8453960	-0.2423007	0	0	0	0
ENSG00000085999.11	RAD54L	RAD54L	8438	NM_003579.3;NM_001142548.1;NA	ENST00000371975.8;ENST00000442598.5;ENST00000463715.5;ENST00000469835.5;ENST00000472889.2;ENST00000488942.5;ENST00000493032.5;ENST00000493985.5	7.248626e-06	3.342777e-08	0.75981842	1.64505762	1.8470708	0.8852392	1	1	0	0
ENSG00000086300.15	SNX10	SNX10	29887	NM_001318198.1;NM_001199837.1;NA;NM_001199838.1;NM_001199835.1	ENST00000338523.8;ENST00000396376.5;ENST00000409367.5;ENST00000409838.1;ENST00000412416.5;ENST00000416246.5;ENST00000446848.6;ENST00000619420.4	2.179889e-02	3.673731e-03	3.78045496	4.24548384	1.3803450	0.4650289	0	0	1	0
ENSG00000086475.14	SEPHS1	SEPHS1	22929	NM_012247.4;NM_001195604.1;NA;NM_001195602.1	ENST00000327347.9;ENST00000378614.8;ENST00000413411.5;ENST00000425947.1;ENST00000545675.5	5.860978e-03	5.874192e-04	4.60907017	4.92675381	1.2463279	0.3176836	0	0	0	0
ENSG00000086548.8	CEACAM6	CEACAM6	4680	NM_002483.6;NA	ENST00000199764.6;ENST00000595740.1	1.078797e-03	5.411672e-05	2.98985855	1.07339860	0.2649037	-1.9164599	0	0	0	0
ENSG00000087086.14	FTL	FTL	2512	NM_000146.3	ENST00000331825.10	5.520657e-04	2.059356e-05	10.67588948	11.19563093	1.4336983	0.5197414	0	0	0	0
ENSG00000087088.19	BAX	BAX	581	NM_001291429.1;NM_001291428.1;NA;NM_001291431.1;NM_001291430.1	ENST00000293288.12;ENST00000345358.11;ENST00000354470.7;ENST00000391871.4;ENST00000415969.6;ENST00000506183.5;ENST00000539787.2	3.253068e-02	6.477466e-03	4.71999110	4.91420158	1.1440979	0.1942105	0	0	0	0
ENSG00000087095.12	NLK	NLK	51701	NM_016231.4;NA	ENST00000407008.7;ENST00000582037.2	3.142072e-02	6.108331e-03	3.29920065	3.03177737	0.8308021	-0.2674233	0	0	0	0
ENSG00000087157.18	PGS1	PGS1	9489	NM_024419.4;NA	ENST00000262764.10;ENST00000586019.1;ENST00000586355.1;ENST00000587356.1;ENST00000589689.5;ENST00000592043.5	5.180661e-04	1.890054e-05	2.95355767	3.38380553	1.3474651	0.4302479	0	0	0	0
ENSG00000087191.12	PSMC5	PSMC5	5705	NM_002805.5;NM_001199163.1;NA	ENST00000310144.10;ENST00000375812.8;ENST00000579708.5;ENST00000580864.5;ENST00000581842.5;ENST00000581882.5;ENST00000582130.5;ENST00000584320.5;ENST00000585123.5	1.171462e-02	1.542061e-03	6.15153707	6.39794742	1.1862519	0.2464103	0	0	0	0
ENSG00000087510.6	TFAP2C	TFAP2C	7022	NM_003222.3;NA	ENST00000201031.2;ENST00000416606.1	2.874873e-02	5.404749e-03	3.56479266	4.02739899	1.3780291	0.4626063	0	0	0	0
ENSG00000087586.17	AURKA	AURKA	6790	NM_001323305.1;NM_003600.3;NM_001323304.1;NA;NM_198435.2;NM_001323303.1	ENST00000312783.10;ENST00000347343.6;ENST00000371356.6;ENST00000395907.5;ENST00000395911.5;ENST00000395913.7;ENST00000395914.5;ENST00000395915.7;ENST00000420474.5;ENST00000422322.5;ENST00000441357.5;ENST00000451915.1;ENST00000456249.5	2.261132e-07	1.753950e-10	3.03445461	4.03740193	2.0040900	1.0029473	0	0	0	0
ENSG00000087842.10	PIR	PIR	8544	NA;NM_001018109.2	ENST00000380420.9;ENST00000380421.3	2.642505e-05	2.365133e-07	2.58666047	3.53901596	1.9350294	0.9523555	0	0	0	0
ENSG00000087884.14	AAMDC	AAMDC	28971	NM_001316957.1;NM_001316960.1;NA;NM_001316961.1;NM_001316958.1	ENST00000304716.12;ENST00000393427.6;ENST00000525034.1;ENST00000525409.5;ENST00000526415.5;ENST00000527134.5;ENST00000532481.5;ENST00000533193.5;ENST00000630098.2	1.819833e-02	2.855262e-03	4.71023382	4.42701746	0.8217569	-0.2832164	0	0	0	0
ENSG00000088247.17	KHSRP	KHSRP	8570	NM_003685.2;NA	ENST00000398148.7;ENST00000594496.5;ENST00000594745.5;ENST00000595223.5;ENST00000595258.1;ENST00000595548.5;ENST00000597656.5;ENST00000599395.5;ENST00000600480.1;ENST00000619396.4	3.834292e-03	3.245328e-04	5.47745833	5.73548387	1.1958410	0.2580255	0	0	0	0
ENSG00000088280.18	ASAP3	ASAP3	55616	NM_017707.3;NM_001143778.1;NA	ENST00000336689.7;ENST00000437606.6;ENST00000465372.5;ENST00000495646.5;ENST00000608765.1;ENST00000618240.4	1.423707e-02	2.021465e-03	3.46604718	3.07165348	0.7608090	-0.3943937	0	0	0	0
ENSG00000088298.12	EDEM2	EDEM2	55741	NM_001145025.1;NM_018217.2	ENST00000374491.3;ENST00000374492.7	2.013078e-02	3.305962e-03	3.94818848	4.16582158	1.1628243	0.2176331	0	0	0	0
ENSG00000088325.15	TPX2	TPX2	22974	NM_012112.4;NA	ENST00000300403.10;ENST00000340513.4	9.305965e-06	4.529958e-08	3.75465514	4.59639854	1.7922146	0.8417434	0	0	0	0
ENSG00000088387.18	DOCK9	DOCK9	23348	NA;NM_001130048.1;NM_001130049.1;NM_001130050.1	ENST00000340449.7;ENST00000376460.5;ENST00000400228.6;ENST00000419908.5;ENST00000427887.2;ENST00000442173.5;ENST00000448493.7;ENST00000449796.5;ENST00000450257.2;ENST00000451563.5;ENST00000627024.2;ENST00000638020.1	1.488473e-02	2.155872e-03	4.51515095	4.23315592	0.8224529	-0.2819950	0	0	0	0
ENSG00000088543.14	C3orf18	C3orf18	51161	NM_016210.4;NA;NM_001171740.2;NM_001171743.2;NM_001171741.2	ENST00000357203.7;ENST00000422619.1;ENST00000426034.5;ENST00000441239.5;ENST00000449241.5	1.642393e-04	3.256845e-06	1.87223030	1.17597909	0.6171738	-0.6962512	0	0	0	0
ENSG00000088808.16	PPP1R13B	PPP1R13B	23368	NM_015316.2;NA	ENST00000202556.13;ENST00000553739.2;ENST00000555734.5	2.112090e-04	4.595538e-06	2.62897794	2.13642886	0.7107681	-0.4925491	0	0	0	0
ENSG00000088812.17	ATRN	ATRN	8455	NM_139321.2;NM_001207047.2	ENST00000262919.9;ENST00000446916.2	8.208047e-03	9.357913e-04	4.45814123	4.21093208	0.8425247	-0.2472091	0	0	0	0
ENSG00000088827.12	SIGLEC1	SIGLEC1	6614	NM_023068.3;NA	ENST00000344754.5;ENST00000419548.4	2.858800e-05	2.651378e-07	1.52238288	2.31257617	1.7293061	0.7901933	0	0	0	0
ENSG00000088832.16	FKBP1A	FKBP1A	2280	NA;NM_054014.3;NM_000801.4;NM_001199786.1	ENST00000381715.3;ENST00000381719.7;ENST00000381724.7;ENST00000400137.8;ENST00000439640.4;ENST00000614856.1;ENST00000618612.4	3.475348e-02	7.148004e-03	6.51987283	6.69075947	1.1257501	0.1708866	0	0	0	0
ENSG00000088888.17	MAVS	MAVS	57506	NM_001206491.1;NM_020746.4	ENST00000416600.6;ENST00000428216.3	2.351939e-02	4.103480e-03	3.02889591	2.77834020	0.8405726	-0.2505557	0	0	0	0
ENSG00000089041.16	P2RX7	P2RX7	5027	NM_002562.5	ENST00000328963.9	1.432785e-02	2.040962e-03	1.22063587	1.64722705	1.3440541	0.4265912	0	0	0	0
ENSG00000089177.18	KIF16B	KIF16B	55614	NM_024704.4;NA;NM_001199866.1;NM_001199865.1	ENST00000354981.6;ENST00000355755.7;ENST00000408042.5;ENST00000450176.1;ENST00000635823.1;ENST00000636835.1	2.302489e-03	1.602163e-04	4.13403845	3.62577285	0.7030672	-0.5082656	0	0	0	0
ENSG00000089289.15	IGBP1	IGBP1	3476	NA;NM_001551.2	ENST00000342206.10;ENST00000356413.4	5.341926e-04	1.965312e-05	5.17771283	4.88664917	0.8172993	-0.2910637	0	0	0	0
ENSG00000089335.20	ZNF302	ZNF302	55900	NM_001289188.1;NM_001289181.1;NM_001012320.2;NA;NR_110322.1;NM_001289182.1;NM_001289190.1	ENST00000423823.6;ENST00000446502.6;ENST00000457781.6;ENST00000502743.5;ENST00000505163.5;ENST00000505242.5;ENST00000505365.2;ENST00000506901.5;ENST00000507959.5;ENST00000509528.5;ENST00000613363.4;ENST00000627982.2	6.891379e-03	7.433056e-04	3.23592339	2.83793298	0.7589147	-0.3979904	0	0	0	0
ENSG00000089351.14	GRAMD1A	GRAMD1A	57655	NM_001320034.1;NM_001136199.2;NA;NM_001320036.1	ENST00000317991.9;ENST00000411896.6;ENST00000424536.2;ENST00000599564.5	4.933021e-03	4.550912e-04	4.49459407	4.72650398	1.1743886	0.2319099	0	0	0	0
ENSG00000089639.10	GMIP	GMIP	51291	NM_001288998.1;NA	ENST00000203556.8;ENST00000587205.1;ENST00000587238.5;ENST00000593186.1	1.722516e-02	2.647226e-03	2.25580014	2.51809078	1.1993815	0.2622906	0	0	0	0
ENSG00000089685.14	BIRC5	BIRC5	332	NM_001012271.1;NM_001168.2;NM_001012270.1;NA	ENST00000301633.8;ENST00000350051.7;ENST00000374948.6;ENST00000587746.5;ENST00000590449.1;ENST00000592734.5	8.953614e-08	5.505399e-11	2.93903838	4.17364435	2.3531707	1.2346060	0	0	0	0
ENSG00000089692.8	LAG3	LAG3	3902	NM_002286.5;NA	ENST00000203629.2;ENST00000441671.6	9.922323e-05	1.582734e-06	-0.18844525	1.24357318	2.6982395	1.4320184	0	0	1	0
ENSG00000089737.16	DDX24	DDX24	57062	NA;NM_020414.3	ENST00000330836.9;ENST00000544005.5;ENST00000555054.1;ENST00000621632.4;ENST00000622786.4;ENST00000640432.1	2.863353e-02	5.377224e-03	4.80199188	4.62274136	0.8831617	-0.1792505	0	0	0	0
ENSG00000089820.15	ARHGAP4	ARHGAP4	393	NM_001666.4;NA;NM_001164741.1	ENST00000350060.9;ENST00000370016.5;ENST00000370028.7;ENST00000393721.5;ENST00000418750.5;ENST00000422091.1;ENST00000422918.5;ENST00000442172.1;ENST00000442262.5;ENST00000454164.5;ENST00000461052.5;ENST00000488269.5	3.427521e-02	6.997193e-03	1.51390651	1.93281045	1.3369115	0.4189039	0	0	0	0
ENSG00000089876.11	DHX32	DHX32	55760	NM_018180.2;NA	ENST00000284690.3;ENST00000368721.5;ENST00000415732.1	6.836237e-03	7.338551e-04	4.41584127	4.13865103	0.8251966	-0.2771902	0	0	0	0
ENSG00000089902.9	RCOR1	RCOR1	23186	NM_015156.3	ENST00000262241.6	2.170024e-05	1.712357e-07	3.41186958	2.98771064	0.7452731	-0.4241589	0	0	0	0
ENSG00000089916.17	GPATCH2L	GPATCH2L	55668	NM_001322028.1;NA;NM_001322027.1;NM_017972.3	ENST00000261530.11;ENST00000312858.9;ENST00000553588.1;ENST00000554799.1;ENST00000556109.1;ENST00000556663.5;ENST00000557263.5;ENST00000557542.5;ENST00000621494.1	6.023554e-03	6.108123e-04	2.00852757	1.72926743	0.8240135	-0.2792601	0	0	0	0
ENSG00000090060.17	PAPOLA	PAPOLA	10914	NM_001293627.1;NA;NM_001293628.1;NM_001252006.1;NM_001252007.1	ENST00000216277.12;ENST00000392990.6;ENST00000553461.1;ENST00000555626.5;ENST00000556459.1;ENST00000556619.5;ENST00000557320.5;ENST00000557471.5	5.816552e-04	2.211458e-05	5.90395109	5.60004724	0.8100575	-0.3039039	0	0	0	0
ENSG00000090061.17	CCNK	CCNK	8812	NM_001099402.1;NA	ENST00000389879.9;ENST00000555049.5;ENST00000555842.1;ENST00000557441.5	4.078478e-02	8.963207e-03	4.15946675	3.99446844	0.8919296	-0.1649983	0	0	0	0
ENSG00000090339.8	ICAM1	ICAM1	3383	NM_000201.2;NA	ENST00000264832.7;ENST00000423829.2;ENST00000588645.1	4.364750e-02	9.862957e-03	3.91362427	4.45743048	1.4578135	0.5438062	0	0	0	0
ENSG00000090382.6	LYZ	LYZ	4069	NM_000239.2;NA	ENST00000261267.6;ENST00000548839.1;ENST00000549690.1	1.109294e-03	5.629959e-05	6.61029735	7.70049419	2.1290308	1.0901968	0	0	0	0
ENSG00000090487.10	SPG21	SPG21	51324	NM_016630.6;NM_001127890.4;NM_001127889.4;NA	ENST00000204566.6;ENST00000416889.6;ENST00000433215.6;ENST00000557795.5;ENST00000558415.5;ENST00000558765.5;ENST00000558943.5;ENST00000559199.5;ENST00000559677.5;ENST00000560878.1	2.351299e-02	4.101159e-03	5.59298338	5.76929578	1.1299919	0.1763124	0	0	0	0
ENSG00000090520.11	DNAJB11	DNAJB11	51726	NM_016306.5;NA	ENST00000265028.7;ENST00000439351.5	3.694609e-04	1.115047e-05	5.00507754	5.40225635	1.3169301	0.3971788	0	0	0	0
ENSG00000090530.9	P3H2	P3H2	55214	NM_018192.3;NA;NM_001134418.1	ENST00000319332.9;ENST00000426003.1;ENST00000427335.6;ENST00000444866.5	6.343777e-03	6.536859e-04	1.13679933	0.62982212	0.7036953	-0.5069772	0	0	0	0
ENSG00000090539.15	CHRD	CHRD	8646	NM_001304473.1;NA;NM_001304472.1	ENST00000204604.5;ENST00000348986.3;ENST00000450923.5	2.080380e-02	3.463391e-03	1.56335546	0.73171268	0.5618891	-0.8316428	0	0	0	0
ENSG00000090565.15	RAB11FIP3	RAB11FIP3	9727	NM_014700.3;NA;NM_001142272.1	ENST00000262305.8;ENST00000412256.1;ENST00000434585.5;ENST00000449879.5;ENST00000450428.5;ENST00000452814.5	2.737102e-02	5.044761e-03	3.68623138	3.38957521	0.8141372	-0.2966562	0	0	0	0
ENSG00000090581.9	GNPTG	GNPTG	84572	NM_032520.4;NA	ENST00000204679.8;ENST00000527137.2;ENST00000529110.1	1.539399e-02	2.262245e-03	4.51356128	4.29663837	0.8603986	-0.2169229	0	0	0	0
ENSG00000090612.20	ZNF268	ZNF268	10795	NM_001165881.2;NA;NM_003415.2;NM_001165884.2;NM_001165883.1;NM_152943.2;NM_001165885.1;NM_001165886.1;NM_001165887.1	ENST00000228289.9;ENST00000416488.5;ENST00000500625.7;ENST00000536435.6;ENST00000536899.6;ENST00000539248.6;ENST00000541009.6;ENST00000541211.6;ENST00000541975.2;ENST00000542711.6;ENST00000542986.6;ENST00000591951.1;ENST00000592241.5;ENST00000611984.4	1.193231e-02	1.589671e-03	1.68031566	1.25916665	0.7468296	-0.4211490	0	0	0	0
ENSG00000090621.13	PABPC4	PABPC4	8761	NM_001135654.1;NM_003819.3;NM_001135653.1;NA	ENST00000372856.7;ENST00000372857.7;ENST00000372858.7;ENST00000372862.7;ENST00000421687.6;ENST00000437136.5;ENST00000451091.2;ENST00000474378.1;ENST00000527718.1;ENST00000530186.1;ENST00000531243.2	2.815983e-02	5.250749e-03	5.30519784	5.53744324	1.1746618	0.2322454	0	0	0	0
ENSG00000090674.15	MCOLN1	MCOLN1	57192	NM_020533.2;NA	ENST00000264079.10;ENST00000599334.1;ENST00000601003.1	3.821465e-04	1.177807e-05	2.78768002	3.13282100	1.2702751	0.3451410	0	0	0	0
ENSG00000090861.15	AARS	AARS	16	NM_001605.2;NA	ENST00000261772.12;ENST00000565361.2	2.118822e-02	3.541503e-03	5.20666780	5.48592215	1.2135675	0.2792543	0	0	0	0
ENSG00000090889.11	KIF4A	KIF4A	24137	NM_012310.4	ENST00000374403.3	1.087922e-04	1.806142e-06	2.19546573	2.87057530	1.5967180	0.6751096	0	0	0	0
ENSG00000090905.18	TNRC6A	TNRC6A	27327	NA;NM_014494.2	ENST00000315183.11;ENST00000395799.7;ENST00000450465.6;ENST00000568750.1;ENST00000569098.1	3.023911e-03	2.348970e-04	3.45826549	3.14488721	0.8047551	-0.3133783	0	0	0	0
ENSG00000091428.17	RAPGEF4	RAPGEF4	11069	NM_007023.3;NA;NM_001100397.1;NM_001282901.1;NM_001282900.1;NM_001282899.1	ENST00000397081.7;ENST00000397085.3;ENST00000397087.7;ENST00000409036.5;ENST00000535187.5;ENST00000538974.5;ENST00000540783.5	2.841914e-02	5.318031e-03	1.67587331	1.17795443	0.7081275	-0.4979189	0	0	0	0
ENSG00000091490.10	SEL1L3	SEL1L3	23231	NM_001297592.1;NM_015187.4;NM_001297594.1;NA	ENST00000264868.9;ENST00000399878.7;ENST00000502949.5;ENST00000507618.1;ENST00000510448.5;ENST00000510880.1;ENST00000513691.1;ENST00000514321.1;ENST00000514872.1	1.987013e-02	3.250939e-03	2.79486909	3.42705002	1.5499062	0.6321809	0	0	0	0
ENSG00000091527.15	CDV3	CDV3	55573	NM_017548.4;NM_001134423.2;NM_001134422.1;NM_001282762.1;NA;NM_001282763.1;NM_001282764.1	ENST00000264993.7;ENST00000420115.6;ENST00000431519.6;ENST00000503932.5;ENST00000504867.5;ENST00000507408.5;ENST00000508481.5;ENST00000511392.5;ENST00000515421.1	3.703704e-02	7.816948e-03	5.50894233	5.77924391	1.2060599	0.2703016	0	0	0	0
ENSG00000091640.7	SPAG7	SPAG7	9552	NM_004890.2;NA	ENST00000206020.7;ENST00000573366.5;ENST00000575142.5	3.538721e-02	7.349065e-03	4.43412342	4.22796914	0.8668449	-0.2061543	0	0	0	0
ENSG00000091651.8	ORC6	ORC6	23594	NM_014321.3;NA	ENST00000219097.6;ENST00000566860.1;ENST00000568364.6	6.410010e-07	9.106362e-10	0.88888695	1.92724404	2.0538874	1.0383571	0	0	0	0
ENSG00000092020.10	PPP2R3C	PPP2R3C	55012	NM_001305155.1;NA	ENST00000261475.9;ENST00000554361.5;ENST00000555219.1;ENST00000555614.5;ENST00000555644.5;ENST00000557278.1	3.262255e-02	6.516132e-03	3.64336645	3.82774193	1.1363250	0.1843755	0	0	0	0
ENSG00000092208.16	GEMIN2	GEMIN2	8487	NM_001009182.1;NM_003616.2;NM_001009183.1;NA	ENST00000250379.12;ENST00000308317.10;ENST00000396249.6;ENST00000524781.1;ENST00000527381.1;ENST00000534684.6	3.863646e-02	8.313296e-03	2.76157725	3.02818059	1.2029722	0.2666033	0	0	0	0
ENSG00000092421.16	SEMA6A	SEMA6A	57556	NA;NM_001300780.1	ENST00000257414.12;ENST00000343348.10;ENST00000503865.1;ENST00000509665.1;ENST00000510263.5;ENST00000513137.5;ENST00000515009.5;ENST00000515129.5	4.166311e-02	9.218145e-03	1.14163229	0.67686304	0.7245870	-0.4647693	0	0	0	0
ENSG00000092439.13	TRPM7	TRPM7	54822	NM_017672.5;NA;NM_001301212.1	ENST00000313478.11;ENST00000560638.1;ENST00000560955.5;ENST00000561267.5	2.825346e-02	5.274875e-03	3.43210640	3.14516004	0.8196351	-0.2869464	0	0	0	0
ENSG00000092531.9	SNAP23	SNAP23	8773	NM_003825.3;NM_130798.2;NA	ENST00000249647.7;ENST00000349777.5;ENST00000397138.5;ENST00000561526.5;ENST00000563830.2;ENST00000563873.5;ENST00000564153.5;ENST00000566327.5;ENST00000567094.5;ENST00000568841.5;ENST00000568859.5;ENST00000626061.2;ENST00000627440.2	2.077514e-02	3.455426e-03	4.01431428	3.80416662	0.8644487	-0.2101477	0	0	0	0
ENSG00000092607.13	TBX15	TBX15	6913	NM_152380.2;NM_001330677.1;NA	ENST00000207157.7;ENST00000369429.3;ENST00000449873.5	3.210740e-02	6.324085e-03	1.39728916	0.94990651	0.7333721	-0.4473827	0	0	0	0
ENSG00000092621.12	PHGDH	PHGDH	26227	NA;NM_006623.3	ENST00000369409.9;ENST00000493622.5;ENST00000641023.1;ENST00000641074.1;ENST00000641115.1;ENST00000641272.1;ENST00000641597.1;ENST00000641720.1;ENST00000641811.1;ENST00000641947.1	1.565335e-02	2.312390e-03	3.25677194	4.00283283	1.6772072	0.7460609	0	0	0	0
ENSG00000092853.13	CLSPN	CLSPN	63967	NM_001330490.1;NM_022111.3;NM_001190481.1;NA	ENST00000251195.9;ENST00000318121.7;ENST00000373220.7;ENST00000520551.1	1.097073e-05	6.520827e-08	0.97475666	1.69915911	1.6522162	0.7244024	0	0	0	0
ENSG00000092929.11	UNC13D	UNC13D	201294	NM_199242.2;NA	ENST00000207549.8;ENST00000412096.6;ENST00000586108.1;ENST00000586147.1;ENST00000589670.5;ENST00000590762.5;ENST00000592386.5	5.010164e-04	1.797046e-05	1.12071510	1.77500495	1.5738411	0.6542899	0	0	0	0
ENSG00000092969.11	TGFB2	TGFB2	7042	NM_001135599.2;NM_003238.3	ENST00000366929.4;ENST00000366930.8	2.248815e-02	3.845202e-03	1.87831188	1.26942310	0.6557016	-0.6088888	0	0	0	0
ENSG00000093009.9	CDC45	CDC45	8318	NM_003504.4;NM_001178011.2;NA;NM_001178010.2	ENST00000263201.5;ENST00000404724.7;ENST00000407835.5;ENST00000437685.6;ENST00000438587.5;ENST00000455750.5	3.432533e-07	3.957863e-10	1.70046519	2.67806018	1.9691800	0.9775950	0	0	0	0
ENSG00000093010.13	COMT	COMT	1312	NM_000754.3;NA;NM_001135162.1;NM_001135161.1;NM_007310.2	ENST00000361682.10;ENST00000403184.5;ENST00000403710.5;ENST00000406520.7;ENST00000407537.5;ENST00000412786.5;ENST00000428707.1;ENST00000449653.5	4.625339e-02	1.070777e-02	4.09685711	4.37518883	1.2127916	0.2783317	0	0	0	0
ENSG00000094804.9	CDC6	CDC6	990	NM_001254.3;NA	ENST00000209728.8;ENST00000473555.1;ENST00000577249.1;ENST00000580824.5	8.057995e-05	1.184999e-06	2.12324468	2.87606288	1.6850813	0.7528182	0	0	0	0
ENSG00000095015.5	MAP3K1	MAP3K1	4214	NM_005921.1	ENST00000399503.3	6.522162e-04	2.603384e-05	4.19570470	3.69190233	0.7052456	-0.5038024	0	0	0	0
ENSG00000095574.11	IKZF5	IKZF5	64376	NR_073475.1;NM_001271840.1	ENST00000368886.9;ENST00000617859.4	1.463106e-02	2.101396e-03	2.69131036	2.40168350	0.8181136	-0.2896269	0	0	0	0
ENSG00000095637.21	SORBS1	SORBS1	10580	NM_001034955.1;NM_001290295.1;NM_001290296.1;NM_001034954.1;NM_001290294.1;NA;NM_001290297.1;NM_001034957.1;NM_001034956.1;NM_015385.3	ENST00000277982.9;ENST00000306402.10;ENST00000354106.7;ENST00000361941.7;ENST00000371227.8;ENST00000371228.2;ENST00000371239.5;ENST00000371241.5;ENST00000371245.7;ENST00000371246.6;ENST00000371247.6;ENST00000371249.6;ENST00000486141.2;ENST00000492542.1;ENST00000607232.5;ENST00000634504.1	6.794341e-04	2.826914e-05	3.69933693	2.77747923	0.5278289	-0.9218577	0	0	0	0
ENSG00000095794.19	CREM	CREM	1390	NM_183011.1;NM_182769.2;NR_051971.1;NM_181571.2;NM_001267562.1;NM_183013.2;NM_182720.1;NM_001267564.1;NA;NM_001881.3;NM_183060.2;NM_001267567.1;NM_001267570.1;NM_182717.1;NR_051973.1;NM_182721.1;NM_182719.1;NM_182718.1;NM_182723.1;NM_182724.1	ENST00000337656.8;ENST00000342105.7;ENST00000344351.5;ENST00000345491.7;ENST00000348787.6;ENST00000354759.7;ENST00000356917.9;ENST00000361599.8;ENST00000374721.7;ENST00000374726.7;ENST00000374728.7;ENST00000374734.7;ENST00000395887.7;ENST00000427847.6;ENST00000429130.7;ENST00000439705.5;ENST00000460270.5;ENST00000463314.5;ENST00000463960.5;ENST00000468236.5;ENST00000469949.6;ENST00000473940.5;ENS…	3.260043e-02	6.506251e-03	3.34553247	3.51239570	1.1226150	0.1668632	0	0	0	0
ENSG00000096080.11	MRPS18A	MRPS18A	55168	NM_001193343.1;NM_018135.3;NA	ENST00000372116.5;ENST00000372133.7;ENST00000427312.1	2.570440e-02	4.638803e-03	4.59731179	4.78724681	1.1407123	0.1899350	0	0	0	0
ENSG00000096384.19	HSP90AB1	HSP90AB1	3326	NM_001271969.1;NA;NM_001271971.1;NM_001271970.1	ENST00000353801.7;ENST00000371554.2;ENST00000371646.9;ENST00000620073.4	1.484926e-02	2.149475e-03	9.12712413	9.39408948	1.2032741	0.2669654	0	0	0	0
ENSG00000096717.11	SIRT1	SIRT1	23411	NM_012238.4;NA;NM_001314049.1;NM_001142498.1	ENST00000212015.10;ENST00000403579.1;ENST00000406900.5;ENST00000432464.5	1.894327e-04	3.938241e-06	3.53569803	3.14372759	0.7620880	-0.3919704	0	0	0	0
ENSG00000096872.15	IFT74	IFT74	80173	NM_025103.2;NM_001099224.1;NM_001099223.1;NM_001099222.1;NA	ENST00000380062.9;ENST00000429045.6;ENST00000433700.5;ENST00000443698.5;ENST00000517444.5;ENST00000517866.1;ENST00000518614.5;ENST00000519968.5	2.027947e-02	3.342849e-03	3.35909433	3.05570899	0.8103486	-0.3033853	0	0	0	0
ENSG00000097021.19	ACOT7	ACOT7	11332	NA;NM_181866.2;NM_181865.2;NM_181864.2;NM_007274.3	ENST00000361521.8;ENST00000377842.7;ENST00000377845.7;ENST00000377855.6;ENST00000473466.2;ENST00000545482.5;ENST00000608083.5	1.168887e-03	6.049271e-05	3.12396626	3.65154915	1.4415120	0.5275829	0	0	0	0
ENSG00000097046.12	CDC7	CDC7	8317	NM_001134419.1;NA;NM_001134420.1	ENST00000234626.10;ENST00000426137.1;ENST00000428239.5	5.714129e-05	7.085567e-07	1.68353726	2.40100318	1.6442913	0.7174659	0	1	0	0
ENSG00000099204.18	ABLIM1	ABLIM1	3983	NM_002313.5;NA;NM_001322896.1;NM_001003408.1;NM_001322888.1;NM_001003407.1	ENST00000277895.9;ENST00000369252.8;ENST00000369253.6;ENST00000369256.6;ENST00000369266.7;ENST00000392952.7;ENST00000392955.7;ENST00000428430.1;ENST00000440467.5;ENST00000533213.6	3.049599e-02	5.861368e-03	4.16309115	3.76704713	0.7599392	-0.3960440	0	0	0	0
ENSG00000099219.13	ERMP1	ERMP1	79956	NM_024896.2	ENST00000339450.9	3.899972e-04	1.218259e-05	4.51969076	3.94729210	0.6724977	-0.5723987	0	0	0	0
ENSG00000099282.9	TSPAN15	TSPAN15	23555	NM_012339.3;NA	ENST00000373290.6;ENST00000452130.1	6.278959e-03	6.440943e-04	5.66765004	5.13930361	0.6933490	-0.5283464	0	0	0	0
ENSG00000099326.8	MZF1	MZF1	7593	NM_001267033.1;NA;NM_003422.2	ENST00000215057.6;ENST00000594108.1;ENST00000594234.5;ENST00000596039.1;ENST00000599369.5	2.618090e-02	4.752969e-03	1.07190021	0.69615739	0.7707085	-0.3757428	0	0	0	0
ENSG00000099331.13	MYO9B	MYO9B	4650	NA;NM_004145.3;NM_001130065.1	ENST00000397274.6;ENST00000594824.5;ENST00000594971.5;ENST00000595618.5;ENST00000595641.5;ENST00000596942.5;ENST00000597073.5;ENST00000598419.1;ENST00000602177.1	4.180678e-02	9.252075e-03	3.52487437	3.74398117	1.1640127	0.2191068	0	0	0	0
ENSG00000099622.13	CIRBP	CIRBP	1153	NM_001280.2;NA;NM_001300815.1;NM_001300829.1	ENST00000320936.9;ENST00000413636.6;ENST00000585630.5;ENST00000586472.5;ENST00000586548.5;ENST00000586773.5;ENST00000587323.5;ENST00000587896.5;ENST00000588030.5;ENST00000588090.5;ENST00000588230.5;ENST00000588344.2;ENST00000588411.5;ENST00000589235.5;ENST00000589266.5;ENST00000589686.5;ENST00000589710.5;ENST00000591659.5;ENST00000591935.5;ENST00000592051.1;ENST00000592815.5;ENST00000628979.2	3.728062e-03	3.129005e-04	6.16203564	5.76514199	0.7594918	-0.3968936	0	0	0	0
ENSG00000099795.6	NDUFB7	NDUFB7	4713	NM_004146.5	ENST00000215565.2	2.461941e-03	1.757268e-04	5.15099198	5.46714204	1.2450037	0.3161501	0	0	0	0
ENSG00000099800.7	TIMM13	TIMM13	26517	NM_012458.3;NA	ENST00000215570.7;ENST00000591871.1	2.098600e-03	1.425124e-04	3.69446334	4.04649446	1.2763563	0.3520311	0	0	0	0
ENSG00000099804.8	CDC34	CDC34	997	NM_004359.1;NA	ENST00000215574.8;ENST00000586283.6;ENST00000606065.3;ENST00000607527.5	1.834982e-02	2.892194e-03	3.14705086	3.43950411	1.2247211	0.2924533	0	0	0	0
ENSG00000099899.14	TRMT2A	TRMT2A	27037	NM_001257994.1;NA;NM_001331039.1	ENST00000252136.11;ENST00000403707.7;ENST00000404751.7;ENST00000439169.2;ENST00000444256.1;ENST00000444845.5;ENST00000445045.1	9.588346e-03	1.161475e-03	2.13763919	2.43889657	1.2322179	0.3012574	0	0	0	0
ENSG00000099901.16	RANBP1	RANBP1	5902	NA;NM_001278640.1;NM_001278641.1;NM_001278639.1	ENST00000331821.7;ENST00000402752.5;ENST00000411892.5;ENST00000416427.5;ENST00000418705.2;ENST00000421656.5;ENST00000423859.5;ENST00000430524.5;ENST00000432879.5	7.333618e-05	1.005176e-06	5.31107029	5.78064645	1.3847026	0.4695762	0	0	0	0
ENSG00000099956.18	SMARCB1	SMARCB1	6598	NM_003073.4;NM_001317946.1;NA;NM_001007468.2	ENST00000263121.11;ENST00000344921.10;ENST00000407082.3;ENST00000407422.7;ENST00000417137.5;ENST00000634926.1;ENST00000635578.1	2.508609e-02	4.483515e-03	4.75337075	4.94629245	1.1430763	0.1929217	0	0	0	0
ENSG00000099977.13	DDT	DDT	1652	NM_001355.3;NM_001084392.1;NA	ENST00000350608.7;ENST00000398344.8;ENST00000403754.7;ENST00000404092.5;ENST00000428792.1;ENST00000430101.2	4.718331e-03	4.272029e-04	3.53055724	3.94037834	1.3285211	0.4098211	0	0	0	0
ENSG00000100003.17	SEC14L2	SEC14L2	23541	NM_001204204.2;NM_033382.2;NA;NM_012429.4;NM_001291932.1	ENST00000402592.7;ENST00000405717.7;ENST00000415072.1;ENST00000428195.5;ENST00000429917.5;ENST00000615189.4;ENST00000617837.4	2.842345e-05	2.621552e-07	3.95359719	2.88567042	0.4770040	-1.0679268	0	0	0	0
ENSG00000100028.11	SNRPD3	SNRPD3	6634	NM_001278656.1;NA	ENST00000215829.7;ENST00000402849.5	7.534168e-03	8.358001e-04	5.65052717	5.90760796	1.1950581	0.2570808	0	0	0	0
ENSG00000100029.17	PES1	PES1	23481	NM_001243225.1;NM_014303.3;NM_001282327.1;NA;NM_001282328.1	ENST00000335214.8;ENST00000354694.11;ENST00000402281.5;ENST00000402284.7;ENST00000405677.5;ENST00000406208.7;ENST00000441668.5	1.328489e-03	7.372173e-05	4.57539755	4.93046615	1.2790464	0.3550686	0	0	0	0
ENSG00000100031.18	GGT1	GGT1	2678	NM_013430.2;NM_013421.2;NM_001288833.1;NA	ENST00000248923.8;ENST00000400380.5;ENST00000400382.5;ENST00000401885.5;ENST00000403838.5;ENST00000404223.5;ENST00000404532.5;ENST00000404920.1;ENST00000411974.5;ENST00000412658.5;ENST00000412898.5;ENST00000419133.5;ENST00000428855.5;ENST00000430289.5;ENST00000432867.5;ENST00000438643.6;ENST00000445029.5;ENST00000447416.5;ENST00000451366.5;ENST00000452551.5;ENST00000455483.5;ENST00000456869.5	1.875334e-02	2.982700e-03	2.06213445	2.72495780	1.5831779	0.6628234	0	0	0	0
ENSG00000100038.19	TOP3B	TOP3B	8940	NM_001282112.1;NM_003935.4;NA	ENST00000357179.9;ENST00000398793.6;ENST00000424393.5;ENST00000430142.5;ENST00000434517.1;ENST00000437103.1;ENST00000437929.5;ENST00000442653.1;ENST00000449704.5;ENST00000456075.5;ENST00000457270.5	1.518900e-02	2.219667e-03	1.69476959	1.93395910	1.1803294	0.2391895	0	0	1	0
ENSG00000100055.20	CYTH4	CYTH4	27128	NM_001318024.1;NA	ENST00000248901.10;ENST00000402997.5;ENST00000405206.3;ENST00000446506.1;ENST00000457992.5	4.258759e-02	9.516524e-03	2.31449121	2.66811896	1.2777696	0.3536277	0	0	0	0
ENSG00000100056.11	ESS2	ESS2	8220	NM_022719.2	ENST00000252137.10	7.891605e-03	8.900093e-04	0.83621879	1.06784397	1.1741569	0.2316252	0	0	0	0
ENSG00000100065.14	CARD10	CARD10	29775	NM_014550.3;NA	ENST00000251973.9;ENST00000403299.5;ENST00000406271.7;ENST00000433485.1;ENST00000437756.5	1.565942e-03	9.420044e-05	1.59759874	1.05745284	0.6877014	-0.5401459	0	0	0	0
ENSG00000100075.9	SLC25A1	SLC25A1	6576	NM_001256534.1;NM_001287387.1	ENST00000215882.9;ENST00000451283.5	5.727818e-03	5.682033e-04	4.16797282	4.51315885	1.2703148	0.3451860	0	0	0	0
ENSG00000100084.14	HIRA	HIRA	7290	NM_003325.3;NA	ENST00000263208.5;ENST00000340170.8	5.348324e-03	5.116480e-04	2.98642579	3.24578268	1.1969450	0.2593569	0	0	0	0
ENSG00000100092.20	SH3BP1	SH3BP1	23616	NM_018957.3	ENST00000357436.4	6.735678e-04	2.777658e-05	1.86115266	2.36770959	1.4206557	0.5065569	0	0	0	0
ENSG00000100142.14	POLR2F	POLR2F	5435	NA;NM_001301130.1;NM_001301129.1	ENST00000333418.4;ENST00000405557.5;ENST00000407936.5;ENST00000427034.1;ENST00000442738.6;ENST00000460648.5;ENST00000470701.1;ENST00000488684.5;ENST00000492213.5;ENST00000606538.5	5.197884e-03	4.919293e-04	3.49533792	3.85951743	1.2871494	0.3641795	0	0	0	0
ENSG00000100162.14	CENPM	CENPM	79019	NM_024053.4;NM_001304370.1;NA;NM_001304373.1;NM_001002876.2;NM_001110215.2	ENST00000215980.9;ENST00000402338.5;ENST00000402420.1;ENST00000404067.5;ENST00000407253.7;ENST00000472374.6	2.969909e-03	2.288002e-04	1.50816778	2.05246857	1.4583134	0.5443008	0	0	0	0
ENSG00000100167.19	2025-09-03	2025-09-03	55964	NM_019106.5;NM_145733.2;NA	ENST00000396425.7;ENST00000396426.7;ENST00000406029.5;ENST00000449288.5	5.468463e-03	5.308380e-04	0.81012882	1.63743505	1.7743692	0.8273062	0	0	0	0
ENSG00000100201.20	DDX17	DDX17	10521	NM_001098504.1;NM_006386.4;NA	ENST00000396821.7;ENST00000403230.1;ENST00000640332.1;ENST00000640668.1	2.477710e-02	4.410930e-03	6.85750301	6.65733649	0.8704501	-0.2001665	0	0	0	0
ENSG00000100219.16	XBP1	XBP1	7494	NM_005080.3;NA;NM_001079539.1	ENST00000216037.10;ENST00000344347.5;ENST00000403532.7;ENST00000405219.7;ENST00000611155.4	1.741685e-02	2.679995e-03	9.63559854	9.16072186	0.7195283	-0.4748767	0	0	0	0
ENSG00000100263.13	RHBDD3	RHBDD3	25807	NM_012265.1;NA	ENST00000216085.11;ENST00000406335.1;ENST00000414672.5	2.995292e-03	2.317530e-04	1.70989573	2.06609913	1.2800529	0.3562034	0	0	0	0
ENSG00000100271.16	TTLL1	TTLL1	25809	NM_012263.4;NA	ENST00000266254.11;ENST00000331018.8	5.405538e-04	1.999794e-05	2.68942339	2.40792881	0.8227382	-0.2814946	0	0	0	0
ENSG00000100280.16	AP1B1	AP1B1	162	NM_001166019.1;NM_001127.3;NA;NM_145730.2	ENST00000317368.11;ENST00000357586.6;ENST00000402502.5;ENST00000405198.5;ENST00000415447.5;ENST00000415756.1;ENST00000421126.5;ENST00000432560.6	3.694609e-04	1.113762e-05	4.85862416	5.12576616	1.2034215	0.2671420	0	0	0	0
ENSG00000100292.16	HMOX1	HMOX1	3162	NM_002133.2;NA	ENST00000216117.8;ENST00000412893.5	8.566315e-03	9.990467e-04	4.53889617	5.13605724	1.5127369	0.5971611	0	0	0	0
ENSG00000100297.15	MCM5	MCM5	4174	NM_006739.3;NA	ENST00000216122.8;ENST00000382011.9;ENST00000416905.1;ENST00000444778.1	1.301574e-04	2.387597e-06	3.19906436	3.68358847	1.3991243	0.4845241	0	1	0	0
ENSG00000100300.17	TSPO	TSPO	706	NM_001256531.1;NM_000714.5;NM_001256530.1;NA;NR_046308.1	ENST00000329563.8;ENST00000337554.7;ENST00000396265.4;ENST00000428336.5;ENST00000583777.5	3.427521e-02	6.995492e-03	4.74035709	4.96995482	1.1725080	0.2295977	0	0	0	0
ENSG00000100307.12	CBX7	CBX7	23492	NM_175709.3;NA	ENST00000216133.9;ENST00000401405.7;ENST00000434260.1	3.170405e-03	2.493632e-04	2.75460460	2.33315759	0.7466753	-0.4214470	0	0	0	0
ENSG00000100320.22	RBFOX2	RBFOX2	23543	NA;NM_014309.2;NM_001082577.1;NM_001082578.1;NM_001031695.2	ENST00000262829.11;ENST00000359369.8;ENST00000397303.6;ENST00000397305.3;ENST00000405409.6;ENST00000408983.2;ENST00000414461.6;ENST00000416721.6;ENST00000438146.6;ENST00000449924.6;ENST00000473487.6;ENST00000495377.6	1.924338e-02	3.094166e-03	4.38421705	4.15097137	0.8507188	-0.2332457	0	0	0	0
ENSG00000100325.14	ASCC2	ASCC2	84164	NM_032204.4;NA;NM_001242906.1	ENST00000307790.7;ENST00000397771.6;ENST00000411532.1;ENST00000431535.5;ENST00000542393.5	1.080455e-02	1.382407e-03	3.97085695	4.16594392	1.1447932	0.1950870	0	0	0	0
ENSG00000100365.14	NCF4	NCF4	4689	NM_000631.4;NM_013416.3;NA	ENST00000248899.10;ENST00000397147.6;ENST00000447071.5	1.798199e-02	2.802890e-03	2.20571943	2.66899999	1.3786732	0.4632806	0	0	0	0
ENSG00000100368.13	CSF2RB	CSF2RB	1439	NA;NM_000395.2	ENST00000262825.9;ENST00000403662.7;ENST00000406230.5;ENST00000421539.1	2.554161e-02	4.598955e-03	1.62787724	2.12157691	1.4080511	0.4936997	0	0	0	0
ENSG00000100379.17	KCTD17	KCTD17	79734	NM_024681.3;NM_001282684.1;NA;NM_001282685.1;NM_001282686.1	ENST00000402077.7;ENST00000403888.7;ENST00000431531.1;ENST00000456470.1;ENST00000610767.4	5.367000e-03	5.148096e-04	1.87248000	2.26083994	1.3089046	0.3883599	0	0	0	0
ENSG00000100385.13	IL2RB	IL2RB	3560	NM_000878.3;NA	ENST00000216223.9;ENST00000429622.5;ENST00000445595.1;ENST00000453962.5	1.088122e-02	1.396673e-03	1.42717047	2.13742503	1.6360928	0.7102546	0	0	0	0
ENSG00000100393.12	EP300	EP300	2033	NM_001429.3;NA	ENST00000263253.8;ENST00000634690.1;ENST00000634728.1	3.251515e-02	6.471041e-03	3.96779266	3.77389563	0.8742410	-0.1938970	0	0	0	0
ENSG00000100403.11	ZC3H7B	ZC3H7B	23264	NM_017590.5	ENST00000352645.4	3.416695e-02	6.953840e-03	3.83876303	3.65971016	0.8832827	-0.1790529	0	0	0	0
ENSG00000100418.7	DESI1	DESI1	27351	NM_015704.2	ENST00000263256.6	2.046227e-02	3.383467e-03	2.95515937	3.18125984	1.1696691	0.2261005	0	0	0	0
ENSG00000100448.3	CTSG	CTSG	1511	NM_001911.2	ENST00000216336.2	2.320495e-02	4.033162e-03	1.13818534	0.22601075	0.5313835	-0.9121746	0	0	0	0
ENSG00000100450.12	GZMH	GZMH	2999	NM_001270780.1;NM_001270781.1;NA	ENST00000216338.8;ENST00000382548.4;ENST00000557220.6	1.008645e-02	1.249695e-03	0.77358502	1.69114914	1.8889233	0.9175641	0	0	0	0
ENSG00000100453.12	GZMB	GZMB	3002	NM_001346011.1;NA;NM_004131.4	ENST00000216341.8;ENST00000382540.5;ENST00000382542.5;ENST00000415355.7;ENST00000526004.1;ENST00000616551.1	1.340159e-03	7.478136e-05	0.93695739	2.32842644	2.6234568	1.3914691	0	0	0	0
ENSG00000100479.12	POLE2	POLE2	5427	NM_002692.3;NM_001197330.1;NA;NM_001197331.1	ENST00000216367.9;ENST00000539565.6;ENST00000553805.2;ENST00000554396.5	1.722516e-02	2.647852e-03	1.82807210	2.26689160	1.3554947	0.4388195	1	1	0	0
ENSG00000100526.19	CDKN3	CDKN3	1033	NM_005192.3;NA;NM_001130851.1;NM_001330173.1	ENST00000335183.10;ENST00000395577.2;ENST00000442975.6;ENST00000458126.6;ENST00000541304.5;ENST00000543789.6;ENST00000556102.6;ENST00000611205.4;ENST00000620759.1	1.496173e-04	2.890229e-06	3.11834407	3.76648093	1.5671430	0.6481369	0	0	0	0
ENSG00000100564.8	PIGH	PIGH	5283	NM_004569.3;NA	ENST00000216452.8;ENST00000558493.1;ENST00000558987.5;ENST00000559415.1;ENST00000559581.5;ENST00000560722.5;ENST00000561272.5	3.053293e-03	2.381181e-04	3.48687519	3.12335360	0.7772650	-0.3635216	0	0	0	0
ENSG00000100567.12	PSMA3	PSMA3	5684	NM_002788.3;NA;NR_038123.1	ENST00000216455.8;ENST00000412908.6;ENST00000553677.1;ENST00000557508.5	1.314651e-02	1.816098e-03	6.21794507	6.49850816	1.2146689	0.2805631	0	0	0	0
ENSG00000100568.10	VTI1B	VTI1B	10490	NA;NM_006370.2	ENST00000554636.1;ENST00000554659.5;ENST00000556461.1	3.227766e-02	6.389044e-03	4.16779960	3.90546777	0.8337393	-0.2623318	0	0	0	0
ENSG00000100577.18	GSTZ1	GSTZ1	2954	NM_001312660.1;NM_145871.2;NA	ENST00000216465.9;ENST00000349555.7;ENST00000361389.8;ENST00000393734.5;ENST00000553586.5;ENST00000554279.5;ENST00000554846.5;ENST00000555583.1;ENST00000556627.5;ENST00000557053.5;ENST00000557639.5	2.301765e-05	1.863491e-07	3.71485332	3.04126598	0.6269458	-0.6735873	0	0	0	0
ENSG00000100580.7	TMED8	TMED8	283578	NM_213601.1	ENST00000216468.7	1.367503e-05	8.548644e-08	2.66780729	2.14805930	0.6974937	-0.5197480	0	0	0	0
ENSG00000100596.6	SPTLC2	SPTLC2	9517	NM_004863.3;NA	ENST00000216484.6;ENST00000554901.1	6.464383e-07	1.163812e-09	4.50044132	3.91259303	0.6653345	-0.5878483	0	0	0	0
ENSG00000100599.15	RIN3	RIN3	79890	NM_024832.4;NA;NM_001319987.1	ENST00000216487.11;ENST00000556418.1;ENST00000557762.1;ENST00000620541.4	3.601802e-02	7.531745e-03	1.72624186	1.99674931	1.2062320	0.2705074	0	0	0	0
ENSG00000100600.14	LGMN	LGMN	5641	NM_005606.6;NM_001008530.2;NA	ENST00000334869.8;ENST00000393218.6;ENST00000553371.1;ENST00000553802.5;ENST00000553918.1;ENST00000554080.5;ENST00000554397.5;ENST00000554919.5;ENST00000555169.1;ENST00000555699.5;ENST00000557434.5	2.557416e-03	1.858176e-04	6.00091005	6.41008684	1.3279279	0.4091768	0	0	0	0
ENSG00000100601.9	ALKBH1	ALKBH1	8846	NM_006020.2	ENST00000216489.7	3.329717e-04	9.428563e-06	2.48841969	2.13074495	0.7804214	-0.3576747	0	0	0	0
ENSG00000100603.13	SNW1	SNW1	22938	NM_012245.2;NA;NM_001318844.1	ENST00000261531.11;ENST00000554324.1;ENST00000554775.5;ENST00000555761.5	3.343792e-03	2.700255e-04	5.31102132	5.07528428	0.8492510	-0.2357370	0	0	0	0
ENSG00000100605.16	ITPK1	ITPK1	3705	NA;NM_001142594.1;NM_001142593.1	ENST00000267615.10;ENST00000354313.7;ENST00000553452.5;ENST00000554999.5;ENST00000555495.5;ENST00000555553.5;ENST00000556603.6;ENST00000557309.1	2.230293e-04	4.936907e-06	4.27296533	3.85457431	0.7482587	-0.4183910	0	0	0	0
ENSG00000100612.13	DHRS7	DHRS7	51635	NA;NM_001322280.1;NM_001322282.1;NM_001322281.1	ENST00000216500.9;ENST00000536410.6;ENST00000554101.5;ENST00000557137.1;ENST00000557185.5;ENST00000557326.1;ENST00000557751.5;ENST00000611054.4	3.356157e-02	6.767001e-03	5.67430635	5.40498424	0.8297093	-0.2693221	0	0	0	0
ENSG00000100614.17	PPM1A	PPM1A	5494	NM_177952.2;NM_177951.2;NM_021003.4;NA	ENST00000325642.7;ENST00000325658.3;ENST00000395076.8;ENST00000525399.2;ENST00000528241.2;ENST00000531937.1	3.646372e-02	7.656708e-03	4.08009537	3.82791522	0.8396266	-0.2521802	0	0	0	0
ENSG00000100647.7	SUSD6	SUSD6	9766	NM_014734.3	ENST00000342745.4	6.005186e-04	2.315010e-05	4.41337964	4.10669753	0.8084990	-0.3066821	0	0	0	0
ENSG00000100650.15	SRSF5	SRSF5	6430	NM_001039465.1;NA;NM_001320214.1	ENST00000394366.6;ENST00000553369.5;ENST00000553521.5;ENST00000553548.5;ENST00000553635.5;ENST00000554021.1;ENST00000555349.5;ENST00000557154.5	2.958281e-03	2.273001e-04	6.41930424	6.05824745	0.7785940	-0.3610568	0	0	0	0
ENSG00000100664.10	EIF5	EIF5	1983	NM_001969.4;NM_183004.4;NA	ENST00000216554.7;ENST00000392715.6;ENST00000558265.5;ENST00000558316.5;ENST00000558506.1;ENST00000559130.5;ENST00000559532.5;ENST00000560338.5;ENST00000560763.5;ENST00000561325.5	1.929906e-02	3.110040e-03	5.84779709	5.65141582	0.8727369	-0.1963813	0	0	0	0
ENSG00000100697.14	DICER1	DICER1	23405	NM_177438.2;NA;NM_001291628.1;NM_001271282.2;NM_001195573.1	ENST00000343455.7;ENST00000393063.5;ENST00000526495.5;ENST00000527414.5;ENST00000529720.1;ENST00000531162.5;ENST00000532939.2;ENST00000541352.5;ENST00000556045.5	2.827750e-04	7.385213e-06	3.47399161	3.09027357	0.7664598	-0.3837180	0	0	0	0
ENSG00000100711.13	ZFYVE21	ZFYVE21	79038	NM_001198953.1;NM_024071.3;NA	ENST00000216602.10;ENST00000311141.6;ENST00000555163.2	2.917658e-05	2.720915e-07	4.91761230	4.45194012	0.7241336	-0.4656722	0	0	0	0
ENSG00000100722.18	ZC3H14	ZC3H14	79882	NM_001160103.1;NM_207660.3;NM_207662.3;NM_207661.2;NA	ENST00000251038.9;ENST00000302216.12;ENST00000318308.10;ENST00000336693.8;ENST00000393514.9;ENST00000406216.7;ENST00000554602.5;ENST00000555120.1;ENST00000555755.5;ENST00000555792.1;ENST00000555799.5;ENST00000555900.5;ENST00000556000.5;ENST00000556158.5;ENST00000556945.5;ENST00000557047.2;ENST00000557607.5;ENST00000557693.5;ENST00000557737.1	6.464383e-07	1.104962e-09	3.20540250	2.85470585	0.7842053	-0.3506967	0	0	0	0
ENSG00000100744.14	GSKIP	GSKIP	51527	NM_001271906.1;NA;NM_001271905.1;NM_001271904.1	ENST00000438650.5;ENST00000553699.5;ENST00000554182.5;ENST00000555181.5;ENST00000555757.1;ENST00000556095.5	1.438964e-02	2.051239e-03	3.12288438	2.86835764	0.8382621	-0.2545267	0	0	0	0
ENSG00000100796.17	PPP4R3A	PPP4R3A	55671	NA;NM_001284280.1;NM_001284281.1	ENST00000554511.1;ENST00000554684.5;ENST00000554943.5;ENST00000555029.5;ENST00000555462.5;ENST00000555470.1;ENST00000557018.5	3.143937e-03	2.464759e-04	4.23568190	3.95652897	0.8240747	-0.2791529	0	0	0	0
ENSG00000100804.18	PSMB5	PSMB5	5693	NM_002797.4;NM_001130725.1;NA;NM_001144932.2	ENST00000361611.10;ENST00000425762.2;ENST00000460922.2;ENST00000493471.2;ENST00000555895.5	5.196167e-03	4.911299e-04	6.19189526	6.56501493	1.2951504	0.3731197	0	0	0	0
ENSG00000100811.12	YY1	YY1	7528	NM_003403.4;NA	ENST00000262238.8;ENST00000553625.5;ENST00000554371.1;ENST00000554804.1	7.214540e-05	9.722402e-07	4.19661078	3.93287341	0.8329274	-0.2637374	0	0	0	0
ENSG00000100815.12	TRIP11	TRIP11	9321	NM_001321851.1;NA	ENST00000267622.8;ENST00000554357.5;ENST00000555516.6	6.464383e-07	1.203460e-09	3.34027784	2.81459353	0.6946296	-0.5256843	0	0	0	0
ENSG00000100902.10	PSMA6	PSMA6	5687	NM_001282232.1;NM_001282234.1;NA;NM_001282233.1	ENST00000261479.8;ENST00000540871.5;ENST00000553809.5;ENST00000555764.5;ENST00000556221.1;ENST00000556506.1;ENST00000622405.4;ENST00000627895.2;ENST00000628955.1	7.960636e-03	9.006500e-04	7.15842358	7.43405845	1.2105267	0.2756349	0	0	0	0
ENSG00000100908.13	EMC9	EMC9	51016	NM_016049.3;NA	ENST00000216799.8;ENST00000419198.6;ENST00000560403.5	1.977923e-03	1.296251e-04	2.81524280	3.23883554	1.3412635	0.4235927	0	0	0	0
ENSG00000100911.15	PSME2	PSME2	5721	NA;NM_002818.2	ENST00000216802.9;ENST00000559056.5;ENST00000560410.5;ENST00000615264.4;ENST00000630027.1	1.181029e-04	2.015181e-06	6.42045954	6.96963395	1.4632481	0.5491744	0	0	0	0
ENSG00000100949.14	RABGGTA	RABGGTA	5875	NM_182836.2;NM_004581.5;NA	ENST00000216840.10;ENST00000399409.7;ENST00000560521.5;ENST00000560777.5	4.925111e-03	4.536144e-04	2.75985484	3.00957479	1.1889763	0.2497199	0	0	0	0
ENSG00000100979.14	PLTP	PLTP	5360	NM_182676.2;NM_001242921.1;NM_006227.3;NM_001242920.1;NA	ENST00000354050.8;ENST00000372420.5;ENST00000372431.7;ENST00000420868.2;ENST00000477313.5	1.712969e-02	2.630543e-03	4.50679317	5.03568772	1.4428232	0.5288946	0	0	0	0
ENSG00000100985.7	MMP9	MMP9	4318	NM_004994.2	ENST00000372330.3	3.289134e-04	9.202024e-06	3.60986841	4.80834176	2.2949669	1.1984734	0	0	0	0
ENSG00000100991.11	TRPC4AP	TRPC4AP	26133	NA;NM_015638.2	ENST00000252015.2;ENST00000451813.6	2.235305e-03	1.540523e-04	4.92052277	5.15601182	1.1773058	0.2354891	0	0	0	0
ENSG00000101003.9	GINS1	GINS1	9837	NM_021067.4	ENST00000262460.4	2.978507e-03	2.298393e-04	1.61680833	2.14905447	1.4461790	0.5322461	0	0	0	0
ENSG00000101017.13	CD40	CD40	958	NM_152854.3;NM_001250.5;NR_126502.1	ENST00000372276.7;ENST00000372285.7;ENST00000620709.4	1.253815e-03	6.720077e-05	2.47738139	3.13579796	1.5783493	0.6584166	0	0	1	0
ENSG00000101057.15	MYBL2	MYBL2	4605	NM_002466.3;NM_001278610.1	ENST00000217026.4;ENST00000396863.8	6.464383e-07	1.194946e-09	2.68844556	4.00002597	2.4821330	1.3115804	0	0	0	0
ENSG00000101084.17	C20orf24	C20orf24	55969	NM_199483.2;NM_018840.4;NM_001199534.1;NA	ENST00000342422.3;ENST00000344795.7;ENST00000373852.9;ENST00000639924.1	1.719251e-05	1.224512e-07	5.56995318	6.05010503	1.3948905	0.4801519	0	0	0	0
ENSG00000101132.9	PFDN4	PFDN4	5203	NM_002623.3	ENST00000371419.6	2.730881e-03	2.027028e-04	3.44119627	3.79446677	1.2774533	0.3532705	0	0	0	0
ENSG00000101138.11	CSTF1	CSTF1	1477	NM_001324.2;NM_001033521.1;NA	ENST00000217109.8;ENST00000415828.5;ENST00000428552.1;ENST00000452950.1	1.364686e-02	1.912490e-03	3.54504766	3.83278421	1.2207236	0.2877366	0	0	0	0
ENSG00000101146.12	RAE1	RAE1	8480	NA;NM_001015885.1;NM_003610.3	ENST00000371242.6;ENST00000395840.6;ENST00000395841.6;ENST00000411894.5;ENST00000429339.5;ENST00000452119.1;ENST00000527947.5	4.804936e-03	4.385381e-04	4.28028609	4.62422383	1.2692161	0.3439377	0	0	0	0
ENSG00000101150.17	TPD52L2	TPD52L2	7165	NM_199360.2;NM_001243891.1;NM_199359.2;NM_199361.2;NM_199362.2;NM_199363.2;NM_001243892.1;NM_001243894.1;NM_001243895.1	ENST00000217121.9;ENST00000346249.8;ENST00000348257.9;ENST00000351424.8;ENST00000352482.8;ENST00000358548.4;ENST00000369927.8;ENST00000611972.4;ENST00000615907.4	8.736193e-05	1.307116e-06	5.40735031	5.79517645	1.3084204	0.3878261	0	0	0	0
ENSG00000101152.10	DNAJC5	DNAJC5	80331	NM_025219.2	ENST00000360864.8	4.432241e-02	1.006440e-02	3.94374344	4.14212772	1.1474126	0.1983843	0	0	0	0
ENSG00000101158.13	NELFCD	NELFCD	51497	NM_198976.2	ENST00000602795.5	1.362720e-03	7.673852e-05	5.01268096	5.40868989	1.3158627	0.3960089	0	0	0	0
ENSG00000101160.13	CTSZ	CTSZ	1522	NM_001336.3	ENST00000217131.5	5.207756e-04	1.902608e-05	7.54790714	8.01006735	1.3776030	0.4621602	0	0	0	0
ENSG00000101166.15	PRELID3B	PRELID3B	51012	NM_016045.2;NM_001256403.1	ENST00000355937.8;ENST00000371033.9	1.978506e-02	3.228910e-03	5.36045716	5.66480916	1.2348639	0.3043520	0	0	0	0
ENSG00000101182.14	PSMA7	PSMA7	5688	NA;NM_002792.3	ENST00000370858.3;ENST00000370861.1;ENST00000370873.8;ENST00000442551.5	6.243773e-06	2.719413e-08	6.81560756	7.38731677	1.4862834	0.5717092	0	0	0	0
ENSG00000101189.6	MRGBP	MRGBP	55257	NM_018270.5	ENST00000370487.4	3.407943e-04	9.724383e-06	2.37680497	2.86981519	1.4073783	0.4930102	0	0	0	0
ENSG00000101193.7	GID8	GID8	54994	NM_017896.2	ENST00000266069.4	3.072145e-02	5.925329e-03	4.30160267	4.58757683	1.2192333	0.2859742	0	0	0	0
ENSG00000101199.12	ARFGAP1	ARFGAP1	55738	NM_175609.2;NM_001281482.1;NM_018209.3;NA;NM_001281484.1;NM_001281483.1	ENST00000353546.7;ENST00000370275.8;ENST00000370283.8;ENST00000518601.6;ENST00000519273.6;ENST00000519604.5;ENST00000522403.6;ENST00000523114.5;ENST00000523460.5;ENST00000547204.5;ENST00000549047.5;ENST00000549076.1;ENST00000550188.1	1.432785e-02	2.040381e-03	3.15884060	3.41574989	1.1949161	0.2569093	0	0	0	0
ENSG00000101220.17	C20orf27	C20orf27	54976	NM_001039140.2;NM_001258429.1;NM_001258430.1;NA	ENST00000217195.12;ENST00000379772.3;ENST00000399672.5;ENST00000399683.7	8.595058e-03	1.004577e-03	2.87696125	3.30223320	1.3428256	0.4252720	0	0	0	0
ENSG00000101224.17	CDC25B	CDC25B	994	NM_001287519.1;NM_001287524.1;NM_001287516.1;NM_001287518.1;NA	ENST00000245960.9;ENST00000340833.4;ENST00000344256.10;ENST00000379598.9;ENST00000439880.6	1.955703e-03	1.265655e-04	2.74970715	3.21440194	1.3800254	0.4646948	0	0	0	0
ENSG00000101246.19	ARFRP1	ARFRP1	10139	NM_001267546.2;NM_001134758.3;NA;NM_001267545.2;NM_001267548.2;NM_001267547.2	ENST00000607873.1;ENST00000612157.4;ENST00000612256.4;ENST00000614942.4;ENST00000618838.4;ENST00000619493.4;ENST00000622789.4	5.758056e-03	5.729732e-04	3.11289051	3.39506966	1.2160303	0.2821792	0	0	0	0
ENSG00000101247.17	NDUFAF5	NDUFAF5	79133	NM_024120.4;NM_001039375.2	ENST00000378106.9;ENST00000463598.1	1.845964e-02	2.918015e-03	1.43126745	1.88621608	1.3707340	0.4549486	0	0	0	0
ENSG00000101290.13	CDS2	CDS2	8760	NA;NM_003818.3	ENST00000450570.1;ENST00000460006.5	4.804936e-03	4.387372e-04	3.32352122	3.06753722	0.8374158	-0.2559840	0	0	0	0
ENSG00000101294.16	HM13	HM13	81502	NM_178580.2;NM_030789.3;NA;NM_178581.2;NM_178582.2	ENST00000335574.9;ENST00000340852.9;ENST00000344042.5;ENST00000398174.7;ENST00000498035.5;ENST00000619859.1	8.376280e-05	1.244682e-06	6.12700887	6.44374107	1.2455062	0.3167322	0	0	0	0
ENSG00000101307.15	SIRPB1	SIRPB1	10326	NM_001330639.1;NM_001135844.2;NM_001083910.2;NM_006065.3;NA	ENST00000262929.9;ENST00000279477.11;ENST00000381603.7;ENST00000381605.8;ENST00000562014.5;ENST00000563840.1;ENST00000565076.1;ENST00000565087.5;ENST00000566055.5;ENST00000568365.1;ENST00000569387.5;ENST00000569629.1	3.815281e-03	3.221758e-04	0.92067771	1.52906290	1.5245518	0.6083852	0	0	0	0
ENSG00000101336.13	HCK	HCK	3055	NA;NM_001172130.1;NM_001172129.1;NM_001172133.1	ENST00000375852.2;ENST00000375862.6;ENST00000518730.5;ENST00000520553.5;ENST00000534862.6;ENST00000538448.5;ENST00000629881.2;ENST00000639405.1	4.634005e-04	1.579019e-05	3.27319919	3.96041101	1.6101687	0.6872118	0	0	0	0
ENSG00000101346.13	POFUT1	POFUT1	23509	NM_172236.1;NM_015352.1	ENST00000375730.3;ENST00000375749.7	1.859022e-02	2.945997e-03	4.08220367	3.84149061	0.8463269	-0.2407131	0	0	0	0
ENSG00000101347.8	SAMHD1	SAMHD1	25939	NM_015474.3	ENST00000262878.4	1.459617e-02	2.088159e-03	5.08739323	5.44228472	1.2788894	0.3548915	0	0	0	0
ENSG00000101367.8	MAPRE1	MAPRE1	22919	NM_012325.2	ENST00000375571.5	2.953773e-03	2.260955e-04	5.93097861	6.19127999	1.1977289	0.2603014	0	0	0	0
ENSG00000101384.11	JAG1	JAG1	182	NM_000214.2;NA	ENST00000254958.9;ENST00000613518.1	6.564995e-03	6.869092e-04	3.82085353	3.42141279	0.7581521	-0.3994407	0	0	0	0
ENSG00000101407.12	TTI1	TTI1	9675	NM_001303457.1;NM_014657.2;NA	ENST00000373447.7;ENST00000373448.6;ENST00000449821.1;ENST00000620381.1	9.308756e-03	1.115181e-03	3.14777231	3.40295717	1.1934887	0.2551849	0	0	0	0
ENSG00000101412.12	E2F1	E2F1	1869	NM_005225.2	ENST00000343380.5	9.576247e-06	5.054076e-08	2.23892537	3.19729028	1.9431064	0.9583649	0	0	0	0
ENSG00000101442.9	ACTR5	ACTR5	79913	NM_024855.3	ENST00000243903.5	2.853942e-02	5.353700e-03	1.96461561	2.22598492	1.1986158	0.2613693	0	0	0	0
ENSG00000101443.17	WFDC2	WFDC2	10406	NA;NM_006103.3	ENST00000217425.9;ENST00000339946.7;ENST00000342873.7;ENST00000372676.7	3.476505e-02	7.153947e-03	5.21770560	4.10667296	0.4629625	-1.1110326	0	0	0	0
ENSG00000101444.12	AHCY	AHCY	191	NM_000687.3;NM_001161766.1	ENST00000217426.6;ENST00000538132.1	1.535899e-02	2.254741e-03	6.01119207	6.35181337	1.2663018	0.3406213	0	0	0	0
ENSG00000101447.14	FAM83D	FAM83D	81610	NA;NM_030919.2	ENST00000619304.4;ENST00000619850.1	3.500377e-04	1.013357e-05	2.00143152	2.94840794	1.9278281	0.9469764	0	1	0	0
ENSG00000101457.12	DNTTIP1	DNTTIP1	116092	NM_052951.2;NA	ENST00000372622.7;ENST00000415790.5;ENST00000435014.1;ENST00000449078.5;ENST00000456939.5	1.332450e-03	7.407812e-05	4.49473569	4.84175122	1.2719267	0.3470155	0	0	0	0
ENSG00000101464.10	PIGU	PIGU	128869	NM_080476.4;NA	ENST00000217446.7;ENST00000374820.6;ENST00000438215.1	4.081108e-02	8.971180e-03	4.13059327	4.37839395	1.1873956	0.2478007	0	0	0	0
ENSG00000101473.16	ACOT8	ACOT8	10005	NM_005469.3;NA	ENST00000217455.8;ENST00000426915.1;ENST00000457981.5;ENST00000487205.5	1.332547e-03	7.415177e-05	3.07826807	3.50986149	1.3487224	0.4315934	0	0	0	0
ENSG00000101745.16	ANKRD12	ANKRD12	23253	NM_015208.4;NM_001083625.2;NA	ENST00000262126.8;ENST00000400020.7;ENST00000546007.6;ENST00000577992.1;ENST00000585234.5	3.374300e-02	6.839892e-03	2.48731905	2.27830763	0.8651298	-0.2090114	0	0	0	0
ENSG00000101751.10	POLI	POLI	11201	NA;NM_007195.2	ENST00000217800.9;ENST00000406285.7;ENST00000577612.5;ENST00000579434.5;ENST00000579534.5;ENST00000579823.1;ENST00000580880.1;ENST00000583136.5	4.885354e-03	4.488338e-04	3.24373928	2.73744524	0.7040286	-0.5062940	1	0	0	0
ENSG00000101752.11	MIB1	MIB1	57534	NM_020774.3	ENST00000261537.6	1.998393e-03	1.320534e-04	3.64384925	3.25435641	0.7633979	-0.3894928	0	0	0	0
ENSG00000101916.11	TLR8	TLR8	51311	NM_138636.5;NM_016610.3	ENST00000218032.6;ENST00000311912.5	8.048343e-03	9.134597e-04	0.40173051	1.12483400	1.6507292	0.7231035	0	0	0	0
ENSG00000101938.14	CHRDL1	CHRDL1	91851	NA;NM_001143981.1;NM_001143982.1;NM_001143983.2	ENST00000372042.5;ENST00000372045.5;ENST00000394797.8;ENST00000444321.2;ENST00000482160.5	3.553716e-02	7.391131e-03	2.41771294	1.54967972	0.5478933	-0.8680332	0	0	0	0
ENSG00000101945.16	SUV39H1	SUV39H1	6839	NM_001282166.1;NM_003173.3	ENST00000337852.10;ENST00000376687.3	1.980202e-02	3.232693e-03	1.84782396	2.12500316	1.2118232	0.2771792	0	1	0	0
ENSG00000101974.14	ATP11C	ATP11C	286410	NM_173694.4;NM_001010986.2;NA	ENST00000327569.7;ENST00000361648.6;ENST00000370557.5;ENST00000422228.1;ENST00000433868.5;ENST00000450801.1	2.928868e-02	5.540777e-03	2.87363250	3.22192920	1.2730567	0.3482967	0	0	0	0
ENSG00000101986.11	ABCD1	ABCD1	215	NM_000033.3;NA	ENST00000218104.5;ENST00000370129.4	6.469401e-04	2.573724e-05	1.63801628	2.20139510	1.4777260	0.5633788	0	0	0	0
ENSG00000102030.15	NAA10	NAA10	8260	NM_001256119.1;NA;NM_001256120.1	ENST00000370009.5;ENST00000370011.7;ENST00000370015.8;ENST00000393712.7;ENST00000432089.1;ENST00000464845.5	8.193687e-04	3.715625e-05	4.30666628	4.84801830	1.4553357	0.5413520	0	0	0	0
ENSG00000102032.12	RENBP	RENBP	5973	NA;NM_002910.5	ENST00000369997.7;ENST00000393700.7;ENST00000451114.1	2.750227e-03	2.046183e-04	1.94775472	2.39419364	1.3626725	0.4464389	0	0	0	0
ENSG00000102034.16	ELF4	ELF4	2000	NM_001421.3;NM_001127197.1;NA	ENST00000308167.9;ENST00000335997.11;ENST00000434609.1;ENST00000615377.4	1.099909e-02	1.415746e-03	3.04081859	3.41319697	1.2944851	0.3723784	0	0	0	0
ENSG00000102096.9	PIM2	PIM2	11040	NM_006875.3;NA	ENST00000376509.4;ENST00000442430.1	5.501238e-03	5.347330e-04	3.17065395	3.86780911	1.6213046	0.6971552	0	0	0	0
ENSG00000102103.15	PQBP1	PQBP1	10084	NM_001167992.1;NA;NM_001032381.1;NM_144495.2;NM_001032384.1;NM_001167990.1	ENST00000218224.8;ENST00000247140.8;ENST00000376563.5;ENST00000376566.8;ENST00000396763.5;ENST00000443648.5;ENST00000447146.6;ENST00000456306.1	1.090608e-03	5.487689e-05	4.70722275	4.96964394	1.1994900	0.2624212	0	0	0	0
ENSG00000102119.10	EMD	EMD	2010	NA;NM_000117.2	ENST00000369835.3;ENST00000369842.8	1.200544e-02	1.603719e-03	4.88386213	5.20161040	1.2463837	0.3177483	0	0	0	0
ENSG00000102125.15	TAZ	TAZ	6901	NA;NM_001303465.1;NM_000116.4;NM_181311.3;NM_181313.3	ENST00000369776.8;ENST00000439735.2;ENST00000475699.5;ENST00000601016.5;ENST00000612012.4;ENST00000612460.4;ENST00000613002.4;ENST00000616020.4	2.249040e-02	3.847202e-03	2.31014129	2.64156982	1.2582587	0.3314285	0	0	0	0
ENSG00000102144.13	PGK1	PGK1	5230	NM_000291.3	ENST00000373316.4	9.126808e-05	1.407650e-06	6.38084839	6.81577154	1.3518388	0.4349232	0	0	0	0
ENSG00000102178.12	UBL4A	UBL4A	8266	NA;NM_014235.4	ENST00000369653.8;ENST00000369660.8;ENST00000630530.1	7.984265e-04	3.567472e-05	4.13663118	4.52212098	1.3063032	0.3854898	0	0	0	0
ENSG00000102241.11	HTATSF1	HTATSF1	27336	NM_014500.4;NA;NM_001163280.1	ENST00000218364.4;ENST00000425695.5;ENST00000448450.5;ENST00000535601.5	4.639174e-02	1.075168e-02	5.10283533	5.34128133	1.1797212	0.2384460	0	0	0	0
ENSG00000102302.7	FGD1	FGD1	2245	NM_004463.2	ENST00000375135.3	1.294525e-02	1.781867e-03	1.67314851	2.02080078	1.2724882	0.3476523	0	0	0	0
ENSG00000102316.16	MAGED2	MAGED2	10916	NA;NM_014599.5;NM_177433.2;NM_201222.2	ENST00000218439.8;ENST00000347546.8;ENST00000375053.6;ENST00000375058.5;ENST00000375060.5;ENST00000375068.5;ENST00000396224.1;ENST00000627068.2	2.994032e-02	5.700872e-03	8.01617367	7.49892175	0.6987015	-0.5172519	0	0	0	0
ENSG00000102384.13	CENPI	CENPI	2491	NM_001318523.1;NA;NM_001318521.1	ENST00000372926.5;ENST00000372927.5;ENST00000403304.6;ENST00000423383.2;ENST00000435570.1	3.681560e-04	1.103563e-05	1.16764210	1.88735284	1.6468518	0.7197107	0	0	0	0
ENSG00000102393.9	GLA	GLA	2717	NM_000169.2	ENST00000218516.3	2.628640e-02	4.776161e-03	4.84104281	4.56116543	0.8236610	-0.2798774	0	0	0	0
ENSG00000102401.19	ARMCX3	ARMCX3	51566	NM_016607.3;NM_177947.2;NA;NM_177948.2	ENST00000341189.8;ENST00000471229.6;ENST00000479298.5;ENST00000491568.6;ENST00000537169.1	3.455667e-02	7.091589e-03	4.80246091	4.49284290	0.8068554	-0.3096180	0	0	0	0
ENSG00000102524.11	TNFSF13B	TNFSF13B	10673	NM_006573.4;NM_001145645.2;NA	ENST00000375887.8;ENST00000430559.5;ENST00000542136.1	1.379155e-04	2.578688e-06	2.47144241	3.19531618	1.6516108	0.7238738	0	0	0	0
ENSG00000102531.16	FNDC3A	FNDC3A	22862	NA;NM_014923.4;NM_001079673.1;NM_001278438.1	ENST00000378383.5;ENST00000398316.7;ENST00000492622.6;ENST00000541916.5	1.082707e-04	1.785057e-06	4.26376060	3.83694731	0.7439031	-0.4268133	0	0	0	0
ENSG00000102543.14	CDADC1	CDADC1	81602	NM_001193478.1;NA	ENST00000251108.10;ENST00000429346.1	1.296156e-02	1.785237e-03	1.30382457	1.01106934	0.8163415	-0.2927552	0	0	0	0
ENSG00000102547.18	CAB39L	CAB39L	81617	NM_001287339.1;NM_030925.3;NA;NM_001079670.2;NM_001287337.1;NM_001287338.1	ENST00000347776.9;ENST00000355854.8;ENST00000409082.5;ENST00000409130.5;ENST00000409308.5;ENST00000410043.5;ENST00000413278.5;ENST00000425242.5;ENST00000457041.5;ENST00000610540.4	1.856205e-03	1.181291e-04	3.36127031	2.67410380	0.6210725	-0.6871665	0	0	0	0
ENSG00000102738.7	MRPS31	MRPS31	10240	NM_005830.3	ENST00000323563.7	1.057398e-02	1.331787e-03	3.31188481	3.07701427	0.8497612	-0.2348705	0	0	0	0
ENSG00000102763.17	VWA8	VWA8	23078	NM_001009814.1;NM_015058.1	ENST00000281496.6;ENST00000379310.7	8.508639e-05	1.268710e-06	2.85693318	2.37306359	0.7150571	-0.4838696	0	0	0	0
ENSG00000102786.14	INTS6	INTS6	26512	NA;NM_001039937.1;NM_001039938.1	ENST00000311234.8;ENST00000398119.6;ENST00000442263.4;ENST00000483288.5;ENST00000483746.1;ENST00000485178.5;ENST00000488009.1;ENST00000490542.5;ENST00000491189.5;ENST00000497989.5	3.062452e-02	5.897055e-03	3.21321569	3.04497410	0.8899267	-0.1682416	0	0	0	0
ENSG00000102796.10	DHRS12	DHRS12	79758	NM_024705.2;NM_001031719.2;NM_001270424.1;NA	ENST00000218981.5;ENST00000280056.6;ENST00000444610.6;ENST00000461948.2	4.034276e-05	4.423729e-07	2.92897459	2.48544359	0.7353327	-0.4435310	0	0	0	0
ENSG00000102804.14	TSC22D1	TSC22D1	8848	NM_006022.3;NM_183422.3;NA;NM_001243799.1;NM_001243798.1;NM_001243797.1	ENST00000261489.6;ENST00000458659.2;ENST00000472477.1;ENST00000493016.1;ENST00000501704.3;ENST00000611198.4;ENST00000622051.1	1.688634e-02	2.579329e-03	5.82654352	5.50464272	0.8000151	-0.3219008	0	0	0	0
ENSG00000102870.5	ZNF629	ZNF629	23361	NM_001080417.1	ENST00000262525.5	2.827750e-04	7.345140e-06	2.92992861	2.52356578	0.7545232	-0.4063628	0	0	0	0
ENSG00000102871.15	TRADD	TRADD	8717	NM_001323552.1;NA	ENST00000345057.8;ENST00000486556.1	4.588140e-02	1.058226e-02	1.80814247	2.03431098	1.1697243	0.2261685	0	0	0	0
ENSG00000102879.15	CORO1A	CORO1A	11151	NM_001193333.2;NA	ENST00000219150.9;ENST00000561815.5;ENST00000563778.5;ENST00000565497.5;ENST00000569203.5;ENST00000569970.1;ENST00000570045.5;ENST00000570244.5	1.003790e-02	1.237684e-03	3.66956687	4.23007634	1.4747899	0.5605095	0	0	0	0
ENSG00000102897.9	LYRM1	LYRM1	57149	NM_001128301.2;NM_001302835.1;NR_126520.1;NA;NR_126516.1;NM_020424.4;NM_001302836.1	ENST00000219168.8;ENST00000396052.3;ENST00000412082.6;ENST00000439021.5;ENST00000562740.5;ENST00000567954.5;ENST00000568663.5;ENST00000569023.5	1.178716e-02	1.557649e-03	3.69625852	3.37499762	0.8003701	-0.3212609	0	0	0	0
ENSG00000102898.11	NUTF2	NUTF2	10204	NM_001322038.1;NA;NM_001322041.1;NM_001322040.1	ENST00000219169.8;ENST00000567105.5;ENST00000568396.2;ENST00000569436.6	4.018105e-02	8.774935e-03	5.04771482	5.27393433	1.1697656	0.2262195	0	0	0	0
ENSG00000102900.12	NUP93	NUP93	9688	NM_014669.4;NM_001242796.1;NA;NM_001242795.1	ENST00000308159.9;ENST00000542526.5;ENST00000562496.5;ENST00000563405.1;ENST00000563486.1;ENST00000563858.5;ENST00000564887.5;ENST00000566315.5;ENST00000566678.1;ENST00000567081.5;ENST00000567641.5;ENST00000568283.5;ENST00000568656.5;ENST00000569322.1;ENST00000569842.5;ENST00000569863.5	1.931933e-02	3.115339e-03	3.66606645	3.87773613	1.1580276	0.2116697	0	0	0	0
ENSG00000103005.11	USB1	USB1	79650	NM_024598.3;NM_001204911.1;NM_001195302.1;NA;NM_001330568.1;NM_001330569.1	ENST00000219281.7;ENST00000423271.7;ENST00000539737.6;ENST00000561568.5;ENST00000561743.5;ENST00000563149.1	2.814241e-02	5.246058e-03	3.37997596	3.63479944	1.1931897	0.2548235	0	0	0	0
ENSG00000103024.7	NME3	NME3	4832	NM_002513.2;NA	ENST00000219302.7;ENST00000563498.1;ENST00000564628.1	2.404299e-02	4.226864e-03	3.19329160	2.81983570	0.7719312	-0.3734559	0	0	0	0
ENSG00000103035.10	PSMD7	PSMD7	5713	NM_002811.4;NA	ENST00000219313.8;ENST00000567958.5;ENST00000568615.2	1.894327e-04	3.934964e-06	5.42750708	5.74869285	1.2493570	0.3211858	0	0	0	0
ENSG00000103043.14	VAC14	VAC14	55697	NM_018052.3;NA	ENST00000261776.9;ENST00000536184.6;ENST00000566416.1;ENST00000567648.1	4.568954e-03	4.096981e-04	3.14362633	3.44848285	1.2352958	0.3048565	0	0	0	0
ENSG00000103111.14	MON1B	MON1B	22879	NM_014940.3;NM_001286639.1;NM_001286640.1;NA	ENST00000248248.7;ENST00000439557.6;ENST00000545553.1;ENST00000563279.5;ENST00000563612.1;ENST00000567291.5;ENST00000569610.5	4.781012e-03	4.353278e-04	2.94951624	2.72212977	0.8541809	-0.2273865	0	0	0	0
ENSG00000103121.8	CMC2	CMC2	56942	NA;NM_020188.3	ENST00000219400.7;ENST00000486645.5;ENST00000562713.3;ENST00000564174.5;ENST00000564249.5;ENST00000565108.5;ENST00000565650.5;ENST00000565914.5;ENST00000565925.5;ENST00000570195.5;ENST00000630396.1	1.101993e-02	1.419558e-03	3.11791521	3.54739898	1.3467516	0.4294838	0	0	0	0
ENSG00000103152.11	MPG	MPG	4350	NM_002434.3;NM_001015052.2;NM_001015054.2;NA	ENST00000219431.4;ENST00000356432.7;ENST00000397817.5;ENST00000436333.5	3.536892e-02	7.341642e-03	3.87156995	3.66090462	0.8641386	-0.2106653	1	0	0	0
ENSG00000103187.7	COTL1	COTL1	23406	NM_021149.3;NA	ENST00000262428.4;ENST00000564057.1;ENST00000567786.2	8.442844e-03	9.764039e-04	5.20218331	5.62472590	1.3402876	0.4225426	0	0	0	0
ENSG00000103227.18	LMF1	LMF1	64788	NM_022773.2;NA	ENST00000262301.15;ENST00000543238.5;ENST00000562380.5;ENST00000566627.5;ENST00000568897.5;ENST00000570014.5	2.259393e-02	3.882666e-03	1.91660760	1.58464140	0.7944530	-0.3319662	0	0	0	0
ENSG00000103257.8	SLC7A5	SLC7A5	8140	NM_003486.5;NA	ENST00000261622.4;ENST00000565644.5	1.405563e-04	2.657577e-06	2.64232954	3.65011101	2.0108166	1.0077815	0	0	0	0
ENSG00000103319.11	EEF2K	EEF2K	29904	NM_013302.3	ENST00000263026.9	1.956833e-03	1.269876e-04	3.12161474	2.77536292	0.7866251	-0.3462518	0	0	0	0
ENSG00000103351.12	CLUAP1	CLUAP1	23059	NM_001330454.1;NA;NM_024793.2;NM_015041.2	ENST00000341633.9;ENST00000571025.5;ENST00000572600.5;ENST00000574369.5;ENST00000574551.1;ENST00000576117.1;ENST00000576634.5	1.316590e-03	7.292649e-05	3.12747078	2.74306490	0.7660944	-0.3844059	0	0	0	0
ENSG00000103460.16	TOX3	TOX3	27324	NM_001080430.3;NM_001146188.2;NA	ENST00000219746.13;ENST00000407228.7;ENST00000563091.1	2.985058e-02	5.676138e-03	2.65505648	1.73734459	0.5293479	-0.9177119	0	0	0	0
ENSG00000103510.19	KAT8	KAT8	84148	NM_032188.2;NM_182958.2;NA	ENST00000219797.8;ENST00000448516.6;ENST00000537402.1;ENST00000543774.6	8.700946e-03	1.023641e-03	4.19132693	3.94971213	0.8457981	-0.2416148	0	0	0	0
ENSG00000103528.16	SYT17	SYT17	51760	NM_016524.3;NM_001330509.1;NM_001308157.1;NA	ENST00000355377.6;ENST00000562034.5;ENST00000562711.6;ENST00000566261.5;ENST00000568115.5;ENST00000568433.1;ENST00000570264.5	2.893196e-02	5.454021e-03	2.31436906	1.59317629	0.6065957	-0.7211928	0	0	0	0
ENSG00000103534.16	TMC5	TMC5	79838	NM_024780.4;NM_001105249.1;NM_001105248.1;NM_001308161.1;NM_001261841.1;NA	ENST00000219821.9;ENST00000381414.8;ENST00000396229.6;ENST00000541464.5;ENST00000542583.6;ENST00000561503.5;ENST00000564959.1	2.953773e-03	2.261394e-04	3.04636506	1.73110404	0.4018528	-1.3152610	0	0	0	0
ENSG00000103544.14	C16orf62	C16orf62	57020	NM_020314.5;NA;NM_001300743.1	ENST00000251143.9;ENST00000417362.6;ENST00000438132.7;ENST00000448695.5;ENST00000513947.8;ENST00000538552.5;ENST00000542027.3;ENST00000542263.5;ENST00000543152.5;ENST00000544670.5;ENST00000563649.1;ENST00000567245.5	1.839927e-02	2.902816e-03	4.39424855	4.11333242	0.8230682	-0.2809161	0	0	0	0
ENSG00000103569.9	AQP9	AQP9	366	NM_001320635.1;NA;NM_001320636.1	ENST00000219919.8;ENST00000536493.1;ENST00000558772.5	1.817300e-05	1.340906e-07	-0.27267458	1.31487090	3.0053760	1.5875455	0	0	0	0
ENSG00000103653.16	CSK	CSK	1445	NM_004383.2;NM_001127190.1;NA	ENST00000220003.13;ENST00000439220.6;ENST00000567123.1;ENST00000567571.5;ENST00000569462.5;ENST00000569915.1	4.197106e-03	3.653865e-04	3.97379130	4.29465036	1.2490741	0.3208591	0	0	0	0
ENSG00000103811.15	CTSH	CTSH	1512	NM_001319137.1;NA	ENST00000220166.9;ENST00000528741.5;ENST00000615999.4	8.251360e-03	9.411523e-04	5.66774597	6.01122781	1.2688151	0.3434818	0	0	0	0
ENSG00000103978.15	TMEM87A	TMEM87A	25963	NM_001110503.2;NM_015497.4;NM_001286487.1;NA	ENST00000307216.10;ENST00000389834.8;ENST00000448392.5;ENST00000561578.5;ENST00000563371.5;ENST00000566014.1;ENST00000566474.5;ENST00000568400.5;ENST00000568432.1	3.072145e-02	5.927697e-03	5.89250728	5.62930286	0.8332351	-0.2632044	0	0	0	0
ENSG00000103994.16	ZNF106	ZNF106	64397	NM_022473.2;NA;NM_001284307.1;NM_001284306.1	ENST00000263805.8;ENST00000564754.5;ENST00000565380.5;ENST00000565500.5;ENST00000565611.5;ENST00000565948.1;ENST00000567041.1;ENST00000567772.2;ENST00000569648.5	1.620375e-02	2.439364e-03	3.61559961	3.33958573	0.8258697	-0.2760139	0	0	0	0
ENSG00000104047.14	DTWD1	DTWD1	56986	NM_020234.5;NM_001144955.1;NA	ENST00000251250.7;ENST00000403028.7;ENST00000558653.5;ENST00000559164.5;ENST00000559405.5;ENST00000560632.5	3.112791e-02	6.028233e-03	2.76468110	2.51782551	0.8427312	-0.2468556	0	0	0	0
ENSG00000104067.16	TJP1	TJP1	7082	NM_003257.4;NM_001301025.1;NA;NM_001301026.1	ENST00000346128.10;ENST00000356107.10;ENST00000400007.8;ENST00000400011.6;ENST00000495972.6;ENST00000545208.6;ENST00000558447.1;ENST00000614355.4	1.608538e-02	2.415774e-03	3.97628568	3.64160969	0.7929622	-0.3346760	0	0	0	0
ENSG00000104133.14	SPG11	SPG11	80208	NM_025137.3;NA;NM_001160227.1	ENST00000261866.11;ENST00000427534.6;ENST00000535302.6;ENST00000558138.1;ENST00000558319.5;ENST00000558988.5;ENST00000559193.5;ENST00000559511.5;ENST00000559754.1	1.728467e-03	1.075199e-04	4.40458843	4.08436960	0.8009484	-0.3202188	0	0	0	0
ENSG00000104147.8	OIP5	OIP5	11339	NM_001317860.1;NA	ENST00000220514.7;ENST00000560640.1	8.671979e-04	4.030275e-05	1.44073287	2.11201270	1.5924851	0.6712798	0	1	0	0
ENSG00000104213.12	PDGFRL	PDGFRL	5157	NA;NM_006207.2	ENST00000251630.10;ENST00000541323.1	1.134172e-02	1.482513e-03	3.93346639	3.19048618	0.5975038	-0.7429802	0	0	0	0
ENSG00000104231.10	ZFAND1	ZFAND1	79752	NM_024699.2;NA;NR_033196.1;NM_001170797.1;NR_033194.1;NM_001170796.1	ENST00000220669.9;ENST00000517450.5;ENST00000517588.5;ENST00000518419.5;ENST00000519523.5;ENST00000520076.5;ENST00000520604.5;ENST00000520635.5;ENST00000521287.5;ENST00000521742.5;ENST00000521895.5;ENST00000522520.5;ENST00000523096.5;ENST00000523361.5	2.718202e-02	4.991821e-03	4.16827805	4.52114490	1.2770959	0.3528669	0	0	0	0
ENSG00000104299.14	INTS9	INTS9	55756	NM_001145159.2;NA;NM_018250.3;NM_001172562.1	ENST00000416984.6;ENST00000517383.1;ENST00000520184.1;ENST00000521022.5;ENST00000521777.5;ENST00000523436.5;ENST00000524081.5	2.917071e-03	2.206188e-04	2.96214609	2.69673120	0.8319594	-0.2654149	0	0	0	0
ENSG00000104312.7	RIPK2	RIPK2	8767	NM_003821.5	ENST00000220751.4	8.191996e-04	3.702265e-05	3.35740782	3.83921307	1.3964900	0.4818052	0	0	0	0
ENSG00000104341.16	LAPTM4B	LAPTM4B	55353	NA;NM_018407.4	ENST00000445593.6;ENST00000517924.5;ENST00000521545.6;ENST00000619747.1	1.326228e-04	2.439618e-06	4.40680061	5.21880751	1.7556520	0.8120069	0	0	0	0
ENSG00000104356.10	POP1	POP1	10940	NM_015029.2;NM_001145860.1;NA	ENST00000349693.3;ENST00000401707.6;ENST00000522319.5	3.270056e-05	3.166840e-07	1.20359896	1.90715163	1.6285101	0.7035527	0	0	0	0
ENSG00000104368.17	PLAT	PLAT	5327	NM_000930.4;NM_033011.3;NA;NM_001319189.1	ENST00000220809.8;ENST00000352041.7;ENST00000429089.6;ENST00000429710.6;ENST00000519510.5;ENST00000520523.5;ENST00000521694.1;ENST00000524009.5	2.369936e-03	1.670953e-04	5.29122407	4.28349626	0.4973289	-1.0077278	0	0	0	0
ENSG00000104412.7	EMC2	EMC2	9694	NM_014673.3;NA	ENST00000220853.7;ENST00000519642.1;ENST00000524143.5	2.361512e-02	4.123812e-03	5.27082023	5.63607455	1.2881087	0.3652543	0	0	0	0
ENSG00000104419.14	NDRG1	NDRG1	10397	NM_006096.3;NM_001135242.1;NA;NM_001258432.1;NM_001258433.1	ENST00000323851.11;ENST00000414097.6;ENST00000518066.5;ENST00000518176.5;ENST00000518480.5;ENST00000519228.5;ENST00000519580.5;ENST00000520230.5;ENST00000520943.5;ENST00000521544.5;ENST00000522476.5;ENST00000522738.1;ENST00000522890.5;ENST00000523892.5;ENST00000537882.2	4.630258e-03	4.164160e-04	4.97092229	5.77489522	1.7459024	0.8039729	0	0	0	0
ENSG00000104524.13	PYCR3	PYCR3	65263	NM_023078.3;NA	ENST00000220966.10;ENST00000377579.7;ENST00000433751.5;ENST00000462036.5;ENST00000495276.5	4.551406e-02	1.044389e-02	2.41369478	2.77540872	1.2849515	0.3617139	0	0	0	0
ENSG00000104549.11	SQLE	SQLE	6713	NM_003129.3;NA	ENST00000265896.9;ENST00000518931.1;ENST00000521232.1;ENST00000523430.5	2.367989e-03	1.665940e-04	4.81458777	5.42470341	1.5263816	0.6101156	0	0	1	0
ENSG00000104613.11	INTS10	INTS10	55174	NM_018142.2;NA	ENST00000397977.7;ENST00000518799.1;ENST00000520670.1;ENST00000523772.1;ENST00000523846.1	4.045030e-02	8.854462e-03	3.99502114	3.81678652	0.8837838	-0.1782346	0	0	0	0
ENSG00000104643.9	MTMR9	MTMR9	66036	NM_015458.3;NA	ENST00000221086.7;ENST00000526292.1	8.828784e-04	4.139341e-05	1.73312186	1.36710999	0.7759245	-0.3660119	0	0	0	0
ENSG00000104679.10	R3HCC1	R3HCC1	203069	NM_001136108.2;NA	ENST00000265806.10;ENST00000411463.2;ENST00000517633.5;ENST00000518840.5;ENST00000519952.5;ENST00000520480.5;ENST00000521588.3;ENST00000625275.2	1.519025e-02	2.220629e-03	3.31335456	3.07705551	0.8489203	-0.2362990	0	0	0	0
ENSG00000104728.15	ARHGEF10	ARHGEF10	9639	NM_014629.3;NA;NM_001308153.1;NM_001308152.1	ENST00000349830.7;ENST00000398560.2;ENST00000398564.5;ENST00000518288.5;ENST00000520359.5;ENST00000522435.5	6.086910e-04	2.358869e-05	2.27080244	1.86678096	0.7557487	-0.4040215	0	0	0	0
ENSG00000104756.15	KCTD9	KCTD9	54793	NM_017634.3	ENST00000221200.8	9.972706e-03	1.223849e-03	3.49122695	3.20487041	0.8199702	-0.2863565	0	0	0	0
ENSG00000104763.18	ASAH1	ASAH1	427	NM_177924.4;NM_001127505.2;NM_004315.5;NA	ENST00000262097.11;ENST00000314146.10;ENST00000381733.9;ENST00000519468.5;ENST00000520781.6;ENST00000635756.1;ENST00000635769.1;ENST00000636128.1;ENST00000636171.1;ENST00000636269.1;ENST00000636455.1;ENST00000636537.1;ENST00000636577.1;ENST00000636691.1;ENST00000636815.1;ENST00000636823.1;ENST00000636997.1;ENST00000637528.1;ENST00000637536.1;ENST00000637561.1;ENST00000637603.1;ENST00000637636.1;E…	1.018117e-04	1.643303e-06	7.23012986	6.71809959	0.7012349	-0.5120303	0	0	0	0
ENSG00000104765.15	BNIP3L	BNIP3L	665	NM_004331.2;NA	ENST00000380629.6;ENST00000518611.5;ENST00000520409.5;ENST00000523515.5;ENST00000523949.5	7.279674e-06	3.431697e-08	5.34826147	4.82623533	0.6963931	-0.5220261	0	0	0	0
ENSG00000104774.12	MAN2B1	MAN2B1	4125	NM_001173498.1;NM_000528.3;NA	ENST00000221363.8;ENST00000456935.6;ENST00000486847.2;ENST00000598876.1	2.556937e-04	6.419856e-06	4.64067838	5.04324315	1.3218558	0.4025648	0	0	0	0
ENSG00000104814.12	MAP4K1	MAP4K1	11184	NM_001042600.2;NA;NM_007181.5	ENST00000396857.6;ENST00000586296.5;ENST00000589130.5;ENST00000591517.5;ENST00000591921.1	3.122482e-02	6.054350e-03	0.81979473	1.37977074	1.4742447	0.5599760	0	0	0	0
ENSG00000104856.13	RELB	RELB	5971	NM_006509.3;NA	ENST00000221452.12;ENST00000505236.1;ENST00000589972.1;ENST00000625761.2	3.367650e-02	6.814942e-03	2.21878692	2.55202789	1.2598404	0.3332410	0	0	0	0
ENSG00000104881.15	PPP1R13L	PPP1R13L	10848	NM_006663.3;NM_001142502.1;NA	ENST00000360957.9;ENST00000418234.6;ENST00000589371.1;ENST00000591986.1;ENST00000592134.1;ENST00000593226.5	2.123822e-02	3.550948e-03	2.51516917	2.20434716	0.8061823	-0.3108220	0	0	0	0
ENSG00000104883.7	PEX11G	PEX11G	92960	NM_001270539.1;NA	ENST00000221480.5;ENST00000593547.1;ENST00000593942.5	3.183545e-02	6.234632e-03	1.06646256	0.71372182	0.7830950	-0.3527407	0	1	0	0
ENSG00000104885.17	DOT1L	DOT1L	84444	NM_032482.2;NA	ENST00000398665.7;ENST00000446286.1;ENST00000452696.5;ENST00000457590.2;ENST00000586024.1	2.933340e-03	2.227511e-04	1.09150509	1.47778690	1.3070205	0.3862818	0	0	0	0
ENSG00000104889.5	RNASEH2A	RNASEH2A	10535	NM_006397.2;NA	ENST00000221486.4;ENST00000639767.1	1.922752e-04	4.074982e-06	4.03596859	4.64193997	1.5220032	0.6059714	0	1	0	0
ENSG00000104894.11	CD37	CD37	951	NM_001774.2;NM_001040031.1;NA	ENST00000323906.8;ENST00000426897.6;ENST00000535669.6;ENST00000594743.1;ENST00000595660.1;ENST00000597602.1;ENST00000598095.5	1.461981e-02	2.096035e-03	2.84563194	3.36970868	1.4380130	0.5240767	0	0	0	0
ENSG00000104897.9	SF3A2	SF3A2	8175	NM_007165.4;NA	ENST00000221494.9;ENST00000586396.2	3.227864e-02	6.390892e-03	3.29771935	3.50713706	1.1562214	0.2094177	0	0	0	0
ENSG00000104904.12	OAZ1	OAZ1	4946	NM_001301020.1;NA;NM_004152.3	ENST00000582888.8;ENST00000588673.3;ENST00000602676.6	3.678897e-04	1.100879e-05	8.08421541	8.39768623	1.2426938	0.3134708	0	0	0	0
ENSG00000104907.12	TRMT1	TRMT1	55621	NM_001142554.1;NM_001136035.2;NM_017722.3;NA	ENST00000221504.12;ENST00000357720.8;ENST00000437766.5;ENST00000587487.5;ENST00000588229.1;ENST00000592062.5;ENST00000592814.5	3.208011e-03	2.544308e-04	2.55784541	2.92810097	1.2925818	0.3702556	0	0	0	0
ENSG00000104936.17	DMPK	DMPK	1760	NM_001288764.1;NM_001081563.2;NM_001288766.1;NM_001081560.2;NA	ENST00000291270.8;ENST00000343373.8;ENST00000354227.9;ENST00000447742.6;ENST00000458663.6;ENST00000593574.1;ENST00000596067.1;ENST00000597660.1;ENST00000600757.5;ENST00000618091.4	1.667408e-02	2.534945e-03	2.27902702	1.92650084	0.7832115	-0.3525262	0	0	0	0
ENSG00000104946.12	TBC1D17	TBC1D17	79735	NM_024682.2;NM_001168222.1;NA	ENST00000221543.9;ENST00000535102.6;ENST00000599049.6;ENST00000622860.4	3.235994e-02	6.419763e-03	3.45570871	3.26098208	0.8737384	-0.1947266	0	0	0	0
ENSG00000104951.15	IL4I1	IL4I1	259307	NM_001258017.1;NM_152899.1;NA;NM_001258018.1	ENST00000341114.7;ENST00000391826.6;ENST00000593956.5;ENST00000595948.5;ENST00000596011.1;ENST00000596022.5;ENST00000597295.5	3.109085e-06	1.147029e-08	1.10945707	2.40512622	2.4549083	1.2956691	0	0	0	0
ENSG00000104969.9	SGTA	SGTA	6449	NM_003021.3;NA	ENST00000221566.6;ENST00000587866.1;ENST00000589251.5	1.242508e-02	1.682696e-03	4.03708734	4.24013360	1.1511264	0.2030463	0	0	0	0
ENSG00000104972.15	LILRB1	LILRB1	10859	NM_001081637.2;NA;NM_001081638.3;NM_006669.6;NM_001081639.3	ENST00000324602.11;ENST00000396315.5;ENST00000396317.5;ENST00000396327.7;ENST00000396331.5;ENST00000396332.8;ENST00000427581.6	5.894025e-04	2.252994e-05	1.24442859	1.91114874	1.5874599	0.6667201	0	0	0	0
ENSG00000104979.8	C19orf53	C19orf53	28974	NA;NM_014047.2	ENST00000221576.4;ENST00000588234.5;ENST00000593274.1	2.017261e-03	1.341671e-04	5.62866094	5.90135026	1.2080577	0.2726893	0	0	0	0
ENSG00000104980.7	TIMM44	TIMM44	10469	NM_006351.3;NA	ENST00000270538.7;ENST00000595565.5;ENST00000597926.1	2.770125e-03	2.066664e-04	3.09085305	3.39226088	1.2323464	0.3014078	0	0	0	0
ENSG00000105011.8	ASF1B	ASF1B	55723	NM_018154.2;NA	ENST00000263382.7;ENST00000474890.1;ENST00000592798.5	1.393961e-04	2.628497e-06	3.05924347	3.65769206	1.5140875	0.5984486	0	1	0	0
ENSG00000105058.11	FAM32A	FAM32A	26017	NM_014077.3;NA	ENST00000263384.11;ENST00000587351.1;ENST00000588367.5;ENST00000589852.5	1.934289e-03	1.249815e-04	5.45489217	5.64177588	1.1383023	0.1868837	0	0	0	0
ENSG00000105063.18	PPP6R1	PPP6R1	22870	NM_014931.3;NA	ENST00000412770.6;ENST00000587283.5;ENST00000592242.1	1.128307e-02	1.469066e-03	3.96686322	4.17190584	1.1527204	0.2050426	0	0	0	0
ENSG00000105122.12	RASAL3	RASAL3	64926	NM_022904.1;NA	ENST00000343625.11;ENST00000599694.1;ENST00000609274.5	3.148584e-02	6.135513e-03	0.68192868	1.11968032	1.3544918	0.4377516	0	0	0	0
ENSG00000105135.15	ILVBL	ILVBL	10994	NM_006844.4;NA	ENST00000263383.7;ENST00000527093.5;ENST00000533747.1;ENST00000534378.5;ENST00000598709.1;ENST00000600984.5	4.432241e-02	1.006543e-02	3.69835781	3.97333724	1.2099768	0.2749794	0	0	0	0
ENSG00000105173.13	CCNE1	CCNE1	898	NM_001238.3;NA	ENST00000262643.7;ENST00000357943.9;ENST00000444983.6;ENST00000575243.5;ENST00000576532.1	5.834545e-05	7.414261e-07	0.76249009	1.62800059	1.8219843	0.8655105	0	1	0	0
ENSG00000105185.11	PDCD5	PDCD5	9141	NA;NM_004708.3	ENST00000379316.3;ENST00000419343.7;ENST00000586035.1;ENST00000590247.6;ENST00000592786.5	3.187458e-02	6.250462e-03	5.39530750	5.62459420	1.1722552	0.2292867	0	0	0	0
ENSG00000105197.10	TIMM50	TIMM50	92609	NA;NM_001001563.2	ENST00000314349.8;ENST00000544017.5;ENST00000594583.2;ENST00000597666.5;ENST00000599794.5;ENST00000601403.5;ENST00000602028.5;ENST00000607714.5	1.283709e-03	6.975858e-05	3.89111714	4.21683519	1.2532881	0.3257181	0	0	0	0
ENSG00000105204.13	DYRK1B	DYRK1B	9149	NM_004714.2;NM_006484.2;NA	ENST00000323039.9;ENST00000348817.7;ENST00000430012.6;ENST00000593685.5;ENST00000597639.5;ENST00000600611.5;ENST00000601972.1	3.549252e-02	7.380029e-03	2.88321705	2.57572930	0.8080476	-0.3074878	0	0	0	0
ENSG00000105220.14	GPI	GPI	2821	NM_000175.3;NM_001184722.1;NA;NM_001289789.1	ENST00000356487.9;ENST00000415930.7;ENST00000586425.1;ENST00000587384.5;ENST00000587521.6;ENST00000588991.6;ENST00000589399.5;ENST00000589640.5;ENST00000590375.5;ENST00000591204.5;ENST00000592277.5	5.560660e-03	5.427884e-04	5.95251543	6.27371657	1.2493703	0.3212011	0	0	0	0
ENSG00000105254.11	TBCB	TBCB	1155	NM_001281.2;NM_001300971.1;NA	ENST00000221855.7;ENST00000585746.1;ENST00000586868.1;ENST00000588385.5;ENST00000589996.5;ENST00000591296.1;ENST00000629269.2	1.943735e-02	3.151250e-03	4.69469832	4.88522600	1.1411810	0.1905277	0	0	0	0
ENSG00000105321.12	CCDC9	CCDC9	26093	NM_015603.2;NA	ENST00000221922.10;ENST00000595659.5;ENST00000596938.1;ENST00000599398.5	3.769468e-02	8.036870e-03	3.29476859	3.12266793	0.8875494	-0.1721007	0	0	0	0
ENSG00000105364.13	MRPL4	MRPL4	51073	NM_015956.2;NM_146387.1;NA;NM_146388.1	ENST00000253099.10;ENST00000307422.9;ENST00000393733.6;ENST00000588502.5;ENST00000590150.5;ENST00000590669.5;ENST00000590702.1;ENST00000592514.5	1.369324e-03	7.767175e-05	3.37275265	3.77575686	1.3222585	0.4030042	0	0	0	0
ENSG00000105373.18	NOP53	NOP53	29997	NM_015710.4;NA	ENST00000246802.9;ENST00000594182.1;ENST00000595143.5;ENST00000597985.5;ENST00000598959.5	6.173867e-03	6.295345e-04	6.04194546	5.75312395	0.8185704	-0.2888215	0	0	0	0
ENSG00000105374.9	NKG7	NKG7	4818	NM_005601.3;NA	ENST00000221978.9;ENST00000593572.5;ENST00000595157.1;ENST00000595217.1;ENST00000600427.5	4.585547e-03	4.118910e-04	1.76505420	2.82533612	2.0853390	1.0602819	0	0	0	0
ENSG00000105388.15	CEACAM5	CEACAM5	1048	NM_001291484.2;NA;NM_001308398.1	ENST00000221992.10;ENST00000398599.8;ENST00000405816.5;ENST00000595113.1;ENST00000595403.1;ENST00000615021.4;ENST00000616453.1;ENST00000617332.4	7.903318e-04	3.510124e-05	1.42571744	-0.33781598	0.2945259	-1.7635334	0	0	0	0
ENSG00000105393.15	BABAM1	BABAM1	29086	NM_001033549.2;NM_001288757.1;NA;NM_001288756.1	ENST00000359435.8;ENST00000447614.6;ENST00000595632.5;ENST00000596335.5;ENST00000598188.5;ENST00000598567.1;ENST00000599057.5;ENST00000599474.5;ENST00000601043.5;ENST00000601436.5;ENST00000601938.5;ENST00000602066.5	2.399822e-02	4.213448e-03	4.65441671	4.81470605	1.1175112	0.1602893	0	0	0	0
ENSG00000105397.13	TYK2	TYK2	7297	NA;NM_003331.4	ENST00000264818.10;ENST00000524462.5;ENST00000525220.1;ENST00000525621.5;ENST00000525976.5;ENST00000529370.5;ENST00000530560.5;ENST00000530829.1;ENST00000531836.5	1.304856e-03	7.157937e-05	3.49329611	3.75818051	1.2015398	0.2648844	0	0	0	0
ENSG00000105401.8	CDC37	CDC37	11140	NM_007065.3;NA	ENST00000222005.6;ENST00000589331.1;ENST00000589625.5;ENST00000589629.5;ENST00000593124.1	2.840931e-03	2.136958e-04	5.49295409	5.70386049	1.1574151	0.2109064	0	0	0	0
ENSG00000105419.17	MEIS3	MEIS3	56917	NM_020160.2;NM_001009813.2;NA;NM_001301059.1	ENST00000331559.9;ENST00000441740.6;ENST00000557833.1;ENST00000558555.5;ENST00000559338.1;ENST00000559524.5;ENST00000560245.5;ENST00000561096.5;ENST00000561293.5;ENST00000607695.1	2.025768e-02	3.337182e-03	3.02088589	2.43067039	0.6642437	-0.5902155	0	0	0	0
ENSG00000105429.12	MEGF8	MEGF8	1954	NA;NM_001271938.1	ENST00000251268.10;ENST00000334370.8;ENST00000378073.5;ENST00000593647.1;ENST00000598762.1	3.004197e-03	2.329048e-04	1.19652247	0.85589533	0.7896980	-0.3406271	0	0	0	0
ENSG00000105497.7	ZNF175	ZNF175	7728	NM_007147.3;NA;NR_136208.1	ENST00000262259.6;ENST00000436511.2;ENST00000545217.5;ENST00000596504.1	2.459294e-02	4.370956e-03	1.13986837	0.77172828	0.7747807	-0.3681401	0	0	0	0
ENSG00000105519.15	CAPS	CAPS	828	NM_080590.3;NM_004058.4;NA	ENST00000452990.7;ENST00000588776.6;ENST00000588865.2	1.483431e-05	9.729412e-08	1.71599222	2.95242994	2.3561603	1.2364377	0	0	0	0
ENSG00000105576.15	TNPO2	TNPO2	30000	NM_013433.4;NM_001136195.1;NA;NM_001136196.1	ENST00000356861.9;ENST00000425528.5;ENST00000450764.6;ENST00000588216.5;ENST00000589149.5;ENST00000589337.5;ENST00000590781.1;ENST00000592287.5	1.474615e-02	2.122497e-03	4.20436466	4.42835485	1.1679594	0.2239902	0	0	0	0
ENSG00000105612.8	DNASE2	DNASE2	1777	NM_001375.2;NA	ENST00000222219.7;ENST00000592506.1	7.181797e-03	7.864061e-04	4.79425642	5.09411627	1.2310248	0.2998599	0	0	0	0
ENSG00000105639.18	JAK3	JAK3	3718	NM_000215.3;NA	ENST00000458235.5;ENST00000527670.5;ENST00000534444.1	1.580342e-03	9.547160e-05	0.22360342	1.01158991	1.7266630	0.7879865	0	0	0	0
ENSG00000105640.12	RPL18A	RPL18A	6142	NM_000980.3;NA	ENST00000222247.9;ENST00000597648.5;ENST00000599870.1;ENST00000599898.5;ENST00000600147.5	1.356444e-02	1.895380e-03	7.78595343	8.11438045	1.2556436	0.3284270	0	0	0	0
ENSG00000105643.9	ARRDC2	ARRDC2	27106	NM_001286826.1;NM_001025604.2;NA	ENST00000222250.4;ENST00000379656.7;ENST00000593560.6;ENST00000595712.5	2.787892e-02	5.171209e-03	3.22283757	3.52956453	1.2368984	0.3067270	0	0	0	0
ENSG00000105669.13	COPE	COPE	11316	NM_007263.3;NM_199444.1;NM_199442.1;NM_001330469.1	ENST00000262812.8;ENST00000349893.8;ENST00000351079.8;ENST00000600932.5	6.891379e-03	7.431257e-04	5.72094152	5.93689509	1.1614714	0.2159536	0	0	0	0
ENSG00000105671.11	DDX49	DDX49	54555	NM_019070.4;NA	ENST00000247003.8;ENST00000629999.2	1.319455e-03	7.315280e-05	3.67694387	3.99900735	1.2501173	0.3220635	0	0	0	0
ENSG00000105676.13	ARMC6	ARMC6	93436	NA;NM_033415.3;NM_001199196.1	ENST00000269932.10;ENST00000392335.6;ENST00000392336.7;ENST00000535288.1;ENST00000535478.5;ENST00000535612.5;ENST00000535795.1;ENST00000536098.5;ENST00000537263.5;ENST00000538663.5;ENST00000540634.2;ENST00000540707.5;ENST00000540792.5;ENST00000541725.5;ENST00000541898.5;ENST00000543877.1;ENST00000546344.5	5.399405e-03	5.207444e-04	2.83699895	3.18551405	1.2732495	0.3485151	0	0	0	0
ENSG00000105697.7	HAMP	HAMP	57817	NM_021175.3;NA	ENST00000222304.3;ENST00000598398.5	4.752587e-04	1.655954e-05	0.22274900	1.01426458	1.7308918	0.7915156	0	0	0	0
ENSG00000105707.13	HPN	HPN	3249	NM_182983.2;NM_002151.2;NA	ENST00000262626.6;ENST00000392226.5;ENST00000597419.1;ENST00000600390.1	2.761801e-02	5.108681e-03	3.30632627	2.40430981	0.5351382	-0.9020165	0	0	0	0
ENSG00000105708.8	ZNF14	ZNF14	7561	NM_021030.2	ENST00000344099.3	7.862356e-03	8.855021e-04	2.20015473	1.95598978	0.8443043	-0.2441650	0	0	0	0
ENSG00000105726.16	ATP13A1	ATP13A1	57130	NA;NM_020410.2	ENST00000291503.9;ENST00000357324.10;ENST00000455627.1	1.124943e-02	1.461804e-03	3.45590051	3.66501986	1.1559823	0.2091194	0	0	0	0
ENSG00000105738.10	SIPA1L3	SIPA1L3	23094	NM_015073.2;NA	ENST00000222345.10;ENST00000601054.1	5.942660e-03	5.992598e-04	3.14260639	2.83515214	0.8080664	-0.3074543	0	0	0	0
ENSG00000105767.2	CADM4	CADM4	199731	NM_145296.1	ENST00000222374.2	5.745579e-04	2.176048e-05	3.54756336	2.77272867	0.5844556	-0.7748347	0	0	0	0
ENSG00000105792.19	CFAP69	CFAP69	79846	NM_001039706.2;NA;NM_001160138.1	ENST00000389297.8;ENST00000412839.5;ENST00000418199.1;ENST00000445156.1;ENST00000449577.5;ENST00000457170.6;ENST00000497910.5	3.678897e-04	1.092019e-05	1.05546506	0.26872807	0.5796536	-0.7867370	0	0	0	0
ENSG00000105819.13	PMPCB	PMPCB	9512	NM_004279.2;NA	ENST00000249269.8;ENST00000428154.5	2.516288e-03	1.807109e-04	5.04365944	4.73224793	0.8058529	-0.3114115	0	0	0	0
ENSG00000105856.13	HBP1	HBP1	26959	NM_012257.3;NA;NM_001244262.1	ENST00000222574.8;ENST00000464009.1;ENST00000468401.1;ENST00000468410.5;ENST00000478930.5;ENST00000479011.1;ENST00000485846.5;ENST00000497535.5;ENST00000498408.1;ENST00000607681.1	2.580306e-07	2.379868e-10	5.35848893	4.88850824	0.7219743	-0.4699807	0	0	0	0
ENSG00000105879.11	CBLL1	CBLL1	79872	NA;NM_001284291.1	ENST00000222597.6;ENST00000415884.6;ENST00000420796.1;ENST00000440859.7	3.505781e-02	7.260897e-03	3.35360810	3.10645878	0.8425596	-0.2471493	0	0	0	0
ENSG00000105953.14	OGDH	OGDH	4967	NM_002541.3;NA;NM_001003941.2;NM_001165036.1	ENST00000222673.5;ENST00000419661.5;ENST00000439616.6;ENST00000443864.6;ENST00000444676.5;ENST00000447398.5;ENST00000449767.5;ENST00000631326.2	3.365592e-02	6.803269e-03	4.67898569	4.84608075	1.1227954	0.1670951	0	0	0	0
ENSG00000105967.15	TFEC	TFEC	22797	NM_012252.3;NM_001018058.2;NA;NM_001244583.1	ENST00000265440.11;ENST00000320239.11;ENST00000393485.5;ENST00000457268.5;ENST00000484212.5	1.956833e-03	1.273613e-04	1.36616710	2.07186781	1.6309366	0.7057007	0	0	0	0
ENSG00000105974.11	CAV1	CAV1	857	NM_001753.4;NM_001172896.1;NA;NM_001172895.1	ENST00000341049.6;ENST00000393467.1;ENST00000393468.1;ENST00000393470.1;ENST00000405348.5;ENST00000456473.5;ENST00000614113.4	1.625845e-02	2.456763e-03	4.88771548	4.46802889	0.7475870	-0.4196866	0	0	0	0
ENSG00000106003.12	LFNG	LFNG	3955	NM_001040167.1;NA;NM_001040168.1;NM_002304.2;NM_001166355.1	ENST00000222725.9;ENST00000338732.7;ENST00000359574.7;ENST00000402045.5;ENST00000402506.5;ENST00000614382.1	5.560660e-03	5.427237e-04	3.56336344	2.90859760	0.6351786	-0.6547658	0	0	0	0
ENSG00000106066.14	CPVL	CPVL	54504	NM_031311.3;NM_019029.2;NA	ENST00000265394.9;ENST00000396276.7;ENST00000409850.5;ENST00000432534.5;ENST00000437527.1;ENST00000447426.1;ENST00000448959.5;ENST00000449801.5;ENST00000455544.5;ENST00000455893.6;ENST00000458405.5	5.943748e-03	5.996741e-04	4.12735662	4.57263514	1.3615769	0.4452785	0	0	0	0
ENSG00000106078.17	COBL	COBL	23242	NM_015198.3;NM_001346444.1;NM_001287436.1;NA;NM_001287438.1	ENST00000265136.11;ENST00000395540.6;ENST00000395542.6;ENST00000431948.5;ENST00000441453.5;ENST00000445054.5;ENST00000449281.1;ENST00000452534.5;ENST00000632460.1	7.510903e-04	3.255905e-05	2.93542135	1.70185928	0.4252662	-1.2335621	0	0	0	0
ENSG00000106105.13	GARS	GARS	2617	NM_001316772.1;NA	ENST00000389266.7;ENST00000627489.1	3.688984e-04	1.109568e-05	5.36755657	5.79732862	1.3470207	0.4297721	0	0	0	0
ENSG00000106153.12	CHCHD2	CHCHD2	51142	NM_001320327.1	ENST00000395422.3	4.431568e-02	1.005936e-02	7.70601264	7.91104950	1.1527158	0.2050369	0	0	0	0
ENSG00000106261.16	ZKSCAN1	ZKSCAN1	7586	NM_003439.2;NM_001287054.1;NA;NM_001287055.1;NM_001346580.1	ENST00000324306.10;ENST00000426572.5;ENST00000432317.1;ENST00000535170.5;ENST00000620510.1	6.410010e-07	9.525021e-10	4.62143486	3.83049484	0.5779674	-0.7909400	0	0	0	0
ENSG00000106263.17	EIF3B	EIF3B	8662	NM_001037283.1;NM_003751.3;NA	ENST00000360876.8;ENST00000397011.2;ENST00000413917.5;ENST00000431643.5	2.548385e-03	1.845085e-04	5.64174630	5.92783811	1.2193327	0.2860918	0	0	0	0
ENSG00000106266.10	SNX8	SNX8	29886	NM_013321.3;NA	ENST00000222990.7;ENST00000419693.1;ENST00000435060.5;ENST00000435336.5;ENST00000447136.1;ENST00000457286.5	3.153936e-02	6.150790e-03	2.40936171	2.67387479	1.2012306	0.2645131	0	0	0	0
ENSG00000106268.15	NUDT1	NUDT1	4521	NM_198953.1;NM_198954.1;NM_002452.3;NM_198950.1;NM_198952.1;NA	ENST00000339737.6;ENST00000343985.8;ENST00000356714.5;ENST00000397046.5;ENST00000397048.5;ENST00000397049.2;ENST00000454650.1	1.401015e-02	1.982067e-03	3.19730344	3.48541291	1.2210392	0.2881095	1	0	0	0
ENSG00000106299.7	WASL	WASL	8976	NM_003941.3	ENST00000223023.4	3.812649e-05	4.029063e-07	4.68570502	4.23269518	0.7305172	-0.4530098	0	0	0	0
ENSG00000106305.9	AIMP2	AIMP2	7965	NM_006303.3;NA	ENST00000223029.7;ENST00000395236.2;ENST00000400479.6	2.704505e-02	4.961123e-03	4.22792903	4.46706809	1.1802881	0.2391391	0	0	0	0
ENSG00000106330.11	MOSPD3	MOSPD3	64598	NM_001040097.1;NM_001040098.1;NM_023948.4;NM_001040099.1;NA	ENST00000223054.8;ENST00000379527.6;ENST00000393950.6;ENST00000424091.2;ENST00000493970.5	4.428136e-02	1.004476e-02	2.78290439	2.54613000	0.8486406	-0.2367744	0	0	0	0
ENSG00000106459.14	NRF1	NRF1	4899	NA;NM_001293163.1;NM_001040110.1;NM_001293164.1	ENST00000223190.8;ENST00000311967.6;ENST00000353868.5;ENST00000393230.6;ENST00000393232.5;ENST00000454688.5	1.797025e-02	2.800140e-03	2.79439623	2.61164935	0.8810239	-0.1827469	0	0	0	0
ENSG00000106462.10	EZH2	EZH2	2146	NM_001203247.1;NM_152998.2;NA;NM_001203249.1;NM_001203248.1	ENST00000320356.6;ENST00000350995.6;ENST00000460911.5;ENST00000476773.5;ENST00000478654.5;ENST00000483967.5	7.383671e-03	8.145647e-04	2.67715238	3.11419994	1.3538309	0.4370476	0	0	0	0
ENSG00000106479.10	ZNF862	ZNF862	643641	NM_001099220.1;NA	ENST00000223210.4;ENST00000460379.1	6.388071e-03	6.618508e-04	1.49650763	1.08397944	0.7513056	-0.4125282	0	0	0	0
ENSG00000106483.11	SFRP4	SFRP4	6424	NM_003014.3;NA	ENST00000436072.6;ENST00000447200.2	1.459918e-02	2.090701e-03	5.40040124	4.61344643	0.5795661	-0.7869548	0	0	0	0
ENSG00000106524.8	ANKMY2	ANKMY2	57037	NM_020319.2;NA	ENST00000306999.6;ENST00000627859.1;ENST00000628652.1	4.358932e-02	9.827474e-03	3.37056216	3.11249699	0.8362086	-0.2580652	0	0	0	0
ENSG00000106541.11	AGR2	AGR2	10551	NA;NM_006408.3	ENST00000401412.5;ENST00000412973.1;ENST00000419304.6;ENST00000450569.5	5.459168e-03	5.287360e-04	8.35455430	6.97380174	0.3840184	-1.3807526	0	0	0	0
ENSG00000106565.17	TMEM176B	TMEM176B	28959	NA;NM_001101311.1;NM_014020.3;NM_001101314.1	ENST00000326442.9;ENST00000429904.6;ENST00000434545.5;ENST00000447204.6;ENST00000450753.2;ENST00000492607.5	5.018513e-03	4.659381e-04	5.29306801	5.90770249	1.5311700	0.6146345	0	0	0	0
ENSG00000106571.12	GLI3	GLI3	2737	NM_000168.5;NA	ENST00000395925.7;ENST00000437480.1;ENST00000448703.5	4.713456e-02	1.100595e-02	3.17692127	2.73535810	0.7363364	-0.4415632	0	0	0	0
ENSG00000106588.10	PSMA2	PSMA2	5683	NM_002787.4;NA	ENST00000223321.8;ENST00000445517.1	1.481194e-03	8.720493e-05	6.43694014	6.74701964	1.2397760	0.3100795	0	0	0	0
ENSG00000106609.16	TMEM248	TMEM248	55069	NM_017994.4;NA	ENST00000341567.8;ENST00000413593.5;ENST00000418375.1;ENST00000424964.6;ENST00000607045.5	1.489942e-03	8.787268e-05	5.30194500	5.08466238	0.8601841	-0.2172826	0	0	0	0
ENSG00000106628.10	POLD2	POLD2	5425	NA;NM_001256879.1;NM_001127218.2;NM_006230.3	ENST00000223361.7;ENST00000406581.6;ENST00000418438.1;ENST00000433715.5;ENST00000436400.5;ENST00000436844.5;ENST00000452185.5;ENST00000456038.5;ENST00000610533.4	2.214468e-02	3.763778e-03	4.89440312	5.17504088	1.2147318	0.2806378	1	0	0	0
ENSG00000106636.7	YKT6	YKT6	10652	NM_006555.3;NA	ENST00000223369.2;ENST00000496112.5	4.624622e-02	1.070374e-02	5.29143492	5.43891156	1.1076305	0.1474766	0	0	0	0
ENSG00000106723.16	SPIN1	SPIN1	10927	NM_006717.2	ENST00000375859.3	9.318109e-04	4.440378e-05	5.02207790	4.68912991	0.7939126	-0.3329480	0	0	0	0
ENSG00000106780.8	MEGF9	MEGF9	1955	NM_001080497.2	ENST00000373930.3	2.567809e-02	4.631425e-03	4.04346398	3.58336841	0.7269381	-0.4600956	0	0	0	0
ENSG00000106803.9	SEC61B	SEC61B	10952	NM_006808.2;NA	ENST00000223641.4;ENST00000498603.5	4.583730e-02	1.056447e-02	6.75283895	6.94631207	1.1435133	0.1934731	0	0	0	0
ENSG00000106809.10	OGN	OGN	4969	NM_033014.3;NM_014057.4;NA	ENST00000262551.8;ENST00000375561.9;ENST00000447356.1	6.384313e-04	2.534379e-05	3.23175685	1.78186728	0.3660494	-1.4498896	0	0	0	0
ENSG00000106819.11	ASPN	ASPN	54829	NM_001193335.1;NM_017680.4	ENST00000375543.1;ENST00000375544.7	4.019560e-03	3.458461e-04	6.06049705	4.95025562	0.4632165	-1.1102414	0	0	0	0
ENSG00000106823.12	ECM2	ECM2	1842	NM_001197295.1;NA;NM_001197296.1	ENST00000344604.9;ENST00000375540.5;ENST00000395534.2;ENST00000444490.6	6.666697e-03	7.047371e-04	3.88524739	3.25320741	0.6452634	-0.6320400	0	0	0	0
ENSG00000107020.9	PLGRKT	PLGRKT	55848	NM_018465.3	ENST00000223864.6	3.492207e-02	7.221750e-03	5.04049298	4.73196440	0.8074649	-0.3085286	0	0	0	0
ENSG00000107077.18	KDM4C	KDM4C	23081	NA;NM_001304339.1;NM_001304341.1;NM_001146696.1;NM_001146695.1	ENST00000381306.7;ENST00000381309.7;ENST00000401787.7;ENST00000420847.2;ENST00000428870.6;ENST00000536108.5;ENST00000543771.5	7.403868e-03	8.183103e-04	2.88752093	2.64600171	0.8458541	-0.2415192	0	0	0	0
ENSG00000107099.15	DOCK8	DOCK8	81704	NA;NM_203447.3;NM_001190458.1	ENST00000382329.1;ENST00000382331.5;ENST00000432829.6;ENST00000453981.5;ENST00000469391.5;ENST00000479404.5;ENST00000487230.5	2.053575e-02	3.398774e-03	2.98044785	3.36079865	1.3016583	0.3803508	0	0	0	0
ENSG00000107104.18	KANK1	KANK1	23189	NA;NM_153186.4;NM_015158.3;NM_001256876.1;NM_001256877.1	ENST00000382286.2;ENST00000382289.6;ENST00000382293.7;ENST00000382297.6;ENST00000382303.5;ENST00000619269.4	1.312896e-03	7.258735e-05	2.94673648	2.43544458	0.7015939	-0.5112919	0	0	0	0
ENSG00000107186.16	MPDZ	MPDZ	8777	NM_001330637.1;NM_001261406.1;NA;NM_003829.4	ENST00000319217.11;ENST00000381022.6;ENST00000433359.6;ENST00000438511.5;ENST00000447879.5;ENST00000536827.5;ENST00000538841.5;ENST00000541718.5;ENST00000542239.1;ENST00000545857.5;ENST00000546205.5	5.672898e-03	5.607204e-04	3.20963909	2.79846708	0.7520122	-0.4111720	0	0	0	0
ENSG00000107263.18	RAPGEF1	RAPGEF1	2889	NM_005312.3;NM_198679.1;NM_001304275.1;NA	ENST00000372189.7;ENST00000372190.7;ENST00000372195.5;ENST00000414781.1;ENST00000419442.1;ENST00000438647.3	2.741262e-02	5.055556e-03	3.97002130	4.18676801	1.1621101	0.2167467	0	0	0	0
ENSG00000107443.15	CCNJ	CCNJ	54619	NM_019084.4;NM_001134375.1;NA	ENST00000265992.9;ENST00000403870.7;ENST00000465148.2	2.989627e-02	5.690953e-03	1.39269602	1.70898813	1.2451263	0.3162921	0	0	0	0
ENSG00000107485.15	GATA3	GATA3	2625	NM_002051.2;NM_001002295.1	ENST00000346208.3;ENST00000379328.7	1.873198e-02	2.977667e-03	7.01929518	6.36822944	0.6368097	-0.6510657	0	0	0	0
ENSG00000107551.20	RASSF4	RASSF4	83937	NM_032023.3;NA	ENST00000340258.9;ENST00000427758.5;ENST00000428466.1;ENST00000484477.2	2.946844e-04	7.851808e-06	2.58137127	3.37712237	1.7359809	0.7957511	0	0	0	0
ENSG00000107560.10	RAB11FIP2	RAB11FIP2	22841	NM_014904.2;NM_001330167.1	ENST00000355624.7;ENST00000369199.4	2.582926e-02	4.666631e-03	2.17687296	1.93937980	0.8482179	-0.2374932	0	0	0	0
ENSG00000107581.12	EIF3A	EIF3A	8661	NM_003750.2;NA	ENST00000369144.7;ENST00000541549.2	3.262255e-02	6.517586e-03	5.73586874	5.59499280	0.9069683	-0.1408759	0	0	0	0
ENSG00000107651.12	SEC23IP	SEC23IP	11196	NM_007190.3;NA	ENST00000369075.7;ENST00000442952.1;ENST00000446561.1;ENST00000543134.5	2.221507e-05	1.764365e-07	4.47971910	4.10012837	0.7686556	-0.3795907	0	0	0	0
ENSG00000107669.17	ATE1	ATE1	11101	NM_001001976.2;NM_001288735.1;NM_007041.3;NA;NM_001288736.1;NM_001288734.1	ENST00000224652.10;ENST00000369040.7;ENST00000369043.7;ENST00000423243.5;ENST00000455628.1;ENST00000540606.5;ENST00000543447.5	3.408684e-03	2.766630e-04	3.15103989	2.84133287	0.8068056	-0.3097070	0	0	0	0
ENSG00000107742.12	SPOCK2	SPOCK2	9806	NM_014767.2;NM_001244950.1;NM_001134434.1;NA	ENST00000317376.8;ENST00000373109.6;ENST00000412663.5;ENST00000536168.2	1.127925e-02	1.467990e-03	1.52026764	2.22937820	1.6347959	0.7091106	0	0	0	0
ENSG00000107829.13	FBXW4	FBXW4	6468	NM_001323541.1	ENST00000331272.7	1.065449e-02	1.348462e-03	4.28505915	4.01898372	0.8315786	-0.2660754	0	0	0	0
ENSG00000107862.4	GBF1	GBF1	8729	NM_001199378.1	ENST00000369983.3	1.959629e-02	3.188799e-03	4.10193625	3.92439503	0.8842087	-0.1775412	0	0	0	0
ENSG00000107929.14	LARP4B	LARP4B	23185	NA;NM_015155.2	ENST00000316157.7;ENST00000406525.6;ENST00000412411.1;ENST00000440895.2;ENST00000448368.5;ENST00000612396.4;ENST00000614908.4	4.658687e-02	1.081123e-02	3.62470355	3.86370791	1.1801779	0.2390044	0	0	0	0
ENSG00000107937.18	GTPBP4	GTPBP4	23560	NA;NM_012341.2	ENST00000360059.5;ENST00000360803.8	8.222219e-05	1.217576e-06	3.75215648	4.28182480	1.4435973	0.5296683	0	0	0	0
ENSG00000107957.16	SH3PXD2A	SH3PXD2A	9644	NM_014631.2;NA	ENST00000355946.6;ENST00000369774.8;ENST00000420222.1	2.903608e-02	5.482576e-03	3.74773980	3.32790065	0.7475080	-0.4198392	0	0	0	0
ENSG00000107959.15	PITRM1	PITRM1	10531	NM_014889.3;NM_001242307.1;NA;NM_001242309.1	ENST00000224949.8;ENST00000380989.6;ENST00000380994.5;ENST00000424714.1;ENST00000430362.1;ENST00000451104.6;ENST00000451454.5;ENST00000455371.5	1.109294e-03	5.634762e-05	4.46349799	4.88392029	1.3383192	0.4204223	0	0	0	0
ENSG00000108010.11	GLRX3	GLRX3	10539	NM_001321980.1;NM_001199868.1	ENST00000331244.9;ENST00000368644.5	4.360216e-02	9.837073e-03	4.83191114	5.02762564	1.1452912	0.1957145	0	0	0	0
ENSG00000108106.13	UBE2S	UBE2S	27338	NM_014501.2;NA	ENST00000264552.13;ENST00000587845.5;ENST00000589978.1	7.333618e-05	1.004476e-06	2.47650795	3.14707427	1.5916977	0.6705663	0	0	0	0
ENSG00000108176.14	DNAJC12	DNAJC12	56521	NM_021800.2;NM_201262.1;NA	ENST00000225171.6;ENST00000339758.7;ENST00000483798.6	4.941919e-03	4.568161e-04	4.96189766	3.79743553	0.4461306	-1.1644621	0	0	0	0
ENSG00000108187.15	PBLD	PBLD	64081	NA;NM_022129.3;NM_001033083.1	ENST00000309049.8;ENST00000336578.5;ENST00000358769.6;ENST00000468798.5;ENST00000495025.2	1.315792e-03	7.281487e-05	1.80162604	1.25575657	0.6849785	-0.5458695	0	0	0	0
ENSG00000108239.8	TBC1D12	TBC1D12	23232	NM_015188.1	ENST00000225235.4	1.480445e-02	2.135403e-03	2.27499780	1.94874491	0.7976054	-0.3262529	0	0	0	0
ENSG00000108344.14	PSMD3	PSMD3	5709	NM_002809.3;NA	ENST00000264639.8;ENST00000540504.2	1.925992e-02	3.100773e-03	5.56894844	5.84818632	1.2135536	0.2792379	0	0	0	0
ENSG00000108387.14	2025-09-04	2025-09-04	5414	NM_080416.3;NM_004574.4;NA;NM_001198713.1;NM_080415.3;NM_001256782.1;NM_001256822.1	ENST00000317256.10;ENST00000317268.7;ENST00000393086.5;ENST00000412945.7;ENST00000426861.5;ENST00000457347.6;ENST00000577729.5;ENST00000579371.5;ENST00000580809.5;ENST00000580844.5;ENST00000581607.1;ENST00000583114.5;ENST00000583291.1	4.193663e-02	9.310895e-03	3.07172016	2.80683645	0.8322658	-0.2648837	0	0	0	0
ENSG00000108423.14	TUBD1	TUBD1	51174	NM_016261.3;NM_001193609.1;NA;NM_001193610.1;NM_001193613.1;NM_001193611.1	ENST00000325752.7;ENST00000340993.10;ENST00000346141.10;ENST00000376094.8;ENST00000394239.7;ENST00000539018.5;ENST00000590498.5;ENST00000592145.1;ENST00000592426.5;ENST00000613721.4	3.213864e-02	6.341341e-03	2.28937313	2.56799838	1.2130384	0.2786252	0	0	0	0
ENSG00000108479.11	GALK1	GALK1	2584	NA;NM_000154.1	ENST00000225614.6;ENST00000588479.5;ENST00000592997.5	2.338729e-03	1.638165e-04	1.73756650	2.17996823	1.3588646	0.4424017	0	0	0	0
ENSG00000108509.20	CAMTA2	CAMTA2	23125	NM_015099.3;NM_001171168.1;NM_001171166.1;NM_001171167.1;NA	ENST00000348066.7;ENST00000361571.9;ENST00000381311.9;ENST00000414043.7;ENST00000572543.5;ENST00000574606.2	9.015147e-03	1.071056e-03	2.99099925	2.72244743	0.8301524	-0.2685518	0	0	0	0
ENSG00000108518.7	PFN1	PFN1	5216	NM_005022.3;NA	ENST00000225655.5;ENST00000572383.1;ENST00000574872.1	5.194484e-03	4.902767e-04	7.88521364	8.17061646	1.2187505	0.2854028	0	0	0	0
ENSG00000108551.4	RASD1	RASD1	51655	NM_001199989.1;NA	ENST00000225688.3;ENST00000579152.1	2.700282e-02	4.951992e-03	2.29988613	1.77199425	0.6935675	-0.5278919	0	0	0	0
ENSG00000108557.18	RAI1	RAI1	10743	NM_030665.3;NA	ENST00000353383.5;ENST00000395774.1;ENST00000471135.2;ENST00000583166.1;ENST00000640861.1	2.420960e-02	4.276004e-03	2.04852985	1.82195741	0.8546630	-0.2265724	0	0	0	0
ENSG00000108582.11	CPD	CPD	1362	NM_001304.4;NM_001199775.1;NA	ENST00000225719.8;ENST00000543464.6;ENST00000584221.2	2.062533e-02	3.422279e-03	4.69154666	4.34618081	0.7871084	-0.3453658	0	0	0	0
ENSG00000108604.15	SMARCD2	SMARCD2	6603	NM_001330439.1;NM_001330440.1;NM_001098426.1;NA	ENST00000225742.13;ENST00000323347.14;ENST00000448276.6;ENST00000450364.3;ENST00000577990.1;ENST00000613943.4	2.796104e-02	5.197922e-03	5.19496263	5.44250365	1.1871819	0.2475410	0	0	0	0
ENSG00000108639.7	SYNGR2	SYNGR2	9144	NM_004710.4;NA;NM_001320523.1	ENST00000225777.7;ENST00000585591.5;ENST00000588282.5;ENST00000589168.1;ENST00000589711.1;ENST00000590201.1	2.264241e-04	5.112403e-06	5.51696762	6.02067516	1.4178526	0.5037075	0	0	0	0
ENSG00000108669.16	CYTH1	CYTH1	9267	NM_004762.3;NA;NM_001292019.1;NM_001292018.1	ENST00000361101.8;ENST00000446868.7;ENST00000585509.5;ENST00000586043.5;ENST00000587308.5;ENST00000589296.5;ENST00000589297.5;ENST00000589768.5;ENST00000590300.1;ENST00000591455.5	1.488473e-02	2.156326e-03	3.96453305	4.23418876	1.2055201	0.2696557	0	0	0	0
ENSG00000108671.9	PSMD11	PSMD11	5717	NM_001270482.1;NA	ENST00000261712.7;ENST00000457654.6;ENST00000578213.5;ENST00000579451.1;ENST00000580904.1	2.301573e-04	5.247734e-06	4.68123065	5.10906760	1.3452152	0.4278370	0	0	0	0
ENSG00000108691.9	CCL2	CCL2	6347	NM_002982.3;NA	ENST00000225831.4;ENST00000580907.5	1.378064e-02	1.939980e-03	4.55141471	5.11337176	1.4762705	0.5619571	0	0	0	0
ENSG00000108700.4	CCL8	CCL8	6355	NM_005623.2	ENST00000394620.1	1.048757e-03	5.180373e-05	1.11968316	2.30914560	2.2806775	1.1894624	0	0	0	0
ENSG00000108733.9	PEX12	PEX12	5193	NA;NM_000286.2	ENST00000225873.8;ENST00000585380.1;ENST00000613219.4	9.989821e-03	1.226461e-03	2.18639716	1.88636519	0.8122344	-0.3000320	0	0	0	0
ENSG00000108788.11	MLX	MLX	6945	NM_170607.2;NM_198205.1;NM_198204.1;NA	ENST00000246912.8;ENST00000346833.8;ENST00000435881.6;ENST00000591024.1	1.121676e-02	1.454079e-03	4.43022141	4.70467448	1.2095355	0.2744531	0	0	0	0
ENSG00000108798.8	ABI3	ABI3	51225	NM_001135186.1;NA	ENST00000225941.5;ENST00000419580.6;ENST00000571035.1;ENST00000573347.5	4.593431e-04	1.551072e-05	1.76017217	2.20394120	1.3601531	0.4437690	0	0	0	0
ENSG00000108799.12	EZH1	EZH1	2145	NM_001321081.1;NM_001991.4;NM_001321082.1;NA;NM_001321079.1	ENST00000415827.6;ENST00000428826.6;ENST00000585893.5;ENST00000586089.5;ENST00000586382.5;ENST00000590078.5;ENST00000592492.5;ENST00000592743.5;ENST00000593214.5	2.383166e-02	4.170708e-03	3.22606417	2.94454432	0.8227238	-0.2815198	0	0	0	0
ENSG00000108819.10	PPP1R9B	PPP1R9B	84687	NM_032595.4	ENST00000612501.1	3.874148e-02	8.345418e-03	3.89696665	4.09003233	1.1431904	0.1930657	0	0	0	0
ENSG00000108829.9	LRRC59	LRRC59	55379	NM_018509.3;NA	ENST00000225972.7;ENST00000503118.2;ENST00000576448.1	3.500377e-04	1.016968e-05	5.76961913	6.12883648	1.2827298	0.3592174	0	0	0	0
ENSG00000108883.12	EFTUD2	EFTUD2	9343	NA;NM_001142605.1;NM_001258353.1;NM_001258354.1	ENST00000402521.7;ENST00000426333.6;ENST00000590124.5;ENST00000591382.5;ENST00000592576.5;ENST00000592701.2;ENST00000593072.5	1.973611e-03	1.290799e-04	4.68952797	4.94578841	1.1943788	0.2562604	0	0	1	0
ENSG00000108984.13	MAP2K6	MAP2K6	5608	NA;NM_002758.3	ENST00000588110.5;ENST00000589295.5;ENST00000589647.5;ENST00000590474.5;ENST00000613873.4	4.229421e-02	9.428698e-03	1.32128158	1.67492441	1.2777830	0.3536428	0	0	0	0
ENSG00000109062.11	SLC9A3R1	SLC9A3R1	9368	NM_004252.4;NA	ENST00000262613.9;ENST00000413388.2;ENST00000583369.5	1.984672e-02	3.246092e-03	5.60196412	6.15245506	1.4645840	0.5504909	0	0	0	0
ENSG00000109065.11	NAT9	NAT9	26151	NA;NM_001305077.1;NM_001305084.1;NM_001305079.1	ENST00000357814.7;ENST00000578822.5;ENST00000578947.1;ENST00000579218.5;ENST00000580301.5;ENST00000580632.5;ENST00000581136.5;ENST00000581451.1;ENST00000581466.1;ENST00000582524.5;ENST00000582870.5;ENST00000583476.5;ENST00000583757.5	4.551101e-04	1.532114e-05	3.27534232	3.77000076	1.4089871	0.4946584	0	0	0	0
ENSG00000109066.13	TMEM104	TMEM104	54868	NM_017728.3;NA;NM_001321264.1	ENST00000335464.9;ENST00000417024.6;ENST00000578764.5;ENST00000582330.1;ENST00000582773.5	2.052534e-04	4.427736e-06	2.20922048	2.66588536	1.3723656	0.4566649	0	0	0	0
ENSG00000109079.9	TNFAIP1	TNFAIP1	7126	NM_021137.4;NA	ENST00000226225.6;ENST00000544907.6;ENST00000577535.1;ENST00000578158.5;ENST00000582302.2	4.552765e-02	1.046044e-02	4.27805241	4.13141535	0.9033537	-0.1466371	0	0	0	0
ENSG00000109099.13	PMP22	PMP22	5376	NM_000304.3;NM_001330143.1;NM_153321.2;NA;NR_104018.1;NM_001281455.1	ENST00000312280.7;ENST00000395936.5;ENST00000395938.6;ENST00000426385.3;ENST00000494511.5;ENST00000580584.1;ENST00000612492.4	6.433739e-03	6.682307e-04	6.24517980	5.76234283	0.7155691	-0.4828370	0	0	0	0
ENSG00000109111.14	SUPT6H	SUPT6H	6830	NM_003170.4;NM_001320755.1;NA	ENST00000314616.10;ENST00000347486.8;ENST00000577713.1	3.203535e-02	6.303761e-03	4.61837135	4.44680519	0.8878783	-0.1715662	0	0	0	0
ENSG00000109118.13	PHF12	PHF12	57649	NM_020889.2;NM_001033561.1;NM_001290131.1;NA	ENST00000268756.7;ENST00000332830.8;ENST00000577226.5;ENST00000578900.6;ENST00000579036.2;ENST00000582853.5;ENST00000583747.1;ENST00000584236.1;ENST00000584685.1	1.467634e-03	8.554696e-05	3.62438658	3.32911731	0.8149202	-0.2952693	0	0	0	0
ENSG00000109180.14	OCIAD1	OCIAD1	54940	NM_017830.3;NM_001079839.2;NM_001079841.2;NM_001079842.2;NM_001079840.2;NA;NM_001168254.1	ENST00000264312.11;ENST00000381473.7;ENST00000396448.6;ENST00000425583.6;ENST00000444354.6;ENST00000503016.5;ENST00000504654.5;ENST00000505922.6;ENST00000506801.5;ENST00000507210.5;ENST00000508293.5;ENST00000508996.5;ENST00000509122.5;ENST00000509164.5;ENST00000509246.5;ENST00000509664.5;ENST00000509963.5;ENST00000510824.5;ENST00000511102.5;ENST00000511662.5;ENST00000512236.5;ENST00000513391.2;EN…	2.854558e-02	5.357781e-03	6.12729356	5.89485315	0.8511938	-0.2324404	0	0	0	0
ENSG00000109436.7	TBC1D9	TBC1D9	23158	NM_015130.2	ENST00000442267.2	1.537300e-02	2.257584e-03	6.74070564	6.01259480	0.6036939	-0.7281108	0	0	0	0
ENSG00000109452.12	INPP4B	INPP4B	8821	NM_001101669.1;NA;NM_001331040.1;NM_003866.2	ENST00000262992.8;ENST00000503927.5;ENST00000506217.5;ENST00000506788.5;ENST00000507861.5;ENST00000508116.5;ENST00000509777.5;ENST00000510812.5;ENST00000511838.5;ENST00000513000.5;ENST00000514525.1;ENST00000630044.2	7.963924e-03	9.018381e-04	3.77917420	3.07301690	0.6129506	-0.7061573	0	0	0	0
ENSG00000109472.13	CPE	CPE	1363	NM_001873.3;NA	ENST00000402744.8;ENST00000431967.5;ENST00000511992.1;ENST00000513982.5	1.945382e-02	3.154916e-03	5.62287748	5.04011043	0.6676820	-0.5827670	0	1	0	0
ENSG00000109572.13	CLCN3	CLCN3	1182	NM_173872.3;NM_001243372.1;NA;NM_001829.3;NM_001243374.1	ENST00000347613.8;ENST00000360642.7;ENST00000504131.6;ENST00000507875.5;ENST00000511092.5;ENST00000512813.5;ENST00000513761.5;ENST00000515420.1;ENST00000613795.4	4.344834e-02	9.786166e-03	4.68019566	4.45110170	0.8531705	-0.2290940	0	0	0	0
ENSG00000109586.11	GALNT7	GALNT7	51809	NM_017423.2;NA	ENST00000265000.8;ENST00000503213.1;ENST00000505308.5;ENST00000512285.5	4.998305e-04	1.787670e-05	5.25421043	4.52218102	0.6020564	-0.7320294	0	0	0	0
ENSG00000109618.11	SEPSECS	SEPSECS	51091	NM_016955.3;NA	ENST00000382103.6;ENST00000513285.1	2.646860e-02	4.817404e-03	1.76093375	1.43737552	0.7990966	-0.3235582	0	0	0	0
ENSG00000109680.10	TBC1D19	TBC1D19	55296	NM_018317.3;NA;NM_001292054.1	ENST00000264866.8;ENST00000505206.5;ENST00000511789.5;ENST00000512840.5;ENST00000513455.5;ENST00000513596.1	2.013597e-02	3.307847e-03	2.10259502	1.76837336	0.7932120	-0.3342217	0	0	0	0
ENSG00000109686.17	SH3D19	SH3D19	152503	NM_001009555.3;NA;NM_001128923.1;NM_001128924.1;NM_001243349.1	ENST00000304527.8;ENST00000409252.6;ENST00000409598.8;ENST00000427414.2;ENST00000462257.1;ENST00000514152.5;ENST00000604030.6	5.728364e-03	5.688445e-04	3.85642422	3.43050349	0.7443635	-0.4259207	0	0	0	0
ENSG00000109738.10	GLRB	GLRB	2743	NM_000824.4;NM_001166060.1;NA;NM_001166061.1	ENST00000264428.8;ENST00000509282.1;ENST00000512619.5;ENST00000541722.5	1.818032e-04	3.670345e-06	2.00047905	0.71599173	0.4105167	-1.2844873	0	0	0	0
ENSG00000109787.12	KLF3	KLF3	51274	NM_016531.5;NA	ENST00000261438.9;ENST00000514033.1	9.130945e-05	1.412966e-06	4.03791424	3.71172407	0.7976401	-0.3261902	0	0	0	0
ENSG00000109790.16	KLHL5	KLHL5	51088	NM_001007075.2;NM_199039.3;NA;NM_015990.4;NM_001171654.1	ENST00000261425.7;ENST00000261426.9;ENST00000381930.7;ENST00000504108.5;ENST00000508137.6;ENST00000515612.1	2.688740e-02	4.925315e-03	4.11927723	3.76550625	0.7825360	-0.3537710	0	0	0	0
ENSG00000109805.9	NCAPG	NCAPG	64151	NM_022346.4;NA	ENST00000251496.6;ENST00000510063.1	2.844824e-04	7.492517e-06	1.73437742	2.47015441	1.6652941	0.7357770	0	0	0	0
ENSG00000109814.11	UGDH	UGDH	7358	NM_003359.3;NM_001184700.1;NA;NM_001184701.1	ENST00000316423.10;ENST00000501493.6;ENST00000505698.1;ENST00000506179.5;ENST00000507089.5;ENST00000509391.1;ENST00000510490.1;ENST00000514106.5;ENST00000515021.5	4.660322e-02	1.081741e-02	5.75487942	5.23372658	0.6968148	-0.5211528	0	0	0	0
ENSG00000109854.13	HTATIP2	HTATIP2	10553	NM_001098520.1;NM_006410.4;NM_001098521.1;NM_001098522.1;NA;NM_001098523.1	ENST00000419348.6;ENST00000421577.6;ENST00000443524.6;ENST00000451739.6;ENST00000530266.5;ENST00000531058.1;ENST00000532081.1;ENST00000532505.1	2.233695e-02	3.809048e-03	4.69792297	5.06685439	1.2913960	0.3689314	0	0	0	0
ENSG00000109861.15	CTSC	CTSC	1075	NM_001814.5;NM_001114173.2;NA	ENST00000227266.9;ENST00000524463.5;ENST00000527018.5;ENST00000528020.1;ENST00000529974.1	2.362104e-04	5.481485e-06	5.66264520	6.49691580	1.7829554	0.8342706	0	1	0	0
ENSG00000109881.16	CCDC34	CCDC34	91057	NM_080654.2;NM_030771.1	ENST00000317945.6;ENST00000328697.10	2.004409e-02	3.287618e-03	2.53087748	2.88863493	1.2814325	0.3577574	0	0	0	0
ENSG00000109911.18	ELP4	ELP4	26610	NA;NM_001288726.1;NM_001288725.1;NM_019040.4	ENST00000350638.10;ENST00000379163.10;ENST00000395934.2;ENST00000638184.1;ENST00000638317.1;ENST00000638347.1;ENST00000638482.1;ENST00000638764.1;ENST00000639097.1;ENST00000639182.1;ENST00000639570.1;ENST00000639878.1;ENST00000640231.1;ENST00000640342.1;ENST00000640533.1;ENST00000640954.1;ENST00000640961.1	1.776991e-02	2.751623e-03	2.41997632	2.72860794	1.2385324	0.3086316	0	0	0	0
ENSG00000109919.9	MTCH2	MTCH2	23788	NM_001317231.1;NA	ENST00000302503.7;ENST00000530428.1	3.977286e-02	8.651147e-03	5.52367663	5.73582288	1.1584102	0.2121463	0	0	0	0
ENSG00000110002.15	VWA5A	VWA5A	4013	NM_198315.2;NA;NM_014622.4;NM_001130142.1	ENST00000361352.9;ENST00000392744.4;ENST00000392748.5;ENST00000449321.5;ENST00000456829.6	3.095403e-03	2.420365e-04	3.69155833	3.09029982	0.6591787	-0.6012585	0	0	0	0
ENSG00000110013.12	SIAE	SIAE	54414	NM_170601.4;NA;NM_001199922.1	ENST00000263593.7;ENST00000545756.5;ENST00000618733.4	1.193769e-07	7.951934e-11	2.74480439	2.02703119	0.6080352	-0.7177732	0	0	0	0
ENSG00000110031.12	LPXN	LPXN	9404	NM_004811.2;NM_001307951.1;NM_001143995.2	ENST00000395074.6;ENST00000528489.1;ENST00000528954.5	1.356632e-02	1.897728e-03	3.32303838	3.75481478	1.3488935	0.4317764	0	0	0	0
ENSG00000110047.17	EHD1	EHD1	10938	NM_006795.3;NM_001282444.1;NA;NM_001282445.1	ENST00000320631.7;ENST00000359393.6;ENST00000411683.1;ENST00000421510.5;ENST00000433803.1;ENST00000455148.1;ENST00000457202.1;ENST00000621096.4	4.504678e-02	1.028994e-02	2.84410056	3.09082347	1.1865089	0.2467229	0	0	0	0
ENSG00000110066.14	KMT5B	KMT5B	51111	NM_001300907.1;NM_016028.4;NM_001300909.1;NA;NM_001300908.1	ENST00000304363.8;ENST00000401547.6;ENST00000402185.6;ENST00000402789.5;ENST00000405515.5;ENST00000434573.1;ENST00000453170.5;ENST00000458496.1;ENST00000615954.4	3.208011e-03	2.539032e-04	4.26398109	4.00874143	0.8378479	-0.2552397	0	0	0	0
ENSG00000110077.14	MS4A6A	MS4A6A	64231	NM_022349.3;NM_152851.2;NM_001247999.1;NA;NM_001330275.1;NM_152852.2	ENST00000412309.6;ENST00000420732.6;ENST00000426738.6;ENST00000528851.5;ENST00000529054.5;ENST00000530839.5;ENST00000531531.1;ENST00000532169.5;ENST00000533023.5;ENST00000533409.1;ENST00000533989.5;ENST00000534596.5	1.789537e-02	2.782970e-03	4.63274778	4.97545525	1.2681342	0.3427075	0	0	0	0
ENSG00000110079.16	MS4A4A	MS4A4A	51338	NM_024021.3;NM_001243266.1	ENST00000337908.4;ENST00000532114.5	1.001454e-03	4.899574e-05	3.59690903	4.23824970	1.5597780	0.6413407	0	0	0	0
ENSG00000110092.3	CCND1	CCND1	595	NM_053056.2;NA	ENST00000227507.2;ENST00000536559.1	2.175658e-04	4.782523e-06	6.53965169	5.55235595	0.5044224	-0.9872957	0	0	0	0
ENSG00000110104.11	CCDC86	CCDC86	79080	NM_024098.3;NA	ENST00000227520.9;ENST00000545580.1	3.641403e-03	3.016450e-04	3.21430582	3.59572252	1.3026204	0.3814167	0	0	0	0
ENSG00000110108.9	TMEM109	TMEM109	79073	NM_024092.2;NA	ENST00000227525.7;ENST00000536171.1	2.861560e-02	5.372390e-03	5.19365286	5.35032151	1.1147102	0.1566686	0	0	0	0
ENSG00000110169.10	HPX	HPX	3263	NM_000613.2;NA	ENST00000265983.7;ENST00000615166.1	1.657602e-02	2.518338e-03	1.72124284	0.50288053	0.4297703	-1.2183623	0	0	0	0
ENSG00000110171.19	TRIM3	TRIM3	10612	NM_033278.3;NM_006458.3;NM_001248006.1;NA;NM_001248007.1	ENST00000345851.7;ENST00000359518.7;ENST00000525074.5;ENST00000528227.5;ENST00000529529.1;ENST00000536344.5;ENST00000639856.1	6.830502e-03	7.328454e-04	2.58772248	2.09877165	0.7125431	-0.4889508	0	0	0	0
ENSG00000110172.11	CHORDC1	CHORDC1	26973	NM_012124.2;NM_001144073.1;NA	ENST00000320585.10;ENST00000457199.6;ENST00000529726.1;ENST00000529987.5;ENST00000530765.5	6.705187e-03	7.118849e-04	3.01511540	3.40822048	1.3132168	0.3931051	0	0	0	0
ENSG00000110315.6	RNF141	RNF141	50862	NM_016422.3;NA	ENST00000265981.6;ENST00000528665.5;ENST00000533412.5	1.040557e-05	5.811678e-08	4.34662142	3.73343356	0.6537505	-0.6131879	0	0	0	0
ENSG00000110321.16	EIF4G2	EIF4G2	1982	NM_001418.3;NM_001042559.2;NA;NM_001172705.1	ENST00000339995.9;ENST00000396525.6;ENST00000524932.5;ENST00000525681.5;ENST00000526148.5;ENST00000527419.5;ENST00000527526.5;ENST00000528839.1;ENST00000530211.5;ENST00000530702.1;ENST00000531180.1;ENST00000531416.5;ENST00000532082.5;ENST00000532570.5;ENST00000640650.1	4.312555e-02	9.678721e-03	8.06913741	7.91627188	0.8994621	-0.1528655	0	0	0	0
ENSG00000110324.10	IL10RA	IL10RA	3587	NM_001558.3	ENST00000227752.7	5.780092e-03	5.755120e-04	2.90298177	3.48820301	1.5002690	0.5852212	0	0	0	0
ENSG00000110344.9	UBE4A	UBE4A	9354	NM_001204077.1;NA	ENST00000252108.7;ENST00000431736.6;ENST00000545354.1	2.059217e-02	3.411678e-03	3.61044196	3.41406427	0.8727391	-0.1963777	0	0	0	0
ENSG00000110367.11	DDX6	DDX6	1656	NA;NM_004397.5;NM_001257191.2	ENST00000526070.2;ENST00000534980.5;ENST00000617381.4;ENST00000620157.4	3.492207e-02	7.216937e-03	5.45171636	5.27134219	0.8824741	-0.1803742	0	0	0	0
ENSG00000110422.11	HIPK3	HIPK3	10114	NM_005734.4;NM_001048200.2;NM_001278162.1;NM_001278163.1;NA	ENST00000303296.8;ENST00000379016.7;ENST00000456517.2;ENST00000525975.5;ENST00000531504.5	4.016934e-02	8.770321e-03	4.24867196	4.04610828	0.8690050	-0.2025637	0	0	0	0
ENSG00000110446.10	SLC15A3	SLC15A3	51296	NM_016582.2;NA	ENST00000227880.7;ENST00000536491.1;ENST00000536784.5;ENST00000537307.1;ENST00000538739.1	2.242341e-04	5.009534e-06	3.49568312	4.05512400	1.4736980	0.5594409	0	0	0	0
ENSG00000110448.10	CD5	CD5	921	NM_014207.3;NA	ENST00000347785.7;ENST00000544014.1	9.210585e-03	1.100116e-03	0.35009988	1.13351581	1.7212014	0.7834159	0	0	0	0
ENSG00000110484.6	SCGB2A2	SCGB2A2	4250	NM_002411.3;NA	ENST00000227918.2;ENST00000525380.1	1.040354e-02	1.302841e-03	7.07323356	5.33095364	0.2988969	-1.7422799	0	0	0	0
ENSG00000110583.12	NAA40	NAA40	79829	NM_024771.3;NA;NM_001300800.1	ENST00000377793.8;ENST00000539656.5;ENST00000542163.1	4.488007e-02	1.023576e-02	2.54735972	2.75277328	1.1530168	0.2054136	0	0	0	0
ENSG00000110628.13	SLC22A18	SLC22A18	5002	NM_002555.5;NM_183233.2;NM_001315501.1;NM_001315502.1;NA	ENST00000312221.9;ENST00000347936.6;ENST00000380574.5;ENST00000449793.6;ENST00000485423.1	7.499463e-05	1.048887e-06	2.35960179	1.65334313	0.6129075	-0.7062587	0	0	0	0
ENSG00000110711.9	AIP	AIP	9049	NM_001302959.1;NA	ENST00000279146.7;ENST00000525341.1;ENST00000528641.6	2.877592e-03	2.168958e-04	4.27789649	4.55932915	1.2154012	0.2814327	0	0	0	0
ENSG00000110876.9	SELPLG	SELPLG	6404	NM_001206609.1;NA;NM_003006.4	ENST00000228463.6;ENST00000388962.4;ENST00000550948.1	2.266961e-02	3.906157e-03	3.39380032	3.77810912	1.3052343	0.3843088	0	0	0	0
ENSG00000110880.10	CORO1C	CORO1C	23603	NM_014325.3;NM_001105237.2;NA;NM_001276471.1	ENST00000261401.7;ENST00000420959.6;ENST00000421578.6;ENST00000541050.5;ENST00000546571.5;ENST00000546705.5;ENST00000547294.5;ENST00000549772.5;ENST00000550032.5;ENST00000551044.1;ENST00000551550.5;ENST00000552871.5	1.009411e-02	1.251161e-03	4.77300486	5.04962103	1.2113503	0.2766162	0	0	0	0
ENSG00000110934.10	BIN2	BIN2	51411	NM_001290008.1;NM_001290007.1;NA;NM_001290009.1	ENST00000452142.6;ENST00000544402.5;ENST00000604560.5;ENST00000615107.4	1.186316e-02	1.572555e-03	2.32353067	2.83333649	1.4238585	0.5098058	0	0	0	0
ENSG00000111077.17	TNS2	TNS2	23371	NM_170754.2;NM_015319.2;NM_198316.1;NA	ENST00000314250.10;ENST00000314276.7;ENST00000379902.7;ENST00000546602.5;ENST00000549700.5;ENST00000552570.5;ENST00000602335.1	8.015603e-05	1.169781e-06	3.34617458	2.80686873	0.6881019	-0.5393058	0	0	0	0
ENSG00000111206.12	FOXM1	FOXM1	2305	NM_202002.2;NM_021953.3;NA;NM_001243088.1	ENST00000342628.6;ENST00000359843.7;ENST00000361953.7;ENST00000535350.1;ENST00000627656.2	3.634850e-04	1.067654e-05	2.92106784	3.48464468	1.4779289	0.5635768	0	0	0	0
ENSG00000111247.14	RAD51AP1	RAD51AP1	10635	NM_001130862.1;NM_006479.4;NA	ENST00000228843.13;ENST00000352618.8;ENST00000536117.5;ENST00000544927.5	6.555719e-04	2.633358e-05	2.08274192	2.63885684	1.4703044	0.5561149	0	0	0	0
ENSG00000111261.13	MANSC1	MANSC1	54682	NA;NM_018050.2	ENST00000396349.3;ENST00000535902.5;ENST00000543314.1;ENST00000545735.1	9.744992e-03	1.187348e-03	3.33823136	2.83408286	0.7050764	-0.5041485	0	0	0	0
ENSG00000111266.8	DUSP16	DUSP16	80824	NA;NM_030640.2	ENST00000228862.3;ENST00000298573.8;ENST00000539940.1;ENST00000541207.1	2.167081e-04	4.752566e-06	4.77491283	4.22353720	0.6823692	-0.5513756	0	0	0	0
ENSG00000111269.2	CREBL2	CREBL2	1389	NM_001310.3	ENST00000228865.2	1.179057e-02	1.558704e-03	4.75664131	4.52354511	0.8508070	-0.2330962	0	0	0	0
ENSG00000111271.14	ACAD10	ACAD10	80724	NM_025247.5;NM_001136538.1;NA	ENST00000313698.8;ENST00000455480.6;ENST00000507683.1;ENST00000514615.5;ENST00000515283.1;ENST00000549590.5;ENST00000552706.6;ENST00000552965.1	1.334226e-02	1.851345e-03	2.74937662	2.52395769	0.8553466	-0.2254189	0	0	0	0
ENSG00000111276.10	CDKN1B	CDKN1B	1027	NM_004064.4;NA	ENST00000228872.8;ENST00000396340.1;ENST00000442489.1	9.375013e-03	1.127442e-03	4.86190936	4.51196615	0.7846150	-0.3499432	0	0	0	0
ENSG00000111319.12	SCNN1A	SCNN1A	6337	NM_001038.5;NM_001159576.1;NA;NM_001159575.1	ENST00000228916.6;ENST00000360168.7;ENST00000396966.6;ENST00000536788.1;ENST00000540037.5;ENST00000543768.1	3.460300e-03	2.815993e-04	4.23487219	3.28335339	0.5170878	-0.9515188	0	0	0	0
ENSG00000111331.12	OAS3	OAS3	4940	NM_006187.3;NA	ENST00000228928.11;ENST00000546973.1;ENST00000548514.1;ENST00000551007.1	5.468463e-03	5.306147e-04	4.11822457	4.66051347	1.4562811	0.5422889	0	0	0	0
ENSG00000111341.9	MGP	MGP	4256	NM_001190839.1;NM_000900.3;NA	ENST00000228938.5;ENST00000539261.5;ENST00000545199.5	4.677803e-02	1.087571e-02	9.79202076	8.93396863	0.5516969	-0.8580521	0	0	0	0
ENSG00000111602.11	TIMELESS	TIMELESS	8914	NM_001330295.1;NM_003920.3	ENST00000229201.4;ENST00000553532.5	2.300589e-03	1.598558e-04	3.35732647	3.72234793	1.2879008	0.3650215	0	1	0	0
ENSG00000111640.14	GAPDH	GAPDH	2597	NM_002046.5;NA;NM_001256799.2;NM_001289746.1;NM_001289745.1	ENST00000229239.9;ENST00000396856.5;ENST00000396858.5;ENST00000396859.5;ENST00000396861.5;ENST00000619601.1	6.028202e-03	6.115926e-04	9.87918118	10.22583571	1.2716085	0.3466545	0	0	0	0
ENSG00000111642.14	CHD4	CHD4	1108	NM_001273.3;NM_001297553.1;NA	ENST00000357008.6;ENST00000544040.5;ENST00000544484.5;ENST00000545584.1;ENST00000545942.5	1.285677e-02	1.760922e-03	5.77457227	5.63100023	0.9052750	-0.1435720	0	0	0	0
ENSG00000111665.11	CDCA3	CDCA3	83461	NA;NM_001297603.1;NM_001297602.1	ENST00000229265.10;ENST00000422785.7;ENST00000535406.5;ENST00000538862.6;ENST00000540683.1	4.967328e-05	5.905001e-07	1.96705553	2.72617470	1.6924570	0.7591192	0	1	0	0
ENSG00000111669.14	TPI1	TPI1	7167	NA;NM_000365.5;NM_001258026.1;NM_001159287.1	ENST00000229270.8;ENST00000396705.9;ENST00000462761.5;ENST00000488464.6;ENST00000493987.5;ENST00000495834.1;ENST00000535434.5;ENST00000613953.4	5.098436e-03	4.772926e-04	8.00202014	8.29457843	1.2248103	0.2925583	0	0	0	0
ENSG00000111684.10	LPCAT3	LPCAT3	10162	NM_005768.5	ENST00000261407.8	4.758169e-02	1.113474e-02	4.83734310	4.58203052	0.8378056	-0.2553126	0	0	0	0
ENSG00000111716.12	LDHB	LDHB	3945	NM_001315537.1;NA;NM_001174097.2	ENST00000350669.5;ENST00000396075.5;ENST00000396076.5;ENST00000450584.5;ENST00000539782.1	4.551101e-04	1.515667e-05	6.04827042	6.89055679	1.7928893	0.8422864	0	0	0	0
ENSG00000111725.10	PRKAB1	PRKAB1	5564	NM_006253.4;NA	ENST00000229328.9;ENST00000540121.5;ENST00000541640.5;ENST00000545223.1;ENST00000630317.1	1.462825e-03	8.501558e-05	3.61516395	3.29881990	0.8031025	-0.3163441	0	0	0	0
ENSG00000111729.14	CLEC4A	CLEC4A	50856	NM_016184.3;NM_194448.2;NA	ENST00000229332.11;ENST00000345999.9;ENST00000352620.9;ENST00000360500.5;ENST00000641376.1	6.353904e-03	6.560318e-04	1.50856974	2.03241100	1.4377783	0.5238413	0	0	0	0
ENSG00000111731.12	C2CD5	C2CD5	9847	NM_014802.2;NM_001286177.1;NM_001286174.1;NA;NM_001286173.1;NM_001286175.1	ENST00000333957.8;ENST00000396028.6;ENST00000446597.5;ENST00000535555.1;ENST00000536386.5;ENST00000539615.1;ENST00000542676.5;ENST00000545552.5	2.723970e-02	5.017766e-03	3.96879640	3.67916100	0.8181088	-0.2896354	0	0	0	0
ENSG00000111845.4	PAK1IP1	PAK1IP1	55003	NM_017906.2	ENST00000379568.3	3.407943e-04	9.726501e-06	3.42406206	3.84385015	1.3377310	0.4197881	0	0	0	0
ENSG00000112029.9	FBXO5	FBXO5	26271	NM_012177.3;NM_001142522.1	ENST00000229758.7;ENST00000367241.3	8.928107e-04	4.208782e-05	2.33319964	2.95056360	1.5340696	0.6173640	0	0	0	0
ENSG00000112033.13	PPARD	PPARD	5467	NM_001171818.1;NM_177435.2;NM_006238.4;NM_001171820.1;NM_001171819.1	ENST00000311565.4;ENST00000337400.6;ENST00000360694.7;ENST00000418635.6;ENST00000448077.6	4.126136e-03	3.579395e-04	2.92329652	3.18450404	1.1984814	0.2612075	0	0	0	0
ENSG00000112096.16	SOD2	SOD2	6648	NM_001322814.1;NM_001024466.2;NM_001024465.2;NA;NM_001322815.1;NM_001322816.1;NM_000636.3;NM_001322817.1	ENST00000337404.8;ENST00000367054.6;ENST00000367055.8;ENST00000401980.3;ENST00000444946.6;ENST00000452684.2;ENST00000535561.5;ENST00000537657.5;ENST00000538183.6;ENST00000545162.5;ENST00000546087.5	1.767842e-03	1.105128e-04	4.91348895	5.71042380	1.7374059	0.7969349	0	0	0	0
ENSG00000112110.9	MRPL18	MRPL18	29074	NM_001318817.1	ENST00000367034.4	2.741479e-03	2.036865e-04	5.26642838	5.57642876	1.2397080	0.3100004	0	0	0	0
ENSG00000112118.18	MCM3	MCM3	4172	NA;NM_001270472.1;NM_002388.4	ENST00000229854.11;ENST00000419835.7;ENST00000421471.1;ENST00000596288.5;ENST00000616552.4	1.772482e-03	1.111661e-04	4.98610773	5.33191877	1.2708652	0.3458110	0	1	0	0
ENSG00000112242.14	E2F3	E2F3	1871	NM_001949.4;NM_001243076.2;NA	ENST00000346618.7;ENST00000535432.2;ENST00000613242.4	4.004399e-02	8.734744e-03	1.65036851	2.01534748	1.2878629	0.3649790	0	0	0	0
ENSG00000112303.13	VNN2	VNN2	8875	NM_004665.4;NA;NM_078488.2;NM_001242350.2	ENST00000326499.10;ENST00000524919.5;ENST00000525270.5;ENST00000525289.5;ENST00000530536.5;ENST00000532012.1	4.505462e-02	1.029404e-02	0.56163440	1.08714795	1.4394459	0.5255135	0	0	0	0
ENSG00000112305.14	SMAP1	SMAP1	60682	NM_021940.4;NM_001281439.1;NM_001044305.2;NA;NM_001281440.1	ENST00000316999.9;ENST00000370452.7;ENST00000370455.7;ENST00000439432.1;ENST00000445046.1;ENST00000619054.4	1.936074e-02	3.136845e-03	3.89844141	4.10818343	1.1564814	0.2097420	0	0	0	0
ENSG00000112312.9	GMNN	GMNN	51053	NM_015895.4;NM_001251989.1;NA;NM_001251991.1	ENST00000230056.7;ENST00000356509.7;ENST00000378054.6;ENST00000378059.3;ENST00000476555.5;ENST00000620958.4	1.614002e-03	9.824935e-05	3.47054794	3.92623203	1.3714329	0.4556841	0	0	0	0
ENSG00000112562.18	SMOC2	SMOC2	64094	NM_022138.2;NM_001166412.1;NA	ENST00000354536.9;ENST00000356284.6;ENST00000417208.1;ENST00000535039.5	1.209557e-04	2.107242e-06	5.29006577	4.35690817	0.5237109	-0.9331576	0	0	0	0
ENSG00000112576.12	CCND3	CCND3	896	NM_001287427.1;NM_001136017.3;NM_001760.4;NM_001136125.2;NM_001136126.2;NA;NM_001287434.1	ENST00000372987.8;ENST00000372988.8;ENST00000372991.8;ENST00000414200.6;ENST00000415497.6;ENST00000502771.1;ENST00000505064.1;ENST00000508143.5;ENST00000510503.5;ENST00000511642.5;ENST00000512426.5;ENST00000514588.1;ENST00000616010.4	5.967130e-03	6.032561e-04	4.02701486	4.28203622	1.1933534	0.2550214	0	0	0	0
ENSG00000112578.9	BYSL	BYSL	705	NM_004053.3	ENST00000230340.8	1.649438e-03	1.011671e-04	3.01170280	3.33074485	1.2475019	0.3190421	0	0	0	0
ENSG00000112584.13	FAM120B	FAM120B	84498	NM_032448.2;NM_001286380.1;NM_001286381.1;NM_001286379.1	ENST00000476287.3;ENST00000537664.5;ENST00000625626.1;ENST00000630384.2	3.326474e-02	6.693514e-03	3.39422803	3.18900861	0.8674068	-0.2052194	0	0	0	0
ENSG00000112624.12	BICRAL	BICRAL	23506	NA;NM_015349.2;NM_001318819.1	ENST00000314073.9;ENST00000394168.1;ENST00000614467.4	7.276831e-04	3.117151e-05	3.03471441	2.70935478	0.7980994	-0.3253596	0	0	0	0
ENSG00000112685.13	EXOC2	EXOC2	55770	NM_018303.5;NA	ENST00000230449.8;ENST00000443083.5	2.364958e-03	1.662596e-04	4.02154817	3.66266791	0.7797696	-0.3588803	0	0	0	0
ENSG00000112715.21	VEGFA	VEGFA	7422	NM_001287044.1;NM_001171622.1;NA;NM_001025370.2;NM_001025366.2;NM_001025369.2;NM_001204384.1;NM_001171626.1	ENST00000230480.10;ENST00000324450.10;ENST00000372055.8;ENST00000372064.8;ENST00000372067.7;ENST00000372077.8;ENST00000413642.7;ENST00000417285.6;ENST00000425836.6;ENST00000457104.6;ENST00000482630.6;ENST00000518689.5;ENST00000518824.5;ENST00000519767.5;ENST00000520265.1;ENST00000520948.5;ENST00000523125.5;ENST00000523873.5;ENST00000523950.5;ENST00000611736.5;ENST00000615393.5;ENST00000617771.5;E…	4.047121e-02	8.861112e-03	3.60923617	4.03033429	1.3389463	0.4210981	0	0	0	0
ENSG00000112742.9	TTK	TTK	7272	NA;NM_001166691.1	ENST00000230510.7;ENST00000369798.6;ENST00000502580.5;ENST00000504040.1;ENST00000509894.5;ENST00000511260.5;ENST00000627129.1	1.664226e-03	1.022791e-04	1.89725764	2.49330165	1.5115660	0.5960440	0	1	0	0
ENSG00000112796.9	ENPP5	ENPP5	59084	NM_001290073.1;NM_001290072.1	ENST00000230565.3;ENST00000371383.6	2.242341e-04	5.003329e-06	4.03059474	2.75866849	0.4141065	-1.2719263	0	0	0	0
ENSG00000112851.14	ERBIN	ERBIN	55914	NM_001253697.1;NM_001006600.2;NM_001253698.1;NM_001253699.1;NA;NM_001253701.1	ENST00000284037.9;ENST00000380935.5;ENST00000380938.6;ENST00000380943.6;ENST00000416865.6;ENST00000506030.5;ENST00000508515.1;ENST00000511297.5;ENST00000511671.5;ENST00000512354.1	3.716043e-02	7.852511e-03	4.28481021	4.04864562	0.8489994	-0.2361646	0	0	0	0
ENSG00000112874.9	NUDT12	NUDT12	83594	NM_031438.3;NM_001300741.1	ENST00000230792.6;ENST00000507423.1	7.059696e-04	2.977111e-05	3.19626596	2.52467408	0.6278136	-0.6715919	0	0	0	0
ENSG00000112936.18	C7	C7	730	NM_000587.2	ENST00000313164.9	7.429441e-04	3.205365e-05	2.08451093	0.48672930	0.3303846	-1.5977816	0	0	0	0
ENSG00000112984.11	KIF20A	KIF20A	10112	NM_005733.2;NA	ENST00000394894.7;ENST00000504621.1;ENST00000508792.5;ENST00000513276.5	7.076720e-04	2.994105e-05	2.49042497	3.13857931	1.5671620	0.6481543	0	0	0	0
ENSG00000112996.10	MRPS30	MRPS30	10884	NM_016640.3	ENST00000507110.5	2.807515e-02	5.226329e-03	5.26765280	4.63941382	0.6469656	-0.6282390	0	0	0	0
ENSG00000113048.16	MRPS27	MRPS27	23107	NM_015084.2;NM_001286751.1;NA;NM_001286748.1	ENST00000261413.9;ENST00000457646.8;ENST00000508863.6;ENST00000513900.5;ENST00000515404.5;ENST00000522095.1	7.240877e-03	7.943594e-04	4.56066212	4.29233429	0.8302813	-0.2683278	0	0	0	0
ENSG00000113163.15	COL4A3BP	COL4A3BP	10087	NM_031361.2;NA;NM_001130105.1;NM_005713.2	ENST00000261415.11;ENST00000357457.8;ENST00000380494.9;ENST00000405807.8;ENST00000508809.1	1.191234e-02	1.585789e-03	4.17973997	3.90767491	0.8281333	-0.2720651	0	0	0	0
ENSG00000113263.12	ITK	ITK	3702	NM_005546.3;NA	ENST00000422843.7;ENST00000521769.5	1.952853e-02	3.172765e-03	0.50513410	1.20968974	1.6296426	0.7045556	0	0	0	0
ENSG00000113296.14	THBS4	THBS4	7060	NM_001306212.1;NM_001306214.1	ENST00000350881.6;ENST00000511733.1	9.366944e-03	1.124072e-03	4.12031152	3.13480522	0.5050484	-0.9855063	0	0	0	0
ENSG00000113318.9	MSH3	MSH3	4437	NM_002439.4	ENST00000265081.6	4.095862e-03	3.540541e-04	3.04362424	2.72807420	0.8035446	-0.3155500	1	0	0	0
ENSG00000113328.18	CCNG1	CCNG1	900	NM_004060.3;NM_199246.1;NA	ENST00000340828.6;ENST00000393929.5;ENST00000504553.2;ENST00000510097.5;ENST00000510664.5;ENST00000511490.4;ENST00000512163.5	4.158644e-02	9.199050e-03	4.28503692	4.01845151	0.8312847	-0.2665854	0	0	0	0
ENSG00000113368.11	LMNB1	LMNB1	4001	NM_001198557.1;NA	ENST00000261366.9;ENST00000395354.1;ENST00000492190.5	2.953773e-03	2.261972e-04	4.02738453	4.47492885	1.3637170	0.4475443	0	0	0	0
ENSG00000113369.8	ARRDC3	ARRDC3	57561	NM_020801.2	ENST00000265138.3	9.754863e-03	1.189617e-03	4.47618959	4.06478545	0.7518912	-0.4114041	0	0	0	0
ENSG00000113384.13	GOLPH3	GOLPH3	64083	NM_022130.3	ENST00000265070.6	3.777336e-02	8.061388e-03	5.89707941	5.70498747	0.8753355	-0.1920919	0	0	0	0
ENSG00000113391.18	FAM172A	FAM172A	83989	NM_032042.5;NM_001163418.1;NM_001163417.1;NA	ENST00000395965.7;ENST00000505869.5;ENST00000509163.5;ENST00000509739.5	1.156033e-03	5.959053e-05	3.05180191	2.65594070	0.7600355	-0.3958612	0	0	0	0
ENSG00000113441.15	LNPEP	LNPEP	4012	NM_005575.2;NM_175920.3	ENST00000231368.9;ENST00000395770.3	5.452396e-03	5.277503e-04	3.24067958	2.86190367	0.7690899	-0.3787759	0	0	0	0
ENSG00000113494.16	PRLR	PRLR	5618	NA;NM_001204317.1;NM_001204318.1;NM_001204316.1;NM_000949.6;NM_001204315.1;NM_001204314.2	ENST00000231423.7;ENST00000310101.9;ENST00000348262.7;ENST00000503330.5;ENST00000504500.5;ENST00000509140.5;ENST00000509839.5;ENST00000511486.5;ENST00000513753.5;ENST00000514088.5;ENST00000514206.5;ENST00000515839.1;ENST00000542609.5;ENST00000618457.4;ENST00000619676.4;ENST00000620785.4	1.574652e-02	2.334222e-03	4.92823063	4.26112766	0.6297700	-0.6671030	0	0	0	0
ENSG00000113522.13	RAD50	RAD50	10111	NM_005732.3;NA	ENST00000378823.7;ENST00000416135.5;ENST00000434288.1;ENST00000453394.5;ENST00000455677.1	2.314355e-02	4.019400e-03	3.79392123	3.53951618	0.8383328	-0.2544050	1	0	0	0
ENSG00000113532.12	ST8SIA4	ST8SIA4	7903	NM_005668.5;NM_175052.2	ENST00000231461.9;ENST00000451528.2	9.995556e-03	1.228969e-03	1.79932777	2.15721742	1.2815499	0.3578896	0	0	0	0
ENSG00000113594.9	LIFR	LIFR	3977	NM_002310.5;NM_001127671.1;NA	ENST00000263409.8;ENST00000453190.6;ENST00000506990.5;ENST00000511561.1	8.695980e-03	1.022611e-03	2.13512660	1.48469204	0.6370884	-0.6504346	0	0	0	0
ENSG00000113595.14	TRIM23	TRIM23	373	NM_001656.3;NM_033228.2;NM_033227.2;NA	ENST00000231524.13;ENST00000274327.11;ENST00000381018.7;ENST00000513794.1	1.532932e-02	2.245672e-03	2.41163050	2.12671926	0.8207921	-0.2849112	0	0	0	0
ENSG00000113658.16	SMAD5	SMAD5	4090	NA;NM_001001419.2;NM_001001420.2	ENST00000506223.1;ENST00000507118.5;ENST00000507637.1;ENST00000509297.5;ENST00000511116.5;ENST00000515005.1;ENST00000545279.5;ENST00000545620.5	2.031225e-02	3.351376e-03	3.99452104	3.65924714	0.7926336	-0.3352739	0	0	0	0
ENSG00000113739.10	STC2	STC2	8614	NM_003714.2;NA	ENST00000265087.8;ENST00000518455.1;ENST00000520648.1	4.634005e-04	1.578500e-05	5.71736334	4.16342934	0.3405801	-1.5539340	0	0	0	0
ENSG00000113790.10	EHHADH	EHHADH	1962	NM_001166415.1;NA	ENST00000231887.7;ENST00000440662.1;ENST00000456310.5	3.251204e-02	6.468757e-03	1.64373655	1.34042132	0.8103880	-0.3033152	0	0	0	0
ENSG00000113810.15	SMC4	SMC4	10051	NM_005496.3;NM_001002800.2;NA	ENST00000344722.5;ENST00000357388.7;ENST00000462787.5;ENST00000465903.5;ENST00000467468.5;ENST00000469762.5;ENST00000472991.5;ENST00000485645.5;ENST00000485867.5;ENST00000489573.5;ENST00000490207.5;ENST00000497311.5	3.130262e-02	6.075750e-03	4.24696630	4.54669737	1.2309149	0.2997311	0	0	0	0
ENSG00000113812.13	ACTR8	ACTR8	93973	NM_022899.4;NA	ENST00000335754.7;ENST00000482349.5;ENST00000486794.1;ENST00000498740.1	1.194262e-02	1.591656e-03	3.20793449	2.98990693	0.8597401	-0.2180276	0	0	0	0
ENSG00000113924.11	HGD	HGD	3081	NM_000187.3;NA	ENST00000283871.9;ENST00000475447.2;ENST00000476082.2;ENST00000494453.1	4.921106e-02	1.163203e-02	1.25739933	2.23495314	1.9691238	0.9775538	0	0	0	0
ENSG00000114013.15	CD86	CD86	942	NM_176892.1;NM_175862.4;NM_006889.4;NM_001206925.1;NA;NM_001206924.1	ENST00000264468.9;ENST00000330540.6;ENST00000393627.6;ENST00000469710.5;ENST00000478741.1;ENST00000482356.5;ENST00000493101.5	6.708712e-04	2.734964e-05	3.03986739	3.62785259	1.5031461	0.5879852	0	0	0	0
ENSG00000114021.11	NIT2	NIT2	56954	NM_020202.4;NA	ENST00000394140.8;ENST00000497785.1	3.736033e-02	7.933040e-03	2.65330736	2.88024354	1.1703469	0.2269362	0	0	0	0
ENSG00000114026.21	OGG1	OGG1	4968	NM_002542.5;NM_016828.2;NM_016821.2;NM_016819.3;NA;NM_016826.2;NM_016829.2	ENST00000302003.11;ENST00000302008.12;ENST00000302036.11;ENST00000339511.9;ENST00000344629.11;ENST00000349503.9;ENST00000352937.5;ENST00000383826.9;ENST00000416333.1;ENST00000426518.5;ENST00000441094.5;ENST00000449570.6	5.983280e-03	6.058040e-04	2.36084200	2.65229589	1.2238730	0.2914539	1	0	0	0
ENSG00000114062.18	UBE3A	UBE3A	7337	NM_130838.1;NM_000462.3;NA;NM_130839.2	ENST00000232165.7;ENST00000397954.6;ENST00000428984.6;ENST00000438097.6;ENST00000566215.5;ENST00000604860.3;ENST00000614096.4;ENST00000625681.2;ENST00000625778.2;ENST00000626068.2;ENST00000626176.2;ENST00000626589.2;ENST00000628267.2;ENST00000628733.2;ENST00000628890.1;ENST00000629252.2;ENST00000629886.2;ENST00000630424.2;ENST00000630607.2;ENST00000630907.2;ENST00000635914.1;ENST00000636667.1;ENS…	3.468969e-02	7.125998e-03	4.97451956	4.67503365	0.8125419	-0.2994859	0	0	0	0
ENSG00000114125.13	RNF7	RNF7	9616	NM_014245.4;NA;NM_001201370.1	ENST00000273480.3;ENST00000393000.3;ENST00000480908.1	3.577052e-02	7.470827e-03	4.57680382	4.77134338	1.1443589	0.1945396	0	0	0	0
ENSG00000114209.14	PDCD10	PDCD10	11235	NM_007217.3;NA;NM_145859.1;NM_145860.1	ENST00000392750.6;ENST00000461494.5;ENST00000462725.6;ENST00000464360.5;ENST00000470131.5;ENST00000471885.5;ENST00000473645.6;ENST00000475915.6;ENST00000479121.5;ENST00000487947.6;ENST00000492139.5;ENST00000492396.5;ENST00000497056.6	1.745519e-02	2.686790e-03	5.12816107	5.39213294	1.2007800	0.2639719	0	0	0	0
ENSG00000114315.3	HES1	HES1	3280	NM_005524.3	ENST00000232424.3	1.016699e-02	1.262799e-03	4.62395013	4.13537321	0.7127278	-0.4885769	0	0	0	0
ENSG00000114346.13	ECT2	ECT2	1894	NM_018098.5;NA;NM_001258315.1;NM_001258316.1	ENST00000232458.9;ENST00000366090.6;ENST00000366254.2;ENST00000392692.7;ENST00000415665.5;ENST00000417960.5;ENST00000426894.5;ENST00000428567.5;ENST00000437296.1;ENST00000438041.5;ENST00000441497.6;ENST00000444250.1;ENST00000540509.5	5.974493e-03	6.043066e-04	3.90311507	4.29286457	1.3101659	0.3897495	0	0	0	0
ENSG00000114670.13	NEK11	NEK11	79858	NA;NM_001321220.1;NM_001321223.1;NM_001146003.1;NM_001321222.1;NM_145910.3	ENST00000356918.8;ENST00000383366.8;ENST00000507910.5;ENST00000508196.5;ENST00000510688.5;ENST00000510769.5;ENST00000511262.5	2.350898e-04	5.396610e-06	2.68905059	2.06852702	0.6504348	-0.6205236	0	0	0	0
ENSG00000114698.14	PLSCR4	PLSCR4	57088	NM_020353.2;NM_001128306.1;NM_001177304.1;NM_001128305.1;NA;NM_001128304.1	ENST00000354952.6;ENST00000383083.6;ENST00000433593.6;ENST00000446574.6;ENST00000460350.5;ENST00000460885.5;ENST00000476202.5;ENST00000481701.5;ENST00000493382.5;ENST00000498625.1	1.775367e-02	2.748077e-03	3.36403250	2.88730879	0.7186077	-0.4767237	0	0	0	0
ENSG00000114735.9	HEMK1	HEMK1	51409	NM_016173.4;NM_001317851.1;NA	ENST00000232854.8;ENST00000434410.5;ENST00000443894.1;ENST00000455834.5	1.035179e-02	1.292117e-03	1.70836738	1.30806003	0.7576968	-0.4003073	0	0	0	0
ENSG00000114812.12	VIPR1	VIPR1	7433	NM_001251885.1;NM_001251882.1;NM_001251883.1;NA;NM_001251884.1	ENST00000325123.4;ENST00000433647.5;ENST00000438259.6;ENST00000439731.5;ENST00000450274.5;ENST00000543411.5	2.579630e-03	1.880925e-04	2.11096259	1.36548141	0.5964689	-0.7454812	0	0	0	0
ENSG00000114861.18	FOXP1	FOXP1	27086	NM_001012505.1;NM_032682.5;NA;NM_001244816.1;NM_001244812.1;NM_001244815.1;NM_001244808.1;NM_001244814.1;NM_001244813.1;NM_001244810.1	ENST00000318779.7;ENST00000318789.8;ENST00000468577.5;ENST00000472382.5;ENST00000475937.5;ENST00000484350.5;ENST00000485326.6;ENST00000491238.5;ENST00000493089.5;ENST00000497355.5;ENST00000497553.2;ENST00000498215.5;ENST00000610810.4;ENST00000614176.4;ENST00000615603.4;ENST00000622151.4	4.728252e-05	5.548113e-07	3.95562094	3.54913258	0.7544576	-0.4064884	0	0	0	0
ENSG00000114867.20	EIF4G1	EIF4G1	1981	NM_182917.4;NM_198241.2;NM_198242.2;NM_001194947.1;NM_001194946.1;NM_198244.2;NA;NM_001291157.1;NM_004953.4	ENST00000342981.8;ENST00000346169.6;ENST00000350481.9;ENST00000352767.7;ENST00000382330.7;ENST00000392537.6;ENST00000411531.5;ENST00000414031.5;ENST00000421110.5;ENST00000424196.5;ENST00000426123.5;ENST00000427141.6;ENST00000427607.5;ENST00000427845.5;ENST00000428387.5;ENST00000434061.6;ENST00000435046.6;ENST00000440448.5;ENST00000441154.5;ENST00000444134.5;ENST00000444861.5;ENST00000448284.1;ENS…	1.624098e-02	2.449545e-03	6.54079664	6.79443046	1.1922062	0.2536338	0	0	0	0
ENSG00000114904.12	NEK4	NEK4	6787	NM_003157.4;NA;NM_001193533.1	ENST00000233027.9;ENST00000383721.8;ENST00000461689.5;ENST00000535191.5	8.458909e-03	9.786952e-04	2.87643236	2.60680948	0.8295364	-0.2696229	0	0	0	0
ENSG00000114956.19	DGUOK	DGUOK	1716	NM_001318860.1;NM_001318859.1;NR_134894.1	ENST00000264093.8;ENST00000348222.3;ENST00000629438.2	2.698071e-03	1.994936e-04	4.97418954	5.18426516	1.1567488	0.2100756	0	0	0	0
ENSG00000115042.9	FAHD2A	FAHD2A	51011	NM_016044.2;NA	ENST00000233379.8;ENST00000418606.1;ENST00000445649.1;ENST00000447036.5	2.743722e-02	5.062585e-03	2.35275312	2.70832225	1.2794902	0.3555691	0	0	0	0
ENSG00000115084.13	SLC35F5	SLC35F5	80255	NM_025181.3;NM_001330317.1;NA	ENST00000245680.6;ENST00000409342.1;ENST00000447673.1;ENST00000638402.1	4.929282e-02	1.165640e-02	4.31956949	4.13435769	0.8795199	-0.1852118	0	0	0	0
ENSG00000115091.11	ACTR3	ACTR3	10096	NM_005721.4;NA;NM_001277140.1	ENST00000263238.6;ENST00000415792.5;ENST00000443297.5;ENST00000535589.3	5.986382e-04	2.300567e-05	5.22822995	5.48697070	1.1964340	0.2587408	0	0	0	0
ENSG00000115145.9	STAM2	STAM2	10254	NM_005843.5	ENST00000263904.4	1.303069e-02	1.796093e-03	3.40635286	3.15635837	0.8408996	-0.2499945	0	0	0	0
ENSG00000115163.14	CENPA	CENPA	1058	NM_001042426.1;NM_001809.3	ENST00000233505.12;ENST00000335756.8	2.364944e-06	7.876684e-09	1.45362593	2.43246943	1.9708849	0.9788435	0	0	0	0
ENSG00000115170.13	ACVR1	ACVR1	90	NM_001105.4;NA;NM_001111067.2	ENST00000263640.7;ENST00000409283.6;ENST00000410057.6;ENST00000412025.5;ENST00000413751.1;ENST00000424669.5;ENST00000434821.5;ENST00000440523.5;ENST00000539637.5	1.277481e-02	1.748078e-03	4.24116603	3.97771591	0.8330932	-0.2634501	0	0	0	0
ENSG00000115233.11	PSMD14	PSMD14	10213	NM_005805.5;NA	ENST00000409682.7;ENST00000437630.1	6.616360e-03	6.956739e-04	5.29320038	5.57484623	1.2155808	0.2816459	0	0	0	0
ENSG00000115241.10	PPM1G	PPM1G	5496	NM_177983.2	ENST00000344034.4	1.367879e-03	7.723934e-05	5.35878405	5.61831559	1.1970899	0.2595315	0	0	0	0
ENSG00000115252.18	PDE1A	PDE1A	5136	NM_001258313.1;NM_001258314.1;NA;NM_001003683.2;NM_001258312.1	ENST00000351439.9;ENST00000358139.6;ENST00000409365.5;ENST00000410103.1;ENST00000435564.5	2.580633e-02	4.660972e-03	1.07540697	0.58597394	0.7123050	-0.4894330	0	0	0	0
ENSG00000115255.10	REEP6	REEP6	92840	NM_138393.1;NA	ENST00000233596.7;ENST00000395479.8	1.368733e-03	7.749798e-05	3.48139231	2.10310179	0.3846743	-1.3782905	0	0	0	0
ENSG00000115274.14	INO80B	INO80B	83444	NM_031288.3;NA	ENST00000233331.11;ENST00000409493.3;ENST00000409917.5;ENST00000431187.5	4.493929e-02	1.025469e-02	3.31481662	3.57539651	1.1979601	0.2605799	0	0	0	0
ENSG00000115275.11	MOGS	MOGS	7841	NM_006302.2;NA;NM_001146158.1	ENST00000233616.8;ENST00000409065.5;ENST00000414701.1;ENST00000448666.5;ENST00000452063.6	4.560996e-03	4.087509e-04	3.80294419	4.09454001	1.2239934	0.2915958	0	0	0	0
ENSG00000115289.13	PCGF1	PCGF1	84759	NM_032673.2	ENST00000233630.10	1.334672e-02	1.853167e-03	2.63457929	2.82675027	1.1424816	0.1921710	0	0	0	0
ENSG00000115295.19	CLIP4	CLIP4	79745	NM_001287527.1;NM_001287528.1;NA	ENST00000320081.9;ENST00000401605.5;ENST00000401617.6;ENST00000404424.5;ENST00000438819.1;ENST00000449202.5	2.025768e-02	3.336519e-03	1.67873756	2.17136359	1.4070036	0.4926260	0	0	0	0
ENSG00000115306.15	SPTBN1	SPTBN1	6711	NM_178313.2;NM_003128.2;NA	ENST00000333896.5;ENST00000356805.8;ENST00000389980.7;ENST00000615901.4	1.645045e-02	2.495890e-03	5.07300890	4.79925662	0.8271654	-0.2737523	0	0	0	0
ENSG00000115307.16	AUP1	AUP1	550	NM_181575.4	ENST00000377526.3	4.234294e-05	4.773236e-07	5.58878582	5.87034516	1.2155080	0.2815593	0	0	0	0
ENSG00000115317.11	HTRA2	HTRA2	27429	NM_013247.4;NM_145074.2;NM_001321727.1	ENST00000258080.7;ENST00000352222.7;ENST00000437202.1	1.474615e-02	2.123734e-03	3.24966323	3.42853993	1.1320022	0.1788767	0	0	0	0
ENSG00000115318.11	LOXL3	LOXL3	84695	NM_001289165.1;NM_001289164.1;NA	ENST00000264094.7;ENST00000393937.6;ENST00000409249.5;ENST00000409549.5;ENST00000409986.5;ENST00000413469.1;ENST00000420535.1	5.612145e-03	5.514921e-04	1.42419619	1.89510411	1.3859814	0.4709079	0	0	0	0
ENSG00000115325.13	DOK1	DOK1	1796	NM_001318867.1;NM_001318868.1;NM_001197260.1	ENST00000233668.9;ENST00000340004.6;ENST00000409429.5	4.740060e-02	1.107536e-02	2.70361937	2.46029654	0.8447973	-0.2433228	0	0	0	0
ENSG00000115415.18	STAT1	STAT1	6772	NM_007315.3;NM_139266.2;NA	ENST00000361099.7;ENST00000392322.7;ENST00000392323.6;ENST00000409465.5;ENST00000424722.5;ENST00000432058.1;ENST00000454414.5;ENST00000540176.5	1.042984e-03	5.135824e-05	6.48352328	7.11854752	1.5529638	0.6350242	0	0	0	0
ENSG00000115419.12	GLS	GLS	2744	NM_014905.4;NM_001256310.1;NA	ENST00000320717.7;ENST00000338435.8;ENST00000409215.5;ENST00000409428.5;ENST00000409626.5;ENST00000412247.1;ENST00000457316.5	1.757773e-03	1.095230e-04	3.37251659	3.69989486	1.2547311	0.3273783	0	0	0	0
ENSG00000115484.14	CCT4	CCT4	10575	NM_006430.3;NM_001256721.1	ENST00000394440.7;ENST00000544079.2	4.019560e-03	3.460166e-04	6.03491226	6.27874715	1.1841361	0.2438349	0	0	0	0
ENSG00000115523.16	GNLY	GNLY	10578	NM_006433.4;NM_012483.3;NM_001302758.1;NA	ENST00000263863.8;ENST00000409696.7;ENST00000524600.5;ENST00000526018.1	2.119505e-03	1.442254e-04	1.30737096	2.38072160	2.1043149	1.0733506	0	0	0	0
ENSG00000115539.13	PDCL3	PDCL3	79031	NM_024065.4;NA	ENST00000264254.10;ENST00000416255.5;ENST00000450127.1	1.357859e-03	7.611692e-05	4.25869215	4.53165612	1.2082877	0.2729640	0	0	0	0
ENSG00000115541.10	HSPE1	HSPE1	3336	NM_002157.2;NA	ENST00000233893.9;ENST00000409468.1;ENST00000409729.1	4.361238e-02	9.842904e-03	6.77201116	7.05982425	1.2207883	0.2878131	0	1	0	0
ENSG00000115641.18	FHL2	FHL2	2274	NM_001039492.2;NM_001318895.1;NM_001318898.1;NM_001318897.1;NM_001450.3;NM_001318896.1;NM_001318894.1;NA	ENST00000322142.12;ENST00000344213.8;ENST00000358129.8;ENST00000393352.7;ENST00000393353.7;ENST00000408995.5;ENST00000409177.5;ENST00000409807.5;ENST00000447958.1;ENST00000607522.1	1.497578e-02	2.176230e-03	4.76771265	4.22262350	0.6853491	-0.5450891	0	0	0	0
ENSG00000115648.13	MLPH	MLPH	79083	NM_024101.6;NM_001042467.2;NM_001281473.1;NM_001281474.1;NA	ENST00000264605.7;ENST00000338530.8;ENST00000409373.5;ENST00000410032.5;ENST00000415753.5;ENST00000422695.5;ENST00000429898.5;ENST00000434770.1;ENST00000436965.5;ENST00000437893.5	4.986328e-04	1.778276e-05	5.91883723	4.86155930	0.4805379	-1.0572779	0	0	0	0
ENSG00000115756.12	HPCAL1	HPCAL1	3241	NM_002149.3;NM_134421.2;NA;NM_001258358.1;NM_001258359.1;NM_001258357.1	ENST00000307845.7;ENST00000381765.7;ENST00000422133.1;ENST00000423674.5;ENST00000613496.4;ENST00000620771.4;ENST00000622018.4	6.164372e-03	6.282504e-04	3.16003564	3.48912521	1.2562204	0.3290896	0	0	0	0
ENSG00000115758.12	ODC1	ODC1	4953	NM_001287188.1;NM_001287189.1;NA	ENST00000234111.8;ENST00000405333.5;ENST00000443218.1	2.461941e-03	1.756493e-04	4.05593978	4.80560713	1.6814051	0.7496673	0	0	0	0
ENSG00000115828.15	QPCT	QPCT	25797	NM_012413.3;NA	ENST00000338415.7;ENST00000404976.5;ENST00000444022.1	4.658535e-02	1.080849e-02	2.37879048	2.82290999	1.3604835	0.4441195	0	0	0	0
ENSG00000115840.13	SLC25A12	SLC25A12	8604	NM_003705.4	ENST00000422440.6	1.487701e-03	8.766430e-05	3.30618296	3.03392392	0.8280220	-0.2722590	0	0	0	0
ENSG00000115841.19	RMDN2	RMDN2	151393	NM_144713.4;NM_001170791.2;NA;NM_001170792.2;NM_001170793.2	ENST00000234195.7;ENST00000354545.6;ENST00000402091.3;ENST00000406384.5;ENST00000407257.5;ENST00000414644.5;ENST00000417700.6;ENST00000425641.1;ENST00000442857.5	3.367650e-02	6.820393e-03	1.47619925	1.10549504	0.7734049	-0.3707042	0	0	0	0
ENSG00000115896.15	PLCL1	PLCL1	5334	NM_006226.3;NA	ENST00000428675.5;ENST00000437704.3;ENST00000487695.6	1.069523e-03	5.301353e-05	1.42331161	0.71844184	0.6134979	-0.7048698	0	0	0	0
ENSG00000115919.14	KYNU	KYNU	8942	NM_003937.2;NM_001032998.1;NM_001199241.1;NA	ENST00000264170.8;ENST00000375773.6;ENST00000409512.5;ENST00000410015.6;ENST00000612147.4;ENST00000613664.1;ENST00000621320.4	1.819833e-02	2.854497e-03	0.79242443	1.80515763	2.0177301	1.0127332	0	0	0	0
ENSG00000115946.7	PNO1	PNO1	56902	NM_020143.2	ENST00000263657.6	1.998104e-03	1.317668e-04	3.63566829	3.90200340	1.2027486	0.2663351	0	0	0	0
ENSG00000115956.9	PLEK	PLEK	5341	NM_002664.2	ENST00000234313.7	1.259122e-03	6.769406e-05	3.66341879	4.39937961	1.6655063	0.7359608	0	0	0	0
ENSG00000116005.11	PCYOX1	PCYOX1	51449	NA;NM_016297.3	ENST00000264441.9;ENST00000414812.5;ENST00000422380.5;ENST00000433351.6;ENST00000451279.1	4.109202e-03	3.558389e-04	4.88753839	4.59210419	0.8148271	-0.2954342	0	0	0	0
ENSG00000116117.17	PARD3B	PARD3B	117583	NM_205863.3;NA;NM_152526.5;NM_001302769.1	ENST00000349953.7;ENST00000351153.5;ENST00000358768.6;ENST00000406610.6;ENST00000462231.5;ENST00000613457.4;ENST00000614500.3;ENST00000622699.2	1.993723e-02	3.265691e-03	1.56761913	1.24260096	0.7982883	-0.3250182	0	0	0	0
ENSG00000116128.10	BCL9	BCL9	607	NM_004326.3	ENST00000234739.7	5.357641e-04	1.979329e-05	3.36419346	2.93183157	0.7410476	-0.4323619	0	0	0	0
ENSG00000116138.12	DNAJC16	DNAJC16	23341	NA;NM_015291.3;NM_001287811.1	ENST00000375838.5;ENST00000375847.7;ENST00000375849.5;ENST00000616884.4	4.034547e-03	3.479270e-04	2.82582127	2.50754024	0.8020249	-0.3182810	0	0	0	0
ENSG00000116151.13	MORN1	MORN1	79906	NM_001301060.1;NM_024848.2;NA	ENST00000378529.7;ENST00000378531.7;ENST00000449373.2;ENST00000494279.2	2.676382e-02	4.891706e-03	1.19551484	0.73466774	0.7265595	-0.4608471	0	0	0	0
ENSG00000116161.17	CACYBP	CACYBP	27101	NM_014412.2;NA;NM_001007214.1	ENST00000367679.6;ENST00000405362.1;ENST00000406752.1;ENST00000426793.1;ENST00000613570.4	5.849578e-03	5.856772e-04	4.90711005	5.27549556	1.2909074	0.3683855	0	0	0	0
ENSG00000116171.17	SCP2	SCP2	6342	NM_001193600.1;NM_001007098.2;NM_002979.4;NM_001193599.1;NM_001007250.2;NM_001007099.2;NA;NM_001193617.1	ENST00000371509.8;ENST00000371513.9;ENST00000371514.7;ENST00000407246.6;ENST00000408941.7;ENST00000430330.6;ENST00000435345.6;ENST00000478274.6;ENST00000484100.5;ENST00000488965.1;ENST00000528311.5;ENST00000529363.2;ENST00000640998.1	4.217126e-02	9.386758e-03	5.81981877	5.64212438	0.8841148	-0.1776944	0	0	0	0
ENSG00000116191.17	RALGPS2	RALGPS2	55103	NA;NM_001286247.1;NM_152663.4	ENST00000324778.5;ENST00000367632.2;ENST00000367634.6;ENST00000367635.7;ENST00000415888.1	5.399405e-03	5.209612e-04	3.97557364	3.30016337	0.6261541	-0.6754103	0	0	0	0
ENSG00000116221.15	MRPL37	MRPL37	51253	NA;NM_016491.3;NM_001330602.1	ENST00000336230.10;ENST00000360840.9;ENST00000398219.2;ENST00000605337.5	1.522886e-03	9.028381e-05	4.96657457	5.27687832	1.2399687	0.3103037	0	0	0	0
ENSG00000116299.16	KIAA1324	KIAA1324	57535	NM_001284352.1;NA;NM_001267048.1	ENST00000369939.7;ENST00000457623.6;ENST00000526264.5;ENST00000529753.5;ENST00000531664.5;ENST00000533147.5;ENST00000534476.5	2.337165e-02	4.068124e-03	6.29197620	5.61695500	0.6263230	-0.6750212	0	0	0	0
ENSG00000116406.18	EDEM3	EDEM3	80267	NM_025191.3;NM_001319960.1	ENST00000318130.12;ENST00000367512.7	5.621704e-03	5.530678e-04	4.08572192	3.74340608	0.7887741	-0.3423158	0	0	0	0
ENSG00000116455.13	WDR77	WDR77	79084	NM_001317062.1;NA	ENST00000235090.9;ENST00000449340.1	1.005788e-02	1.243510e-03	3.52111086	3.80065880	1.2138145	0.2795479	0	0	0	0
ENSG00000116539.12	ASH1L	ASH1L	55870	NA;NM_018489.2	ENST00000368346.7;ENST00000392403.7;ENST00000548830.1	9.705384e-05	1.531696e-06	4.17974690	3.69576745	0.7150027	-0.4839795	0	0	0	0
ENSG00000116580.18	GON4L	GON4L	54856	NA;NM_001282861.1;NM_001282858.1;NM_001282856.1	ENST00000271883.9;ENST00000361040.9;ENST00000368331.5;ENST00000437809.5;ENST00000615926.4;ENST00000620426.4;ENST00000622608.1	4.774912e-02	1.118615e-02	3.38140318	3.20289666	0.8836172	-0.1785065	0	0	0	0
ENSG00000116604.17	MEF2D	MEF2D	4209	NM_005920.3;NM_001271629.1;NA	ENST00000348159.8;ENST00000360595.7;ENST00000368240.6;ENST00000464356.6;ENST00000489057.1	5.975879e-04	2.290407e-05	3.55881775	3.25422581	0.8096712	-0.3045919	0	0	0	0
ENSG00000116649.9	SRM	SRM	6723	NM_003132.2;NA	ENST00000376957.6;ENST00000465788.1;ENST00000487300.1;ENST00000490101.1	1.884250e-02	3.001709e-03	4.57089217	4.91283468	1.2674620	0.3419425	0	0	0	0
ENSG00000116667.12	C1orf21	C1orf21	81563	NM_030806.3	ENST00000235307.6	3.743849e-04	1.139499e-05	3.68891658	2.57614641	0.4624053	-1.1127702	0	0	0	0
ENSG00000116678.19	LEPR	LEPR	3953	NM_001198687.1;NM_002303.5;NA;NM_001003680.3;NM_001003679.3;NM_001198689.1	ENST00000344610.12;ENST00000349533.10;ENST00000371058.1;ENST00000371059.7;ENST00000371060.7;ENST00000616738.4	8.201494e-04	3.723367e-05	1.69129956	0.88587877	0.5721952	-0.8054208	0	0	0	0
ENSG00000116691.10	MIIP	MIIP	60672	NM_021933.3	ENST00000235332.5	3.313056e-02	6.656330e-03	1.94435272	2.20990019	1.2020921	0.2655475	0	0	0	0
ENSG00000116701.14	NCF2	NCF2	4688	NM_000433.3;NM_001127651.2;NM_001190794.1;NM_001190789.1;NA	ENST00000367535.7;ENST00000367536.5;ENST00000413720.5;ENST00000418089.5;ENST00000419402.1;ENST00000420553.5	1.802503e-03	1.135052e-04	3.14452100	3.79958940	1.5746906	0.6550684	0	0	0	0
ENSG00000116729.13	WLS	WLS	79971	NM_024911.6;NM_001002292.3;NA;NM_001193334.1	ENST00000262348.8;ENST00000354777.6;ENST00000370971.1;ENST00000370973.2;ENST00000370976.7;ENST00000471243.2;ENST00000530486.5;ENST00000533537.5;ENST00000534713.5	1.751175e-02	2.698188e-03	3.97829795	3.36605534	0.6541790	-0.6122426	0	0	0	0
ENSG00000116824.4	CD2	CD2	914	NA;NM_001767.3	ENST00000369477.1;ENST00000369478.3	7.003100e-03	7.614561e-04	2.87636988	3.69257313	1.7607661	0.8162032	0	0	0	0
ENSG00000116830.11	TTF2	TTF2	8458	NM_003594.3;NA	ENST00000369466.8;ENST00000427271.1	3.591078e-02	7.504911e-03	1.55984433	1.81151410	1.1905843	0.2516698	0	0	0	0
ENSG00000116863.10	ADPRHL2	ADPRHL2	54936	NM_017825.2	ENST00000373178.4	2.606546e-02	4.725333e-03	3.91580975	4.13190163	1.1615827	0.2160919	0	0	0	0
ENSG00000116885.18	OSCP1	OSCP1	127700	NM_145047.4;NM_206837.2;NM_001330493.1;NA	ENST00000235532.9;ENST00000354267.3;ENST00000356637.9;ENST00000433045.6;ENST00000445843.7;ENST00000468441.5	2.594462e-02	4.697590e-03	3.33007430	2.94356586	0.7649787	-0.3865084	0	0	0	0
ENSG00000116898.11	MRPS15	MRPS15	64960	NM_031280.3	ENST00000373116.5	1.037376e-03	5.102894e-05	5.34325947	5.66866033	1.2530125	0.3254009	0	0	0	0
ENSG00000117009.11	KMO	KMO	8564	NA;NM_003679.4	ENST00000366555.5;ENST00000366557.8;ENST00000366558.7;ENST00000366559.8	1.003790e-02	1.239051e-03	0.33626008	1.12699068	1.7299503	0.7907306	0	0	0	0
ENSG00000117036.11	ETV3	ETV3	2117	NM_005240.1;NM_001145312.1	ENST00000326786.4;ENST00000368192.8	2.652950e-02	4.836644e-03	3.59974634	3.34621535	0.8388408	-0.2535310	0	0	0	0
ENSG00000117091.9	CD48	CD48	962	NA;NM_001778.3;NM_001256030.1	ENST00000368045.3;ENST00000368046.7;ENST00000613788.1	1.539723e-02	2.264298e-03	3.70331933	4.34149488	1.5563597	0.6381755	0	0	0	0
ENSG00000117139.16	KDM5B	KDM5B	10765	NA;NM_001314042.1	ENST00000235790.8;ENST00000367264.6;ENST00000367265.7	3.128790e-02	6.071289e-03	4.70465336	4.37740699	0.7970564	-0.3272464	0	0	0	0
ENSG00000117143.13	UAP1	UAP1	6675	NM_001324116.1;NA;NM_001324113.1	ENST00000271469.7;ENST00000367924.1;ENST00000367925.5;ENST00000367926.8	8.916236e-03	1.056279e-03	5.76706777	5.45739977	0.8068274	-0.3096680	0	0	0	0
ENSG00000117228.9	GBP1	GBP1	2633	NM_002053.2	ENST00000370473.4	3.623523e-04	1.060172e-05	4.19297678	5.21250477	2.0272556	1.0195280	0	0	0	0
ENSG00000117262.18	GPR89A	GPR89A	653519	NM_001097612.1;NA;NM_001097613.2	ENST00000313835.13;ENST00000462900.2;ENST00000534502.5	1.785810e-02	2.773515e-03	3.98800314	3.75425923	0.8504251	-0.2337439	0	0	0	0
ENSG00000117280.12	RAB29	RAB29	8934	NM_001135662.1;NM_003929.2;NA;NM_001135664.1;NM_001135663.1	ENST00000235932.8;ENST00000367139.7;ENST00000414729.1;ENST00000437324.6;ENST00000446390.6	1.191677e-02	1.586989e-03	2.82553242	3.20403983	1.2999962	0.3785074	0	0	1	0
ENSG00000117298.14	ECE1	ECE1	1889	NM_001113349.1;NM_001113347.1;NM_001397.2;NM_001113348.1;NA	ENST00000264205.10;ENST00000357071.8;ENST00000374893.10;ENST00000415912.6;ENST00000436918.6;ENST00000473505.5;ENST00000481130.6;ENST00000527991.2	1.802503e-03	1.135733e-04	5.62156004	5.14268432	0.7175366	-0.4788757	0	0	0	0
ENSG00000117305.14	HMGCL	HMGCL	3155	NA;NM_000191.2;NM_001166059.1	ENST00000235958.4;ENST00000374490.7;ENST00000436439.6	1.590676e-03	9.658491e-05	4.46647434	4.09205844	0.7714177	-0.3744159	0	0	0	0
ENSG00000117335.19	CD46	CD46	4179	NM_172359.2;NM_172350.2;NM_153826.3;NM_172353.2;NM_002389.4;NM_172361.2;NM_172352.2;NM_172351.2;NA	ENST00000322875.8;ENST00000322918.9;ENST00000354848.5;ENST00000357714.5;ENST00000358170.6;ENST00000360212.6;ENST00000367041.5;ENST00000367042.5;ENST00000367047.5;ENST00000462968.2;ENST00000480003.5	1.695413e-02	2.596633e-03	6.05213921	5.77815434	0.8270320	-0.2739849	0	0	0	0
ENSG00000117394.20	SLC2A1	SLC2A1	6513	NA;NM_006516.2	ENST00000372500.4;ENST00000426263.7;ENST00000460369.3;ENST00000475162.3	1.581798e-02	2.348867e-03	4.05739717	4.52276959	1.3806737	0.4653724	0	0	0	0
ENSG00000117395.12	EBNA1BP2	EBNA1BP2	10969	NM_006824.2;NM_001159936.1	ENST00000236051.2;ENST00000431635.6	3.333376e-03	2.688427e-04	5.42427156	5.71068103	1.2196012	0.2864095	0	0	0	0
ENSG00000117399.13	CDC20	CDC20	991	NM_001255.2;NA	ENST00000310955.10;ENST00000372462.1	6.201346e-05	8.007476e-07	3.16837435	4.14779084	1.9716678	0.9794165	0	0	0	0
ENSG00000117408.10	IPO13	IPO13	9670	NA;NM_014652.3	ENST00000372339.3;ENST00000372343.7	2.567717e-02	4.627311e-03	3.22492549	3.42090705	1.1455033	0.1959816	0	0	0	0
ENSG00000117410.13	ATP6V0B	ATP6V0B	533	NM_001039457.2;NA;NM_004047.4;NM_001294333.1	ENST00000236067.8;ENST00000471859.6;ENST00000472174.6;ENST00000472505.6;ENST00000498664.1;ENST00000532642.5	1.629902e-02	2.467239e-03	5.97896627	6.25925655	1.2144392	0.2802903	0	0	0	0
ENSG00000117419.14	ERI3	ERI3	79033	NM_001301698.1;NA	ENST00000372257.6;ENST00000372259.9;ENST00000452396.5;ENST00000456170.5;ENST00000457571.1	2.504569e-02	4.467311e-03	4.64950983	4.85802313	1.1554968	0.2085133	0	0	0	0
ENSG00000117479.12	SLC19A2	SLC19A2	10560	NM_006996.2;NM_001319667.1	ENST00000236137.9;ENST00000367804.4	1.956833e-03	1.272664e-04	3.46942594	2.88730877	0.6679828	-0.5821172	0	0	0	0
ENSG00000117480.15	FAAH	FAAH	2166	NM_001441.2	ENST00000243167.8	2.266961e-02	3.906430e-03	3.18752939	2.65455844	0.6911300	-0.5329710	0	0	0	0
ENSG00000117519.15	CNN3	CNN3	1266	NM_001839.4;NM_001286055.1;NA;NM_001286056.1	ENST00000370206.8;ENST00000394202.8;ENST00000415017.1;ENST00000545882.5	2.389992e-02	4.190692e-03	6.64306205	6.24308186	0.7578687	-0.3999802	0	0	0	0
ENSG00000117525.13	F3	F3	2152	NM_001993.4;NM_001178096.1	ENST00000334047.11;ENST00000370207.4	3.719451e-02	7.862866e-03	3.19560722	2.64548476	0.6829622	-0.5501225	0	0	0	0
ENSG00000117594.9	HSD11B1	HSD11B1	3290	NA;NM_005525.3;NM_001206741.1	ENST00000261465.5;ENST00000367027.4;ENST00000367028.6;ENST00000615289.4	4.561928e-02	1.048383e-02	0.98660956	1.62078242	1.5520477	0.6341729	0	0	0	0
ENSG00000117595.10	IRF6	IRF6	3664	NM_006147.3;NA;NM_001206696.1	ENST00000367021.7;ENST00000456314.1;ENST00000542854.5	2.255692e-02	3.873043e-03	4.93007061	4.44433170	0.7141312	-0.4857389	0	0	0	0
ENSG00000117614.9	SYF2	SYF2	25949	NM_015484.4;NM_207170.3	ENST00000236273.8;ENST00000354361.3	4.291030e-02	9.615020e-03	5.37444958	5.22057251	0.8988317	-0.1538771	0	0	0	0
ENSG00000117625.13	RCOR3	RCOR3	55758	NM_018254.3;NM_001136224.2;NM_001136223.1;NM_001136225.1;NA	ENST00000367005.8;ENST00000367006.8;ENST00000419091.6;ENST00000452621.6;ENST00000529763.5;ENST00000533469.5;ENST00000534460.5;ENST00000534478.5	5.328164e-03	5.094463e-04	4.19762535	3.79801001	0.7580604	-0.3996153	0	0	0	0
ENSG00000117632.22	STMN1	STMN1	3925	NM_203399.1;NA;NM_203401.1;NM_001145454.2;NM_005563.3	ENST00000357865.6;ENST00000374291.5;ENST00000399728.5;ENST00000426559.6;ENST00000446334.1;ENST00000455785.6	1.186166e-02	1.571749e-03	6.21084614	6.53168214	1.2490541	0.3208360	0	0	0	0
ENSG00000117650.12	NEK2	NEK2	4751	NM_001204183.1;NM_002497.3;NM_001204182.1	ENST00000366998.4;ENST00000366999.8;ENST00000540251.5	1.183655e-02	1.566602e-03	3.25431943	3.78193136	1.4415411	0.5276119	0	0	0	0
ENSG00000117713.18	ARID1A	ARID1A	8289	NM_006015.4;NA;NM_139135.2	ENST00000324856.11;ENST00000374152.7;ENST00000430799.7;ENST00000457599.6;ENST00000524572.1;ENST00000615191.4;ENST00000636219.1;ENST00000637465.1	1.371884e-02	1.924801e-03	4.32860484	4.07757398	0.8402958	-0.2510309	0	0	0	0
ENSG00000117724.12	CENPF	CENPF	1063	NM_016343.3;NA	ENST00000366955.7;ENST00000614578.1	9.421661e-03	1.134500e-03	2.98032633	3.42652619	1.3624468	0.4461999	0	0	0	0
ENSG00000117791.15	2025-03-02	2025-03-02	54996	NM_001331042.1;NM_001317338.1;NA	ENST00000359316.6;ENST00000366913.7;ENST00000425560.1	6.666697e-03	7.051137e-04	3.11423313	2.49233341	0.6498147	-0.6218997	0	0	0	0
ENSG00000118058.20	KMT2A	KMT2A	4297	NM_005933.3;NA;NM_001197104.1	ENST00000389506.9;ENST00000392873.3;ENST00000527869.6;ENST00000529852.1;ENST00000531904.6;ENST00000532204.5;ENST00000533790.1;ENST00000534358.5	2.137192e-02	3.582063e-03	3.13067619	2.86346071	0.8309217	-0.2672155	0	0	0	0
ENSG00000118096.7	IFT46	IFT46	56912	NM_020153.3;NM_001168618.1;NA	ENST00000264020.6;ENST00000264021.7;ENST00000528378.5;ENST00000530872.5;ENST00000531939.5;ENST00000533918.5;ENST00000534114.5;ENST00000534156.5	1.629885e-02	2.466208e-03	4.12685954	3.77120272	0.7815138	-0.3556568	0	0	0	0
ENSG00000118193.11	KIF14	KIF14	9928	NM_014875.2;NM_001305792.1	ENST00000367350.4;ENST00000614960.4	6.070941e-03	6.171730e-04	0.44709233	1.01352114	1.4808534	0.5664288	0	1	0	0
ENSG00000118217.5	ATF6	ATF6	22926	NM_007348.3	ENST00000367942.3	1.215900e-02	1.633577e-03	4.32207375	4.10896089	0.8626739	-0.2131129	0	0	0	0
ENSG00000118260.14	CREB1	CREB1	1385	NM_001320793.1;NA;NM_134442.4	ENST00000353267.7;ENST00000414681.1;ENST00000421139.5;ENST00000430624.5;ENST00000432329.6;ENST00000445803.5;ENST00000448277.5;ENST00000452474.5;ENST00000455757.1;ENST00000457101.5	4.479775e-02	1.020322e-02	2.59159597	2.43938389	0.8998696	-0.1522121	0	0	0	0
ENSG00000118369.12	USP35	USP35	57558	NA;NM_020798.2	ENST00000526425.1;ENST00000528910.5;ENST00000529308.5;ENST00000530267.5	4.480718e-02	1.020766e-02	1.36507464	1.03370114	0.7947795	-0.3313735	0	0	0	0
ENSG00000118482.11	PHF3	PHF3	23469	NM_001290259.1;NM_015153.3;NA;NM_001290260.1	ENST00000262043.7;ENST00000393387.5;ENST00000481385.6;ENST00000494284.6;ENST00000505138.1;ENST00000506783.5;ENST00000509330.5;ENST00000514822.1;ENST00000515594.5	3.387324e-02	6.873233e-03	4.33755801	4.11354531	0.8561807	-0.2240127	0	0	0	0
ENSG00000118503.14	TNFAIP3	TNFAIP3	7128	NA;NM_001270507.1	ENST00000237289.8;ENST00000420009.5;ENST00000421450.1;ENST00000433680.1;ENST00000612899.4;ENST00000614035.4;ENST00000615468.4;ENST00000619035.4;ENST00000620204.3;ENST00000621150.3	2.892876e-02	5.450454e-03	3.35667177	3.85208209	1.4097216	0.4954103	0	0	0	0
ENSG00000118508.4	RAB32	RAB32	10981	NM_006834.4	ENST00000367495.3	7.823961e-04	3.447739e-05	3.92682426	4.26275559	1.2621920	0.3359313	0	0	0	0
ENSG00000118513.18	MYB	MYB	4602	NA;NM_001130173.1;NM_001161659.1;NM_001130172.1;NM_001161657.1;NM_001161656.1;NM_001161660.1	ENST00000316528.12;ENST00000341911.9;ENST00000367814.8;ENST00000420123.6;ENST00000430686.2;ENST00000442647.6;ENST00000525369.5;ENST00000527615.5;ENST00000528774.5;ENST00000533624.5;ENST00000534044.5;ENST00000534121.5;ENST00000616088.4;ENST00000618728.4	5.625892e-03	5.537681e-04	4.77872631	4.11752481	0.6323514	-0.6612015	0	0	0	0
ENSG00000118579.12	MED28	MED28	80306	NM_025205.4	ENST00000237380.11	2.214612e-02	3.765157e-03	2.62624709	2.40691346	0.8589621	-0.2193336	0	0	0	0
ENSG00000118640.10	VAMP8	VAMP8	8673	NM_003761.4;NA	ENST00000263864.9;ENST00000409760.1;ENST00000432071.1	5.351299e-03	5.127551e-04	7.14336091	7.40848589	1.2017402	0.2651250	0	0	0	0
ENSG00000118655.4	DCLRE1B	DCLRE1B	64858	NM_001319946.1	ENST00000369563.3	1.933515e-02	3.126753e-03	1.84659878	2.05139579	1.1525242	0.2047970	1	0	0	0
ENSG00000118705.16	RPN2	RPN2	6185	NM_001324299.1;NM_001135771.2;NA	ENST00000237530.10;ENST00000373622.9;ENST00000373632.8;ENST00000437329.5;ENST00000456102.5;ENST00000456400.1	1.335089e-02	1.855817e-03	7.44690158	7.66839600	1.1659407	0.2214944	0	0	0	0
ENSG00000118707.9	TGIF2	TGIF2	60436	NM_021809.6;NM_001199513.1;NA;NM_001199515.1	ENST00000373872.8;ENST00000373874.6;ENST00000557885.1;ENST00000558028.5;ENST00000558465.1;ENST00000560025.1;ENST00000561398.1;ENST00000611732.4	6.802747e-03	7.265633e-04	2.20649064	2.82907634	1.5396321	0.6225857	0	0	0	0
ENSG00000118816.9	CCNI	CCNI	10983	NM_006835.2;NA	ENST00000237654.8;ENST00000505609.5;ENST00000507788.1;ENST00000513774.1;ENST00000515468.1	1.001454e-03	4.898367e-05	7.30804233	7.03852241	0.8295956	-0.2695199	0	0	0	0
ENSG00000118849.9	RARRES1	RARRES1	5918	NM_206963.1;NM_002888.3	ENST00000237696.9;ENST00000479756.1	3.698827e-03	3.090984e-04	3.04473898	4.01665812	1.9614481	0.9719191	0	0	0	0
ENSG00000118855.18	MFSD1	MFSD1	64747	NA;NM_001167903.1;NM_001289407.1	ENST00000264266.12;ENST00000392813.8;ENST00000415822.6;ENST00000465739.5;ENST00000474670.6;ENST00000477743.1;ENST00000482835.1;ENST00000486568.5;ENST00000491804.1;ENST00000622669.4	1.171876e-02	1.543206e-03	5.18368057	5.42639390	1.1832159	0.2427133	0	0	0	0
ENSG00000118898.15	PPL	PPL	5493	NM_002705.4;NA	ENST00000345988.6;ENST00000590782.6;ENST00000592772.1	3.186485e-04	8.833205e-06	2.64348321	1.62791299	0.4946328	-1.0155702	0	1	0	0
ENSG00000118965.14	WDR35	WDR35	57539	NM_020779.3;NM_001006657.1;NA	ENST00000281405.8;ENST00000345530.7;ENST00000453014.1	9.582259e-04	4.611173e-05	2.55231786	2.12253712	0.7423746	-0.4297807	0	0	0	0
ENSG00000119231.10	SENP5	SENP5	205564	NM_152699.4;NA;NM_001308045.1	ENST00000323460.9;ENST00000419026.5;ENST00000434433.1;ENST00000445299.6;ENST00000448068.5	5.069022e-03	4.732403e-04	2.63187712	2.97287444	1.2666319	0.3409973	0	0	0	0
ENSG00000119403.13	PHF19	PHF19	26147	NM_001009936.2;NM_015651.2;NM_001286842.1;NA;NM_001286840.1	ENST00000312189.10;ENST00000373896.7;ENST00000419155.5;ENST00000436309.5;ENST00000439674.1;ENST00000453868.5;ENST00000456291.1;ENST00000616568.4	1.771878e-03	1.109466e-04	2.90135582	3.37236591	1.3860796	0.4710101	0	0	0	0
ENSG00000119421.6	NDUFA8	NDUFA8	4702	NM_014222.2	ENST00000373768.3	4.190631e-02	9.297721e-03	5.58307768	5.82505023	1.1826085	0.2419726	0	0	0	0
ENSG00000119487.16	MAPKAP1	MAPKAP1	79109	NM_001006617.1;NM_024117.3;NA;NM_001006620.1;NM_001006619.1;NM_001006618.1;NM_001006621.1	ENST00000265960.7;ENST00000350766.7;ENST00000373496.3;ENST00000373498.5;ENST00000373503.7;ENST00000373511.6;ENST00000394060.7;ENST00000394063.5;ENST00000420643.5;ENST00000427078.5;ENST00000433483.1;ENST00000444226.1;ENST00000468896.1	4.671364e-03	4.215143e-04	4.52302874	4.70262072	1.1325635	0.1795920	0	0	0	0
ENSG00000119522.16	DENND1A	DENND1A	57706	NA;NM_024820.2;NM_020946.1	ENST00000373618.1;ENST00000373620.7;ENST00000373624.6;ENST00000394215.6	2.027947e-02	3.342236e-03	2.59063411	2.80355598	1.1590332	0.2129219	0	0	0	0
ENSG00000119596.17	YLPM1	YLPM1	56252	NM_019589.2;NA	ENST00000325680.11;ENST00000547879.5;ENST00000552421.5;ENST00000554107.2	8.911280e-07	1.917779e-09	3.86495368	3.52148122	0.7881420	-0.3434725	0	0	0	0
ENSG00000119636.15	BBOF1	BBOF1	80127	NM_025057.2;NA	ENST00000394009.4;ENST00000463558.3;ENST00000464394.5	2.267394e-06	7.319420e-09	2.99169770	2.16629643	0.5643252	-0.8254013	0	0	0	0
ENSG00000119638.12	NEK9	NEK9	91754	NM_033116.4;NA	ENST00000238616.9;ENST00000553823.5;ENST00000557673.5	6.410010e-07	9.317682e-10	3.82578831	3.40750156	0.7483127	-0.4182868	0	0	0	0
ENSG00000119650.12	IFT43	IFT43	112752	NM_052873.2;NM_001102564.1;NM_001255995.1	ENST00000238628.10;ENST00000314067.10;ENST00000556742.1	1.079018e-03	5.418312e-05	4.10628221	3.76978177	0.7919601	-0.3365004	0	0	0	0
ENSG00000119661.14	DNAL1	DNAL1	83544	NA;NM_031427.3;NM_001201366.1	ENST00000311089.7;ENST00000553645.6;ENST00000554113.5;ENST00000554339.5;ENST00000554871.5;ENST00000555631.6;ENST00000555919.7;ENST00000559993.1	1.459264e-04	2.793339e-06	2.21685554	1.68880595	0.6934917	-0.5280496	0	0	0	0
ENSG00000119669.4	IRF2BPL	IRF2BPL	64207	NM_024496.3	ENST00000238647.4	3.576459e-05	3.683481e-07	3.47597374	3.03657190	0.7374403	-0.4394018	0	0	0	0
ENSG00000119673.14	ACOT2	ACOT2	10965	NM_006821.5;NA	ENST00000238651.9;ENST00000613168.1;ENST00000622407.4	1.956833e-03	1.273323e-04	3.73241190	3.32161149	0.7522059	-0.4108004	0	0	0	0
ENSG00000119684.15	MLH3	MLH3	27030	NM_001040108.1;NM_014381.2;NA	ENST00000355774.6;ENST00000380968.6;ENST00000553263.1;ENST00000553713.5;ENST00000556257.5;ENST00000556740.5;ENST00000557648.1	2.167081e-04	4.742126e-06	2.28640809	1.83396012	0.7308018	-0.4524480	1	0	0	0
ENSG00000119685.19	TTLL5	TTLL5	23093	NA;NM_015072.4	ENST00000286650.9;ENST00000298832.13;ENST00000554510.5;ENST00000555018.3;ENST00000556893.5;ENST00000556977.5;ENST00000557636.5	2.640411e-05	2.322138e-07	3.04569487	2.66265442	0.7668198	-0.3830404	0	0	0	0
ENSG00000119686.9	FLVCR2	FLVCR2	55640	NM_017791.2;NM_001195283.1;NA	ENST00000238667.8;ENST00000539311.5;ENST00000553341.5;ENST00000553587.5;ENST00000554580.5;ENST00000555027.1;ENST00000555058.5;ENST00000556856.1	6.970133e-06	3.142917e-08	0.96627562	1.69665813	1.6590789	0.7303825	0	0	0	0
ENSG00000119688.20	ABCD4	ABCD4	5826	NM_005050.3;NA	ENST00000356924.8;ENST00000555904.1;ENST00000556517.1;ENST00000556971.1;ENST00000557588.5	1.043519e-03	5.143809e-05	2.81695192	2.49200224	0.7983262	-0.3249497	0	0	0	0
ENSG00000119689.14	DLST	DLST	1743	NM_001933.4;NA	ENST00000334220.8;ENST00000554806.5;ENST00000626051.1	1.071643e-05	6.040207e-08	5.01627316	4.73187804	0.8210858	-0.2843951	0	0	0	0
ENSG00000119699.7	TGFB3	TGFB3	7043	NM_003239.3;NA	ENST00000238682.7;ENST00000556285.1	8.652472e-04	4.016776e-05	4.81583186	4.05760235	0.5912214	-0.7582295	0	0	0	0
ENSG00000119707.13	RBM25	RBM25	58517	NM_021239.2;NA	ENST00000261973.11;ENST00000525161.5;ENST00000525321.5;ENST00000526754.5;ENST00000527432.5;ENST00000531500.5;ENST00000532192.1	1.393117e-02	1.968752e-03	4.11766057	3.93532183	0.8812732	-0.1823387	0	0	0	0
ENSG00000119711.12	ALDH6A1	ALDH6A1	4329	NA;NM_001278593.1	ENST00000350259.8;ENST00000553458.5;ENST00000555126.1	2.310489e-10	5.919475e-14	3.38827161	2.53141099	0.5521528	-0.8568606	0	1	0	0
ENSG00000119718.10	EIF2B2	EIF2B2	8892	NM_014239.3;NA	ENST00000266126.9;ENST00000554748.2	4.688266e-04	1.621531e-05	2.61583920	2.38952177	0.8548141	-0.2263174	0	0	0	0
ENSG00000119723.16	COQ6	COQ6	51004	NM_182476.2;NM_182480.2;NA	ENST00000334571.6;ENST00000394026.8;ENST00000554320.1;ENST00000554920.5;ENST00000629426.2	1.297032e-03	7.100353e-05	3.49571188	3.03780122	0.7280399	-0.4579107	0	0	0	0
ENSG00000119725.18	ZNF410	ZNF410	57862	NM_001242926.1;NA;NM_001242924.1;NM_001242927.1;NM_001242928.1	ENST00000324593.10;ENST00000334521.8;ENST00000442160.7;ENST00000540593.5;ENST00000554316.1;ENST00000554797.3;ENST00000555044.5;ENST00000555730.5;ENST00000556160.5;ENST00000556179.5;ENST00000556659.5;ENST00000556797.1;ENST00000557214.2;ENST00000557363.5;ENST00000557495.5;ENST00000615736.4;ENST00000639051.1	1.400789e-03	7.996227e-05	4.50303654	4.24883228	0.8384495	-0.2542043	0	0	0	0
ENSG00000119899.12	SLC17A5	SLC17A5	26503	NM_012434.4	ENST00000355773.5	2.683847e-02	4.913602e-03	3.44058785	3.22085408	0.8587239	-0.2197338	0	0	0	0
ENSG00000119917.13	IFIT3	IFIT3	3437	NM_001031683.3;NM_001549.5	ENST00000371811.4;ENST00000371818.8	3.039965e-02	5.819487e-03	4.76665015	5.31209707	1.4594724	0.5454469	0	0	0	0
ENSG00000119927.13	GPAM	GPAM	57678	NM_001244949.1;NA	ENST00000348367.8;ENST00000369425.5	9.667981e-04	4.681411e-05	2.37821582	1.88289172	0.7094023	-0.4953241	0	0	0	0
ENSG00000119969.14	HELLS	HELLS	3070	NM_001289071.1;NM_001289068.1;NA;NM_001289067.1;NM_001289070.1	ENST00000239026.10;ENST00000348459.9;ENST00000371327.2;ENST00000371332.8;ENST00000394036.5;ENST00000394045.5;ENST00000419900.5;ENST00000630929.2	4.159620e-03	3.616968e-04	2.06333806	2.52720151	1.3792304	0.4638634	0	1	0	0
ENSG00000120008.15	WDR11	WDR11	55717	NM_018117.11;NA	ENST00000263461.10;ENST00000604585.5	3.231020e-02	6.400453e-03	3.94841323	3.69890126	0.8411809	-0.2495120	0	0	0	0
ENSG00000120156.20	TEK	TEK	7010	NM_000459.4;NM_001290077.1;NA;NM_001290078.1	ENST00000380036.8;ENST00000406359.8;ENST00000519080.1;ENST00000519097.5;ENST00000615002.4	3.270156e-02	6.550030e-03	1.93975590	1.58965313	0.7845282	-0.3501028	0	0	0	0
ENSG00000120217.13	CD274	CD274	29126	NM_001267706.1;NM_014143.3	ENST00000381573.8;ENST00000381577.3	3.839358e-04	1.190209e-05	0.45416252	1.30533710	1.8039690	0.8511746	0	0	0	0
ENSG00000120254.15	MTHFD1L	MTHFD1L	25902	NM_001242769.1;NA;NM_001242767.1;NM_001242768.1	ENST00000367307.8;ENST00000367308.8;ENST00000367321.7;ENST00000420192.1;ENST00000423867.2;ENST00000450635.1;ENST00000453602.1;ENST00000611279.4;ENST00000618312.4	1.554770e-03	9.281876e-05	2.33554817	2.72603615	1.3108367	0.3904880	0	0	0	0
ENSG00000120256.9	LRP11	LRP11	84918	NM_032832.5;NA	ENST00000239367.6;ENST00000367368.2	3.096486e-02	5.986392e-03	4.07770274	4.42779557	1.2746426	0.3500928	0	0	0	0
ENSG00000120262.9	CCDC170	CCDC170	80129	NM_025059.3	ENST00000239374.7	1.245224e-02	1.689564e-03	2.29353742	1.62966322	0.6311811	-0.6638742	0	0	0	0
ENSG00000120265.16	PCMT1	PCMT1	5110	NM_001252053.1;NM_001252051.1;NM_001252049.1;NM_005389.2;NA;NM_001252050.1	ENST00000367378.5;ENST00000367380.9;ENST00000367384.6;ENST00000464889.5;ENST00000495487.1;ENST00000544496.5	1.196188e-03	6.294760e-05	5.64636542	6.05316872	1.3257450	0.4068033	0	0	0	0
ENSG00000120332.15	TNN	TNN	63923	NM_022093.1;NA	ENST00000239462.8;ENST00000621086.1;ENST00000622870.4	5.656936e-03	5.579832e-04	1.06101383	-0.01500332	0.4743365	-1.0760172	0	0	0	0
ENSG00000120438.11	TCP1	TCP1	6950	NM_030752.2;NM_001008897.1;NA	ENST00000321394.11;ENST00000392168.6;ENST00000420894.6;ENST00000536394.1;ENST00000537390.5;ENST00000538128.5;ENST00000539756.1;ENST00000539948.5;ENST00000544255.5	9.205220e-03	1.099004e-03	6.09969854	6.43135763	1.2584598	0.3316591	0	0	0	0
ENSG00000120451.10	SNX19	SNX19	399979	NM_001301089.1;NA;NM_001347921.1	ENST00000265909.8;ENST00000426933.6;ENST00000528555.5;ENST00000530356.5;ENST00000533214.1;ENST00000534726.5	1.160092e-02	1.525397e-03	3.81824862	3.64517734	0.8869525	-0.1730713	0	0	0	0
ENSG00000120526.10	NUDCD1	NUDCD1	84955	NM_032869.3;NM_001128211.1	ENST00000239690.8;ENST00000427660.6	2.386883e-03	1.684623e-04	3.07265538	3.58689013	1.4282364	0.5142347	0	0	0	0
ENSG00000120533.12	ENY2	ENY2	56943	NA;NM_001193557.1	ENST00000520147.5;ENST00000521662.5;ENST00000521688.5	3.251295e-03	2.588908e-04	5.13965225	5.57402715	1.3513252	0.4343749	0	0	0	0
ENSG00000120539.14	MASTL	MASTL	84930	NM_001172304.2;NA;NM_001172303.2	ENST00000342386.10;ENST00000375940.8;ENST00000375946.8;ENST00000477034.2	2.341183e-02	4.079365e-03	2.73192399	3.07185101	1.2656926	0.3399270	0	0	0	0
ENSG00000120690.15	ELF1	ELF1	1997	NM_172373.3;NA;NM_001145353.1	ENST00000239882.6;ENST00000405737.2;ENST00000625359.1;ENST00000635415.1	1.344470e-03	7.515971e-05	5.20825157	4.87171439	0.7919399	-0.3365372	0	0	0	0
ENSG00000120696.8	KBTBD7	KBTBD7	84078	NM_032138.4	ENST00000379483.3	1.307822e-03	7.203878e-05	1.95428776	1.62867788	0.7979610	-0.3256099	0	0	0	0
ENSG00000120733.13	KDM3B	KDM3B	51780	NM_016604.3;NA	ENST00000314358.9;ENST00000542866.2	3.902651e-03	3.325532e-04	4.34417959	4.08020115	0.8327882	-0.2639784	0	0	0	0
ENSG00000120738.7	EGR1	EGR1	1958	NM_001964.2	ENST00000239938.4	6.708712e-04	2.739723e-05	5.30193357	4.33011264	0.5098621	-0.9718209	0	0	0	0
ENSG00000120784.15	ZFP30	ZFP30	22835	NM_014898.2;NM_001320666.1;NM_001320668.1;NA;NM_001320669.1	ENST00000351218.6;ENST00000392144.5;ENST00000514101.6;ENST00000587199.5;ENST00000587809.5;ENST00000588979.5;ENST00000589018.5;ENST00000591444.1	8.566315e-03	9.998502e-04	1.67393927	1.27145400	0.7565539	-0.4024853	0	0	0	0
ENSG00000120802.13	TMPO	TMPO	7112	NA;NM_003276.2;NM_001307975.1;NM_001032284.2;NM_001032283.2	ENST00000261210.9;ENST00000266732.8;ENST00000343315.9;ENST00000393053.6;ENST00000556029.5;ENST00000556678.1	9.520157e-03	1.150263e-03	4.36114429	4.70115820	1.2657688	0.3400139	0	0	0	0
ENSG00000120875.8	DUSP4	DUSP4	1846	NM_001394.6;NM_057158.3	ENST00000240100.6;ENST00000240101.2	4.436946e-04	1.470949e-05	4.45882707	3.27656740	0.4406608	-1.1822597	0	0	0	0
ENSG00000120896.13	SORBS3	SORBS3	10174	NM_005775.4;NA;NM_001018003.2	ENST00000240123.11;ENST00000517962.1;ENST00000520563.3;ENST00000522721.1;ENST00000523348.1;ENST00000523900.5;ENST00000523965.5	8.778947e-03	1.034617e-03	4.17512774	3.78327855	0.7621521	-0.3918492	0	0	0	0
ENSG00000120915.13	EPHX2	EPHX2	2053	NM_001256482.1;NA;NM_001979.5;NM_001256483.1	ENST00000380476.7;ENST00000517536.5;ENST00000518328.5;ENST00000518379.5;ENST00000521400.5;ENST00000521684.1;ENST00000521780.5	6.005186e-04	2.317024e-05	3.47297873	2.63402640	0.5590494	-0.8389523	0	0	0	0
ENSG00000120942.13	UBIAD1	UBIAD1	29914	NM_001330350.1;NM_013319.2;NA	ENST00000376804.2;ENST00000376810.5;ENST00000483738.1	1.593968e-02	2.379192e-03	2.96798252	2.76296439	0.8675278	-0.2050181	0	0	0	0
ENSG00000120963.11	ZNF706	ZNF706	51123	NM_016096.3;NA;NM_001267709.1;NM_001042510.1;NM_001267708.1	ENST00000311212.8;ENST00000517844.5;ENST00000518336.5;ENST00000519103.1;ENST00000519744.5;ENST00000519882.5;ENST00000520347.5;ENST00000520454.1;ENST00000520984.5;ENST00000521272.5;ENST00000523922.1	3.270281e-03	2.609053e-04	4.19430465	4.63140306	1.3538786	0.4370984	0	0	0	0
ENSG00000121067.17	SPOP	SPOP	8405	NM_001007227.1;NM_001007226.1;NA;NM_001007228.1	ENST00000347630.6;ENST00000393328.6;ENST00000451526.6;ENST00000503676.5;ENST00000504102.5;ENST00000505581.5;ENST00000507970.5;ENST00000508805.5;ENST00000509079.5;ENST00000510476.5;ENST00000514121.5;ENST00000515508.6	4.267032e-02	9.548032e-03	4.74658862	4.56120412	0.8794147	-0.1853845	0	0	0	0
ENSG00000121073.13	SLC35B1	SLC35B1	10237	NM_005827.2;NA	ENST00000240333.10;ENST00000503334.5;ENST00000508520.5;ENST00000511657.1;ENST00000511763.5;ENST00000514907.5;ENST00000515850.5	1.204300e-03	6.362788e-05	4.53620740	4.87275817	1.2627340	0.3365508	0	0	0	0
ENSG00000121152.9	NCAPH	NCAPH	23397	NM_001281710.1;NM_001281712.1;NA	ENST00000240423.8;ENST00000427946.5;ENST00000435349.1;ENST00000435975.5;ENST00000455200.5;ENST00000456906.5	9.858202e-07	2.349341e-09	2.70125230	3.66739732	1.9536134	0.9661450	0	0	0	0
ENSG00000121210.15	TMEM131L	TMEM131L	23240	NA;NM_015196.3;NM_001131007.1	ENST00000240487.5;ENST00000409663.7;ENST00000409959.7	4.316810e-02	9.698907e-03	2.38854068	2.64605868	1.1954203	0.2575180	0	0	0	0
ENSG00000121211.7	MND1	MND1	84057	NM_032117.3;NA;NM_001253861.1	ENST00000240488.7;ENST00000504860.2;ENST00000508731.5;ENST00000622785.4	2.702426e-04	6.903832e-06	1.37317339	2.12044167	1.6786114	0.7472683	0	0	0	0
ENSG00000121236.20	TRIM6	TRIM6	117854	NM_058166.4;NM_001003818.2;NA;NM_001198645.1	ENST00000278302.9;ENST00000380097.7;ENST00000380107.5;ENST00000424369.5;ENST00000445329.5;ENST00000506134.5;ENST00000507320.5;ENST00000515022.5;ENST00000621176.1	1.512868e-02	2.206976e-03	1.42742342	0.87274354	0.6808081	-0.5546799	0	0	0	0
ENSG00000121310.16	ECHDC2	ECHDC2	55268	NM_001319958.1;NM_001198961.1;NA;NM_001198962.1	ENST00000358358.9;ENST00000371522.8;ENST00000467988.2;ENST00000536120.5	4.040126e-02	8.833377e-03	3.43320504	3.12041247	0.8050819	-0.3127926	0	0	0	0
ENSG00000121316.10	PLBD1	PLBD1	79887	NM_024829.5;NA	ENST00000240617.9;ENST00000540572.1	3.562098e-02	7.421341e-03	4.22344306	4.57202749	1.2733106	0.3485844	0	0	0	0
ENSG00000121406.8	ZNF549	ZNF549	256051	NM_153263.2;NM_001199295.1;NA	ENST00000240719.7;ENST00000376233.7;ENST00000594943.1;ENST00000602149.1	1.934843e-02	3.132867e-03	1.41794573	0.98380784	0.7401359	-0.4341379	0	0	0	0
ENSG00000121417.13	ZNF211	ZNF211	10520	NM_006385.4;NM_001265599.2;NM_001265597.2;NM_198855.3;NM_001265600.2;NA;NM_001265598.2	ENST00000240731.4;ENST00000254182.11;ENST00000299871.9;ENST00000347302.7;ENST00000391703.3;ENST00000407202.6;ENST00000541801.5	2.591954e-02	4.687188e-03	2.18976612	1.92000713	0.8294581	-0.2697590	0	0	0	0
ENSG00000121440.14	PDZRN3	PDZRN3	23024	NM_015009.2;NA;NM_001303141.1;NM_001303140.1;NM_001303142.1;NM_001303139.1	ENST00000263666.8;ENST00000308537.4;ENST00000462146.6;ENST00000466780.5;ENST00000479530.5;ENST00000492909.1;ENST00000494559.5	5.727818e-03	5.674764e-04	2.36587900	1.86358725	0.7059844	-0.5022918	0	0	0	0
ENSG00000121621.6	KIF18A	KIF18A	81930	NM_031217.3	ENST00000263181.6	6.081381e-04	2.352656e-05	1.06519637	1.69984635	1.5525610	0.6346500	0	0	0	0
ENSG00000121671.11	CRY2	CRY2	1408	NM_001127457.2;NA;NM_021117.3	ENST00000417225.6;ENST00000443527.6;ENST00000616080.1;ENST00000616623.4	1.642876e-02	2.491757e-03	3.38507216	3.07285900	0.8054053	-0.3122132	0	0	0	0
ENSG00000121753.12	ADGRB2	ADGRB2	576	NA;NM_001294335.1;NM_001294336.1	ENST00000373655.6;ENST00000373658.7;ENST00000398538.5;ENST00000398542.5;ENST00000398547.5;ENST00000398556.7;ENST00000420125.5;ENST00000436464.1;ENST00000527361.5;ENST00000533175.1	5.142795e-03	4.830264e-04	1.65785052	0.76683390	0.5392340	-0.8910166	0	0	0	0
ENSG00000121797.9	CCRL2	CCRL2	9034	NM_001130910.1;NM_003965.4;NA	ENST00000357392.4;ENST00000399036.3;ENST00000400880.3;ENST00000400882.2;ENST00000433848.1	8.937228e-03	1.059224e-03	0.93717854	1.38079640	1.3600106	0.4436179	0	0	0	0
ENSG00000121851.12	POLR3GL	POLR3GL	84265	NM_001330685.1;NM_032305.1	ENST00000369313.7;ENST00000369314.1	1.594122e-02	2.380238e-03	4.32804523	4.01824557	0.8067538	-0.3097997	0	0	0	0
ENSG00000121864.9	ZNF639	ZNF639	51193	NM_016331.2;NA;NM_001303425.1	ENST00000326361.7;ENST00000466264.5;ENST00000481587.5;ENST00000484866.5;ENST00000491818.5;ENST00000494234.5;ENST00000496856.5;ENST00000621687.1	1.079689e-02	1.377549e-03	4.08267584	4.42435003	1.2672263	0.3416742	0	0	0	0
ENSG00000121897.14	LIAS	LIAS	11019	NA;NM_194451.2;NM_001278590.1;NM_001278591.1;NM_001278592.1	ENST00000261434.8;ENST00000340169.7;ENST00000381846.2;ENST00000424936.6;ENST00000509519.5;ENST00000513731.6;ENST00000638451.1;ENST00000640349.1;ENST00000640672.1;ENST00000640888.1	1.502211e-02	2.186042e-03	2.27447644	1.96718116	0.8081554	-0.3072953	0	0	0	0
ENSG00000121933.18	TMIGD3	TMIGD3	57413	NM_020683.6;NM_001081976.2;NM_001302680.1;NA	ENST00000369716.8;ENST00000369717.8;ENST00000443498.5;ENST00000472933.2	5.986382e-04	2.298974e-05	0.71403321	1.39167131	1.5995190	0.6776381	0	0	0	0
ENSG00000121966.6	CXCR4	CXCR4	7852	NM_003467.2;NM_001008540.1	ENST00000241393.3;ENST00000409817.1	1.435949e-03	8.262816e-05	5.64570456	6.26138122	1.5322765	0.6156767	0	0	0	0
ENSG00000122035.6	RASL11A	RASL11A	387496	NM_206827.1	ENST00000241463.4	3.288198e-03	2.635276e-04	1.26317437	0.66336968	0.6598433	-0.5998047	0	0	0	0
ENSG00000122042.9	UBL3	UBL3	5412	NM_007106.3	ENST00000380680.4	1.294525e-02	1.782289e-03	4.39058565	4.10092001	0.8180916	-0.2896656	0	0	0	0
ENSG00000122068.12	FYTTD1	FYTTD1	84248	NM_032288.6;NM_001011537.2;NR_027840.1;NA	ENST00000241502.8;ENST00000415708.6;ENST00000424384.2;ENST00000426031.5;ENST00000428738.5	2.947549e-02	5.584180e-03	4.05055545	4.27267387	1.1664451	0.2221184	0	0	0	0
ENSG00000122122.9	SASH3	SASH3	54440	NM_018990.3	ENST00000356892.3	4.814008e-03	4.398123e-04	2.55312951	3.12506122	1.4865126	0.5719317	0	0	0	0
ENSG00000122176.10	FMOD	FMOD	2331	NM_002023.4	ENST00000354955.4	3.476883e-04	1.001234e-05	5.16515617	4.25234160	0.5311479	-0.9128146	0	0	1	0
ENSG00000122679.8	RAMP3	RAMP3	10268	NM_005856.2;NA	ENST00000242249.8;ENST00000481345.1;ENST00000496212.5	2.989620e-04	8.042379e-06	3.36243964	2.74721009	0.6528260	-0.6152296	0	0	0	0
ENSG00000122778.9	KIAA1549	KIAA1549	57670	NA;NM_001164665.1	ENST00000422774.1;ENST00000440172.5	2.409225e-02	4.240464e-03	1.08928765	0.58709300	0.7060319	-0.5021946	0	0	0	0
ENSG00000122862.4	SRGN	SRGN	5552	NM_001321053.1	ENST00000242465.3	1.590676e-03	9.651141e-05	5.92714756	6.64307424	1.6425379	0.7159267	0	0	0	0
ENSG00000122873.11	CISD1	CISD1	55847	NM_018464.4	ENST00000333926.5	3.128268e-03	2.447666e-04	2.87216884	3.20227285	1.2571040	0.3301040	0	0	0	0
ENSG00000122912.14	SLC25A16	SLC25A16	8034	NA;NM_001324312.1	ENST00000608053.1;ENST00000609923.5	1.634082e-04	3.231992e-06	2.08472328	1.59165765	0.7105137	-0.4930656	0	0	0	0
ENSG00000122952.16	ZWINT	ZWINT	11130	NA;NM_001005413.1;NM_007057.3	ENST00000318387.6;ENST00000361148.6;ENST00000373944.7;ENST00000395405.5	1.111726e-02	1.435514e-03	3.79058630	4.21679946	1.3437019	0.4262132	0	0	0	0
ENSG00000122970.15	IFT81	IFT81	28981	NM_014055.3;NM_031473.3;NA;NM_001143779.1	ENST00000242591.9;ENST00000361948.8;ENST00000546374.5;ENST00000552912.5	2.984149e-02	5.672880e-03	2.95766161	2.64167805	0.8033031	-0.3159836	0	0	0	0
ENSG00000122971.8	ACADS	ACADS	35	NM_000017.3;NM_001302554.1	ENST00000242592.8;ENST00000411593.2	3.043491e-02	5.829007e-03	2.25027342	1.91722701	0.7938584	-0.3330464	0	0	0	0
ENSG00000122986.13	HVCN1	HVCN1	84329	NM_032369.3;NA;NM_001040107.1	ENST00000242607.12;ENST00000356742.9;ENST00000439744.6;ENST00000546713.5;ENST00000548312.5;ENST00000549442.5;ENST00000620084.4	4.594781e-02	1.060877e-02	2.08380461	2.44229813	1.2820864	0.3584935	0	0	0	0
ENSG00000123066.7	MED13L	MED13L	23389	NM_015335.4;NA	ENST00000281928.7;ENST00000548743.1;ENST00000549786.1;ENST00000552340.1;ENST00000552447.1	6.204093e-04	2.430335e-05	4.69789586	4.17884971	0.6978331	-0.5190461	0	0	0	0
ENSG00000123094.15	RASSF8	RASSF8	11228	NM_001164746.1;NM_007211.4;NM_001164748.1;NA;NM_001164747.1	ENST00000282884.13;ENST00000381352.7;ENST00000405154.6;ENST00000535907.5;ENST00000537946.5;ENST00000541218.5;ENST00000541490.5;ENST00000542004.5;ENST00000542315.5;ENST00000542865.5;ENST00000545413.1;ENST00000611440.1;ENST00000615708.4	1.526273e-02	2.232006e-03	2.92744751	2.52938953	0.7588791	-0.3980580	0	0	0	0
ENSG00000123104.11	ITPR2	ITPR2	3709	NA;NM_002223.3	ENST00000242737.5;ENST00000381340.7	4.071513e-02	8.938289e-03	3.61061066	3.26738122	0.7882748	-0.3432294	0	0	0	0
ENSG00000123131.12	PRDX4	PRDX4	10549	NA;NM_006406.1	ENST00000379331.3;ENST00000379341.8;ENST00000379349.5;ENST00000439422.1	1.069523e-03	5.304867e-05	6.15207862	6.59105640	1.3556434	0.4389778	0	0	0	0
ENSG00000123136.14	DDX39A	DDX39A	10212	NM_005804.3;NA	ENST00000242776.8;ENST00000454233.6;ENST00000586993.5;ENST00000589675.5;ENST00000590239.5;ENST00000590315.5;ENST00000590696.1;ENST00000591275.5	4.080207e-05	4.504360e-07	4.35047847	4.95426807	1.5197032	0.6037896	0	0	0	0
ENSG00000123143.12	PKN1	PKN1	5585	NM_002741.3;NM_213560.1;NA	ENST00000242783.10;ENST00000342216.8;ENST00000585619.5;ENST00000586237.1;ENST00000586557.5;ENST00000590097.5;ENST00000592960.1	3.044932e-02	5.839916e-03	4.44544012	4.64882167	1.1513940	0.2033816	0	0	0	0
ENSG00000123144.10	TRIR	TRIR	79002	NM_024038.2;NA	ENST00000242784.4;ENST00000588213.1;ENST00000592273.5	6.125010e-03	6.236112e-04	5.64703020	5.89575793	1.1881589	0.2487277	0	0	0	0
ENSG00000123146.19	ADGRE5	ADGRE5	976	NM_078481.3;NM_001025160.2;NM_001784.4;NA	ENST00000242786.5;ENST00000357355.7;ENST00000358600.7;ENST00000586517.5;ENST00000587606.5;ENST00000592261.6	7.930464e-04	3.527179e-05	2.82592407	3.49811649	1.5934927	0.6721924	0	0	0	0
ENSG00000123191.14	ATP7B	ATP7B	540	NM_000053.3;NM_001005918.2;NM_001243182.1;NA;NM_001330578.1	ENST00000242839.8;ENST00000344297.8;ENST00000400366.5;ENST00000400370.8;ENST00000418097.7;ENST00000448424.6;ENST00000634844.1	2.675516e-03	1.974146e-04	1.78956920	1.00768576	0.5816070	-0.7818834	0	0	0	0
ENSG00000123200.16	ZC3H13	ZC3H13	23091	NA;NM_015070.4	ENST00000242848.8;ENST00000282007.7;ENST00000428921.1;ENST00000464597.2	4.526239e-02	1.035311e-02	3.88628146	3.66967640	0.8605882	-0.2166051	0	0	0	0
ENSG00000123219.12	CENPK	CENPK	64105	NA;NM_022145.4;NM_001267038.1	ENST00000242872.7;ENST00000396679.5;ENST00000502997.5;ENST00000508421.5;ENST00000510354.1;ENST00000510693.5;ENST00000514814.5;ENST00000515497.5	2.164304e-02	3.640813e-03	1.67868301	2.21047793	1.4457268	0.5317949	0	0	0	0
ENSG00000123240.16	OPTN	OPTN	10133	NA;NM_001008212.1;NM_001008211.1;NM_021980.4	ENST00000263036.9;ENST00000378747.7;ENST00000378748.7;ENST00000378752.7;ENST00000378757.6;ENST00000378764.6;ENST00000424614.1;ENST00000486862.1	1.288354e-02	1.765909e-03	4.34539840	4.80241775	1.3727028	0.4570193	0	0	0	0
ENSG00000123329.17	ARHGAP9	ARHGAP9	64333	NM_032496.3;NM_001319850.1;NM_001080157.1;NM_001080156.2;NA	ENST00000393791.7;ENST00000393797.6;ENST00000424809.6;ENST00000430041.6;ENST00000548139.5;ENST00000549602.1;ENST00000550130.1;ENST00000550288.5;ENST00000550399.5;ENST00000551452.5;ENST00000552066.1;ENST00000552249.1;ENST00000552604.5	2.970630e-02	5.638048e-03	1.44227413	1.90269976	1.3759477	0.4604256	0	0	0	0
ENSG00000123338.12	NCKAP1L	NCKAP1L	3071	NM_005337.4;NM_001184976.1	ENST00000293373.10;ENST00000545638.2	2.553433e-03	1.852665e-04	2.52651544	3.04763018	1.4350637	0.5211147	0	0	0	0
ENSG00000123374.10	CDK2	CDK2	1017	NM_001798.4;NM_052827.3;NM_001290230.1;NA	ENST00000266970.8;ENST00000354056.4;ENST00000440311.6;ENST00000553376.5	3.454228e-02	7.077895e-03	3.48569916	3.67576924	1.1408191	0.1900701	0	0	0	0
ENSG00000123416.15	TUBA1B	TUBA1B	10376	NM_006082.2;NA	ENST00000336023.9;ENST00000547476.5;ENST00000549870.5;ENST00000550367.1;ENST00000552984.1	4.551101e-04	1.531491e-05	8.77950867	9.11019309	1.2576098	0.3306844	0	0	0	0
ENSG00000123473.15	STIL	STIL	6491	NM_001282938.1;NM_001282936.1;NM_001048166.1;NA	ENST00000337817.9;ENST00000360380.7;ENST00000371877.7;ENST00000396221.6;ENST00000413565.1;ENST00000436811.1;ENST00000447475.6	1.078797e-03	5.407012e-05	1.63403228	2.06940904	1.3522639	0.4353768	0	0	0	0
ENSG00000123485.11	HJURP	HJURP	55355	NM_018410.4;NA;NM_001282962.1;NM_001282963.1	ENST00000411486.6;ENST00000414924.5;ENST00000432087.5;ENST00000441687.5;ENST00000454020.1	1.910136e-03	1.232251e-04	1.34339402	1.88838793	1.4590142	0.5449939	0	0	0	0
ENSG00000123545.5	NDUFAF4	NDUFAF4	29078	NM_014165.3	ENST00000316149.7	1.054468e-02	1.326460e-03	2.21597314	2.52226570	1.2365260	0.3062926	0	0	0	0
ENSG00000123609.10	NMI	NMI	9111	NM_004688.2;NA	ENST00000243346.9;ENST00000414946.1	4.704357e-02	1.096783e-02	3.88835769	4.18595667	1.2290972	0.2975990	0	0	0	0
ENSG00000123636.17	BAZ2B	BAZ2B	29994	NA;NM_001289975.1;NM_013450.3	ENST00000294905.4;ENST00000343439.9;ENST00000392782.5;ENST00000392783.6;ENST00000426648.1;ENST00000437839.5;ENST00000441143.1;ENST00000541068.6	5.150526e-03	4.848082e-04	3.61980525	3.29389638	0.7977956	-0.3259089	0	0	0	0
ENSG00000123643.12	SLC36A1	SLC36A1	206358	NM_078483.3;NM_001308151.1;NA;NM_001308150.1	ENST00000243389.7;ENST00000429484.6;ENST00000517628.1;ENST00000517945.5;ENST00000519829.2;ENST00000520111.5;ENST00000520701.5;ENST00000521925.5;ENST00000616007.4	3.258409e-02	6.498118e-03	2.11052487	2.38580491	1.2102290	0.2752800	0	0	0	0
ENSG00000123737.12	EXOSC9	EXOSC9	5393	NM_005033.2;NM_001034194.1;NA	ENST00000243498.9;ENST00000379663.7;ENST00000509800.5;ENST00000511132.1;ENST00000512454.5	2.271192e-02	3.915162e-03	3.94125014	4.17461433	1.1755730	0.2333642	0	0	0	0
ENSG00000123908.11	AGO2	AGO2	27161	NA;NM_001164623.1	ENST00000220592.9;ENST00000519980.5;ENST00000524328.1	1.501103e-03	8.860782e-05	1.96407591	2.50779561	1.4577261	0.5437197	0	0	0	0
ENSG00000123933.16	MXD4	MXD4	10608	NM_006454.2	ENST00000337190.6	1.124223e-02	1.460292e-03	3.26796368	2.97306232	0.8151281	-0.2949014	0	0	0	0
ENSG00000123975.4	CKS2	CKS2	1164	NM_001827.2	ENST00000314355.6	3.730902e-02	7.905413e-03	5.25361667	5.69701356	1.3598023	0.4433969	0	0	1	0
ENSG00000123983.13	ACSL3	ACSL3	2181	NM_004457.3;NM_203372.1;NA	ENST00000357430.7;ENST00000392066.7;ENST00000413316.1;ENST00000535678.1;ENST00000540115.1	2.426335e-02	4.295500e-03	5.59383078	5.34750923	0.8430432	-0.2463215	0	0	0	0
ENSG00000124151.18	NCOA3	NCOA3	8202	NA;NM_001174087.1	ENST00000371997.3;ENST00000371998.7;ENST00000372004.7	1.188726e-02	1.580196e-03	3.50607966	3.84016837	1.2605809	0.3340887	0	0	0	0
ENSG00000124172.9	ATP5E	ATP5E	514	NM_006886.3;NA	ENST00000243997.7;ENST00000395659.1;ENST00000395663.1	2.382173e-02	4.167215e-03	5.87080576	6.12724313	1.1945253	0.2564374	0	0	0	0
ENSG00000124181.14	PLCG1	PLCG1	5335	NM_002660.2;NA	ENST00000244007.7;ENST00000373271.5;ENST00000612731.2	6.647171e-03	7.009570e-04	3.32534948	3.60409086	1.2131361	0.2787414	0	0	0	0
ENSG00000124207.16	CSE1L	CSE1L	1434	NM_001316.3;NM_001256135.1	ENST00000262982.2;ENST00000396192.7	1.440438e-02	2.057031e-03	5.52759483	5.84117939	1.2427917	0.3135846	0	1	0	0
ENSG00000124226.10	RNF114	RNF114	55905	NM_018683.3;NA	ENST00000244061.5;ENST00000622920.1;ENST00000625177.3	2.827750e-04	7.376502e-06	5.11692619	5.51179207	1.3148205	0.3948659	0	0	0	0
ENSG00000124228.14	DDX27	DDX27	55661	NA;NM_017895.7	ENST00000371764.8;ENST00000493252.2;ENST00000618172.4;ENST00000622530.4	1.529751e-03	9.076920e-05	4.57281587	4.86099068	1.2210945	0.2881748	0	0	0	0
ENSG00000124256.14	ZBP1	ZBP1	81030	NM_001160417.1;NM_001160418.1;NA;NM_001160419.2	ENST00000371173.7;ENST00000395822.7;ENST00000453793.1;ENST00000541799.1	4.515118e-03	4.027885e-04	-0.01245437	1.02176493	2.0480051	1.0342193	0	0	0	0
ENSG00000124357.12	NAGK	NAGK	55577	NA;NM_017567.4	ENST00000244204.10;ENST00000418807.7;ENST00000443872.6;ENST00000443938.6;ENST00000455662.6;ENST00000524537.1;ENST00000529236.1;ENST00000531934.5;ENST00000533981.5;ENST00000613852.4	1.076392e-03	5.374589e-05	5.34530792	5.66073991	1.2443842	0.3154320	0	0	0	0
ENSG00000124370.10	MCEE	MCEE	84693	NM_032601.3;NA	ENST00000244217.5;ENST00000413592.5;ENST00000486135.1;ENST00000494660.6	2.068243e-02	3.434708e-03	3.68905747	3.42921335	0.8351782	-0.2598441	0	0	0	0
ENSG00000124380.10	SNRNP27	SNRNP27	11017	NM_006857.2;NA	ENST00000244227.7;ENST00000409116.5	2.148907e-02	3.605003e-03	3.72445206	3.90103380	1.1302029	0.1765817	0	0	0	0
ENSG00000124422.11	USP22	USP22	23326	NM_015276.1;NA	ENST00000261497.8;ENST00000476111.5;ENST00000537526.6;ENST00000582335.1;ENST00000584538.1	1.211521e-02	1.624591e-03	5.27198566	4.95686345	0.8037829	-0.3151222	0	0	0	0
ENSG00000124508.16	BTN2A2	BTN2A2	10385	NM_001197239.1;NM_006995.4;NM_001197237.1;NM_001197240.1;NM_001197238.1;NA	ENST00000352867.6;ENST00000356709.8;ENST00000416795.6;ENST00000432533.6;ENST00000469230.5;ENST00000472507.5;ENST00000482536.5;ENST00000482842.1;ENST00000483410.1;ENST00000490025.5;ENST00000493275.5;ENST00000494184.1;ENST00000495632.1	6.920658e-03	7.485914e-04	2.23524174	2.65394720	1.3367276	0.4187055	0	0	0	0
ENSG00000124532.14	MRS2	MRS2	57380	NM_001286266.1;NM_001286265.1;NM_020662.3;NM_001286264.1;NA	ENST00000274747.11;ENST00000378353.5;ENST00000378386.7;ENST00000443868.6;ENST00000446191.1	2.369404e-03	1.669364e-04	3.61038417	3.91249456	1.2329467	0.3021104	0	0	0	0
ENSG00000124541.6	RRP36	RRP36	88745	NM_033112.2	ENST00000244496.5	1.187059e-02	1.574757e-03	4.79330516	4.99621107	1.1510144	0.2029059	0	0	0	0
ENSG00000124562.9	SNRPC	SNRPC	6631	NM_003093.2;NA;NR_029472.1	ENST00000244520.9;ENST00000374017.3;ENST00000374018.5	8.728237e-04	4.070416e-05	5.94914314	6.25119618	1.2328977	0.3020530	0	0	0	0
ENSG00000124571.17	XPO5	XPO5	57510	NM_020750.2;NA	ENST00000265351.11;ENST00000455285.2	1.895662e-02	3.027658e-03	3.58104028	3.79834016	1.1625557	0.2172999	0	0	0	0
ENSG00000124596.16	OARD1	OARD1	221443	NA;NM_145063.2	ENST00000373154.6;ENST00000424266.6;ENST00000463088.5;ENST00000464633.5;ENST00000468811.5;ENST00000469104.5;ENST00000471367.1;ENST00000479950.5;ENST00000480585.5;ENST00000482515.5;ENST00000486443.5;ENST00000488238.5;ENST00000628419.2	7.692755e-03	8.577288e-04	3.94068296	3.60314158	0.7913888	-0.3375414	0	0	0	0
ENSG00000124731.12	TREM1	TREM1	54210	NM_018643.4;NM_001242590.2;NA;NM_001242589.2	ENST00000244709.8;ENST00000334475.10;ENST00000589614.5;ENST00000591620.1	4.201215e-02	9.342731e-03	0.92799399	1.54063226	1.5290528	0.6126383	0	0	0	0
ENSG00000124782.19	RREB1	RREB1	6239	NA;NM_001003698.3;NM_001168344.1;NM_001003699.3	ENST00000334984.10;ENST00000349384.10;ENST00000379933.7;ENST00000379938.6;ENST00000467782.5;ENST00000471433.5;ENST00000483150.1;ENST00000491191.5;ENST00000611109.1	6.973794e-04	2.923019e-05	2.67282562	2.29524064	0.7697250	-0.3775850	0	0	0	0
ENSG00000124795.14	DEK	DEK	7913	NM_001134709.1;NM_003472.3;NA	ENST00000244776.11;ENST00000397239.7;ENST00000503715.5;ENST00000507591.1;ENST00000515742.1	2.879739e-04	7.599230e-06	5.29864312	5.86163597	1.4773307	0.5629928	0	0	0	0
ENSG00000124831.18	LRRFIP1	LRRFIP1	9208	NM_004735.3;NM_001137553.1;NM_001137550.1;NM_001137552.1;NA	ENST00000244815.9;ENST00000289175.10;ENST00000308482.13;ENST00000392000.4;ENST00000420665.5	1.294525e-02	1.781245e-03	5.66941112	5.42609575	0.8448017	-0.2433154	0	0	0	0
ENSG00000124839.12	RAB17	RAB17	64284	NM_022449.3;NA	ENST00000264601.7;ENST00000409576.1;ENST00000409822.1;ENST00000411462.5;ENST00000430445.1	9.930358e-03	1.215090e-03	3.36950617	2.67062474	0.6160497	-0.6988814	0	0	0	0
ENSG00000124935.3	SCGB1D2	SCGB1D2	10647	NM_006551.3	ENST00000244926.3	1.048897e-02	1.317302e-03	4.92263511	3.31491250	0.3281159	-1.6077226	0	0	0	0
ENSG00000124939.5	SCGB2A1	SCGB2A1	4246	NM_002407.2	ENST00000244930.5	7.806447e-03	8.765486e-04	2.14960658	0.41131733	0.2997249	-1.7382892	0	0	0	0
ENSG00000124942.13	AHNAK	AHNAK	79026	NM_024060.3;NM_001620.2;NA	ENST00000257247.11;ENST00000378024.8;ENST00000528508.5;ENST00000530124.5;ENST00000530285.5;ENST00000531324.1;ENST00000533365.5	6.482790e-03	6.756505e-04	6.69629482	6.22686244	0.7222487	-0.4694324	0	0	0	0
ENSG00000125089.16	SH3TC1	SH3TC1	54436	NM_001318480.1;NA	ENST00000245105.7;ENST00000382521.7;ENST00000457650.6;ENST00000508641.1;ENST00000509119.5;ENST00000512966.1	2.253281e-02	3.863361e-03	1.16884199	1.43651910	1.2038679	0.2676771	0	0	0	0
ENSG00000125124.11	BBS2	BBS2	583	NM_031885.3;NA	ENST00000245157.9;ENST00000564123.6;ENST00000564459.5;ENST00000568104.5;ENST00000569941.5	1.994087e-02	3.267622e-03	3.77523931	3.49654690	0.8243378	-0.2786924	0	0	0	0
ENSG00000125148.6	MT2A	MT2A	4502	NM_005953.3;NA	ENST00000245185.5;ENST00000561491.1	1.690681e-02	2.587653e-03	5.62986747	6.04424850	1.3327268	0.4143810	0	0	0	0
ENSG00000125347.13	IRF1	IRF1	3659	NM_002198.2;NA	ENST00000245414.8;ENST00000405885.6;ENST00000437654.5;ENST00000458069.5;ENST00000476613.1;ENST00000613424.4	4.392432e-03	3.880409e-04	4.14162238	4.67926891	1.4516026	0.5376465	0	0	0	0
ENSG00000125351.11	UPF3B	UPF3B	65109	NM_080632.2;NM_023010.3;NA	ENST00000276201.6;ENST00000345865.6;ENST00000619445.1;ENST00000636792.1	1.204300e-03	6.362449e-05	2.36340756	2.78000703	1.3347777	0.4165995	0	0	0	0
ENSG00000125352.5	RNF113A	RNF113A	7737	NM_006978.2	ENST00000371442.3	3.476247e-02	7.151636e-03	3.09192644	3.29104345	1.1479955	0.1991170	0	0	0	0
ENSG00000125378.15	BMP4	BMP4	652	NM_001202.4;NA;NM_130850.3	ENST00000245451.8;ENST00000417573.5;ENST00000558961.1;ENST00000558984.1;ENST00000559087.5;ENST00000559501.1;ENST00000559642.1;ENST00000609748.1	2.999647e-02	5.716174e-03	1.95754774	1.21630926	0.5982256	-0.7412385	0	0	0	0
ENSG00000125384.6	PTGER2	PTGER2	5732	NM_000956.3;NA	ENST00000245457.5;ENST00000557436.1	3.550752e-03	2.900133e-04	0.94152458	1.69012024	1.6801565	0.7485957	0	0	0	0
ENSG00000125386.15	FAM193A	FAM193A	8603	NM_001256666.1;NM_001256667.1;NA	ENST00000324666.9;ENST00000382839.7;ENST00000502458.5;ENST00000505311.5;ENST00000513350.2;ENST00000545951.5;ENST00000637812.1	2.402063e-02	4.220473e-03	2.74206763	2.53369568	0.8655134	-0.2083719	0	0	0	0
ENSG00000125398.5	SOX9	SOX9	6662	NM_000346.3	ENST00000245479.2	2.984149e-02	5.672501e-03	3.48645649	2.73155145	0.5925854	-0.7549050	0	0	0	0
ENSG00000125434.10	SLC25A35	SLC25A35	399512	NM_201520.2;NM_001320870.1;NM_001320871.1;NM_001320872.1	ENST00000380067.6;ENST00000577745.1;ENST00000579192.5;ENST00000580340.5	4.528884e-02	1.036149e-02	2.46017123	2.14177123	0.8019588	-0.3184000	0	0	0	0
ENSG00000125445.10	MRPS7	MRPS7	51081	NM_015971.3;NA	ENST00000245539.10;ENST00000579002.5;ENST00000579761.5;ENST00000581993.5;ENST00000584678.1	8.728237e-04	4.074310e-05	4.60079763	5.11283045	1.4260582	0.5120328	0	0	0	0
ENSG00000125447.16	GGA3	GGA3	23163	NM_138619.3;NM_014001.4;NM_001172704.2;NA;NM_001172703.2	ENST00000537686.5;ENST00000538886.5;ENST00000578348.5;ENST00000579743.2;ENST00000580799.2;ENST00000582486.5;ENST00000582717.5;ENST00000583282.5	5.050715e-03	4.702372e-04	2.93327714	3.21445831	1.2151894	0.2811812	0	0	0	0
ENSG00000125449.6	ARMC7	ARMC7	79637	NM_024585.3;NM_001304271.1;NM_001304273.1;NM_001304272.1	ENST00000245543.5;ENST00000581078.1;ENST00000582136.5;ENST00000584947.1	1.174237e-02	1.549645e-03	2.70130443	3.02904481	1.2550461	0.3277404	0	0	1	0
ENSG00000125450.10	NUP85	NUP85	79902	NM_024844.4;NA;NM_001330472.1;NM_001303276.1	ENST00000245544.8;ENST00000540768.5;ENST00000579298.5;ENST00000579324.5;ENST00000579557.5;ENST00000579838.1;ENST00000579900.5;ENST00000583070.5;ENST00000583569.5;ENST00000583877.5	2.317920e-05	1.912201e-07	4.10587560	4.60572148	1.4140625	0.4998459	0	0	0	0
ENSG00000125454.11	SLC25A19	SLC25A19	60386	NA;NM_001126121.1;NM_001126122.1;NM_021734.4	ENST00000320362.7;ENST00000375261.8;ENST00000402418.7;ENST00000416858.6;ENST00000442286.6;ENST00000579207.5;ENST00000580151.5;ENST00000580273.1;ENST00000580994.5;ENST00000581988.5;ENST00000582778.1;ENST00000582822.1;ENST00000583332.5;ENST00000584438.1	9.460548e-06	4.799110e-08	2.08832384	2.87625033	1.7265911	0.7879265	0	0	0	0
ENSG00000125457.13	MIF4GD	MIF4GD	57409	NM_001242500.1;NA;NM_001242498.1;NM_001242501.1	ENST00000245551.9;ENST00000325102.12;ENST00000577542.5;ENST00000578305.5;ENST00000579119.5;ENST00000579194.5;ENST00000579297.5;ENST00000579612.5;ENST00000580571.5;ENST00000580717.5;ENST00000581777.1;ENST00000618645.4	3.994759e-02	8.709622e-03	3.48323256	3.79142017	1.2381513	0.3081876	0	0	1	1
ENSG00000125611.15	CHCHD5	CHCHD5	84269	NM_001304353.1;NA	ENST00000324913.9;ENST00000409719.1	1.313187e-02	1.811811e-03	3.57686264	3.27886553	0.8133808	-0.2979971	0	0	0	0
ENSG00000125656.8	CLPP	CLPP	8192	NM_006012.2;NA	ENST00000245816.8;ENST00000596149.5;ENST00000596605.1;ENST00000597326.5	4.593431e-04	1.549682e-05	4.07033148	4.43449099	1.2871315	0.3641595	0	0	0	0
ENSG00000125740.13	FOSB	FOSB	2354	NM_006732.2;NM_001114171.1;NA	ENST00000353609.7;ENST00000417353.6;ENST00000443841.6;ENST00000585836.5;ENST00000586615.5;ENST00000589593.1;ENST00000590335.1;ENST00000591858.5;ENST00000592436.5;ENST00000592811.5;ENST00000615753.4	5.669246e-03	5.600690e-04	1.90048414	1.05888835	0.5580260	-0.8415958	0	0	0	0
ENSG00000125746.16	EML2	EML2	24139	NM_012155.2;NM_001193269.1;NA;NM_001193268.1	ENST00000245925.7;ENST00000536630.5;ENST00000586770.5;ENST00000587152.5;ENST00000587484.5;ENST00000588172.1;ENST00000588272.1;ENST00000588496.5;ENST00000589876.5;ENST00000590018.1;ENST00000590043.5;ENST00000590575.5;ENST00000591721.5;ENST00000593255.5	1.280736e-03	6.929992e-05	4.05928646	3.58492565	0.7197856	-0.4743608	0	0	0	0
ENSG00000125821.11	DTD1	DTD1	92675	NM_080820.5;NA	ENST00000377452.3;ENST00000618693.4	6.646158e-03	7.005097e-04	3.82382210	4.14336714	1.2479369	0.3195450	0	0	0	0
ENSG00000125835.18	SNRPB	SNRPB	6628	NM_003091.3;NM_198216.1	ENST00000381342.6;ENST00000438552.6	4.831956e-02	1.135198e-02	6.60809811	6.82488986	1.1621463	0.2167917	0	0	0	0
ENSG00000125868.15	DSTN	DSTN	11034	NM_006870.3;NM_001011546.1	ENST00000246069.11;ENST00000474024.5	2.369105e-02	4.140714e-03	7.75876754	7.51328395	0.8435330	-0.2454836	0	0	0	0
ENSG00000125869.9	LAMP5	LAMP5	24141	NM_012261.3;NM_001199897.1	ENST00000246070.2;ENST00000427562.6	2.682579e-02	4.909907e-03	2.82534717	2.16986159	0.6348618	-0.6554856	0	0	0	0
ENSG00000125875.13	TBC1D20	TBC1D20	128637	NM_144628.3	ENST00000354200.4	2.602205e-03	1.910719e-04	3.84567250	3.59926250	0.8429915	-0.2464100	0	0	0	0
ENSG00000125912.10	NCLN	NCLN	56926	NM_001321463.1;NA	ENST00000246117.8;ENST00000588428.5;ENST00000590671.5;ENST00000592235.1;ENST00000592737.5	1.281349e-03	6.946442e-05	2.48634239	2.79732136	1.2405492	0.3109790	0	0	0	0
ENSG00000125945.14	ZNF436	ZNF436	80818	NM_001077195.1;NM_030634.2	ENST00000314011.8;ENST00000374608.3	3.289134e-04	9.187606e-06	3.86199457	3.37952082	0.7157493	-0.4824738	0	0	0	0
ENSG00000125962.14	ARMCX5	ARMCX5	64860	NM_001168479.1;NA;NM_001168478.1	ENST00000246174.6;ENST00000372742.1;ENST00000473968.5;ENST00000477663.5;ENST00000479502.1;ENST00000604957.1	1.236247e-02	1.669782e-03	2.96231396	2.58606055	0.7704358	-0.3762534	0	0	0	0
ENSG00000125970.11	RALY	RALY	22913	NM_016732.2;NA;NM_007367.3	ENST00000246194.7;ENST00000333552.9;ENST00000375114.7;ENST00000413297.5;ENST00000442805.1;ENST00000448364.5	1.690181e-02	2.585248e-03	5.76686747	6.00160298	1.1766910	0.2347355	0	0	0	0
ENSG00000125977.6	EIF2S2	EIF2S2	8894	NM_001316363.1	ENST00000374980.2	1.688551e-04	3.357029e-06	5.47181004	5.86881478	1.3167712	0.3970047	0	0	0	0
ENSG00000125995.15	ROMO1	ROMO1	140823	NA;NM_080748.2	ENST00000336695.4;ENST00000374072.5;ENST00000374077.7;ENST00000374078.5;ENST00000397416.1	1.049888e-02	1.319623e-03	5.33386034	5.69898949	1.2879969	0.3651292	0	0	0	0
ENSG00000125999.10	BPIFB1	BPIFB1	92747	NM_033197.2;NA	ENST00000253354.1;ENST00000423645.5	3.743849e-04	1.139074e-05	2.04249813	0.19592026	0.2780511	-1.8465779	0	0	0	0
ENSG00000126067.11	PSMB2	PSMB2	5690	NM_001199779.1;NM_001199780.1	ENST00000373237.3;ENST00000621781.4	1.091165e-03	5.496080e-05	4.86175022	5.22443073	1.2858127	0.3626805	0	0	0	0
ENSG00000126246.9	IGFLR1	IGFLR1	79713	NA;NM_024660.2	ENST00000246532.5;ENST00000586140.1;ENST00000588992.5;ENST00000591277.1;ENST00000591748.1;ENST00000592537.5;ENST00000592889.1	4.392432e-03	3.882427e-04	1.48345878	1.91860934	1.3520519	0.4351506	0	0	0	0
ENSG00000126264.9	HCST	HCST	10870	NM_014266.3;NM_001007469.1	ENST00000246551.8;ENST00000437550.2	1.659874e-02	2.522641e-03	2.90814316	3.51768406	1.5257736	0.6095409	0	0	0	0
ENSG00000126351.12	THRA	THRA	7067	NM_003250.5;NM_001190919.1;NM_199334.3;NA;NM_001190918.1	ENST00000264637.8;ENST00000394121.8;ENST00000450525.6;ENST00000546243.5;ENST00000577288.5;ENST00000577486.1;ENST00000578218.5;ENST00000584985.5;ENST00000585047.5	2.147255e-02	3.601131e-03	3.12391256	2.77509829	0.7852292	-0.3488143	0	0	0	0
ENSG00000126391.13	FRMD8	FRMD8	83786	NM_001300833.1;NM_001300832.1;NA	ENST00000317568.9;ENST00000355991.9;ENST00000416776.6;ENST00000525156.1;ENST00000526201.1;ENST00000531296.1;ENST00000533782.5	9.968154e-03	1.221758e-03	2.44732621	2.75948103	1.2415607	0.3121548	0	0	0	0
ENSG00000126432.13	PRDX5	PRDX5	25824	NM_012094.4;NM_181652.2;NM_181651.2	ENST00000265462.8;ENST00000347941.4;ENST00000352435.8	3.251072e-02	6.466828e-03	6.52138573	6.71039353	1.1399794	0.1890078	0	0	0	0
ENSG00000126453.9	BCL2L12	BCL2L12	83596	NA;NM_001282517.1;NR_104204.1;NM_001282521.1;NM_001040668.1;NM_001282516.1	ENST00000246784.7;ENST00000246785.7;ENST00000441864.6;ENST00000594157.5;ENST00000598306.2;ENST00000600947.5;ENST00000611631.4;ENST00000614495.4;ENST00000616144.4;ENST00000619007.4	8.149564e-03	9.274535e-04	2.28635100	2.61263677	1.2537813	0.3262858	0	0	0	0
ENSG00000126456.15	IRF3	IRF3	3661	NA;NM_001197125.1;NM_001197122.1;NM_001197128.1;NR_045568.1;NM_001197123.1;NM_001197126.1;NM_001197124.1;NM_001197127.1	ENST00000309877.11;ENST00000377135.8;ENST00000377139.7;ENST00000442265.2;ENST00000593337.5;ENST00000593818.5;ENST00000593922.5;ENST00000595034.5;ENST00000596756.5;ENST00000596765.5;ENST00000596822.5;ENST00000597198.5;ENST00000598108.5;ENST00000598808.5;ENST00000599144.5;ENST00000599223.5;ENST00000600022.5;ENST00000600453.1;ENST00000600911.5;ENST00000601291.5;ENST00000601373.5;ENST00000601809.5	2.118498e-02	3.539875e-03	3.44774910	3.65428999	1.1539181	0.2065409	0	0	0	0
ENSG00000126460.10	PRRG2	PRRG2	5639	NM_000951.2;NA	ENST00000246794.9;ENST00000596877.5	3.935446e-02	8.531909e-03	2.62336386	2.23391339	0.7634203	-0.3894505	0	0	0	0
ENSG00000126464.13	PRR12	PRR12	57479	NM_020719.1;NA	ENST00000418929.6;ENST00000615927.1	2.721474e-02	5.006807e-03	2.20242463	1.96483620	0.8481619	-0.2375884	0	0	0	0
ENSG00000126709.14	IFI6	IFI6	2537	NA;NM_002038.3	ENST00000339145.8;ENST00000361157.10;ENST00000362020.4	2.042868e-02	3.375819e-03	6.29087662	6.89838536	1.5236259	0.6075087	0	0	0	0
ENSG00000126773.12	PCNX4	PCNX4	64430	NM_022495.5;NA;NM_001330177.1	ENST00000317623.8;ENST00000391611.6;ENST00000406854.5;ENST00000406949.5;ENST00000554534.5	3.280414e-03	2.619085e-04	3.43251193	3.05284492	0.7686150	-0.3796670	0	0	0	0
ENSG00000126787.12	DLGAP5	DLGAP5	9787	NM_014750.4;NM_001146015.1;NA	ENST00000247191.6;ENST00000395425.6;ENST00000554067.1;ENST00000557645.5	1.090505e-05	6.396537e-08	2.31174266	3.13674707	1.7715405	0.8250044	0	0	0	0
ENSG00000126803.9	HSPA2	HSPA2	3306	NM_021979.3;NA	ENST00000247207.6;ENST00000394709.2	1.589826e-02	2.364047e-03	2.75879588	1.99177809	0.5876309	-0.7670178	0	0	0	0
ENSG00000126814.6	TRMT5	TRMT5	57570	NM_020810.3;NA	ENST00000261249.6;ENST00000553903.1;ENST00000555420.1	7.003100e-03	7.611361e-04	2.36835845	2.08520637	0.8217936	-0.2831521	0	0	0	0
ENSG00000126822.16	PLEKHG3	PLEKHG3	26030	NM_001308147.1;NA	ENST00000247226.12;ENST00000394691.6;ENST00000471182.6;ENST00000484731.2;ENST00000554088.1;ENST00000554499.1;ENST00000555982.5;ENST00000634379.1	1.593369e-02	2.375002e-03	2.33586544	2.08198283	0.8386364	-0.2538826	0	0	0	0
ENSG00000126870.15	WDR60	WDR60	55112	NA;NM_018051.4	ENST00000397143.3;ENST00000407559.7	4.552765e-02	1.045819e-02	2.54042526	2.28022324	0.8349710	-0.2602020	0	0	0	0
ENSG00000126882.12	FAM78A	FAM78A	286336	NA;NM_033387.3	ENST00000372269.7;ENST00000372271.3;ENST00000464831.1	1.131361e-02	1.475940e-03	1.11207330	1.57235953	1.3758147	0.4602862	0	0	0	0
ENSG00000126903.15	SLC10A3	SLC10A3	8273	NM_019848.4;NM_001142391.2;NA;NM_001142392.2	ENST00000263512.5;ENST00000369649.8;ENST00000393586.1;ENST00000393587.4;ENST00000453912.1	1.822060e-02	2.860545e-03	2.45859875	2.72124574	1.1996778	0.2626470	0	0	0	0
ENSG00000126934.13	MAP2K2	MAP2K2	5605	NM_030662.3;NA	ENST00000262948.9;ENST00000394867.8;ENST00000599021.1	3.239033e-04	8.995469e-06	4.60216137	4.91461343	1.2418165	0.3124521	0	0	0	0
ENSG00000126945.8	HNRNPH2	HNRNPH2	3188	NM_001032393.2	ENST00000316594.5	1.620933e-05	1.095698e-07	6.28003824	5.92888595	0.7839577	-0.3511523	0	0	0	0
ENSG00000126953.5	TIMM8A	TIMM8A	1678	NM_004085.3	ENST00000372902.3	5.180661e-04	1.889370e-05	2.15329079	2.59428063	1.3575354	0.4409898	0	0	0	0
ENSG00000127081.13	ZNF484	ZNF484	83744	NA;NM_031486.2;NM_001007101.2;NM_001261459.1	ENST00000332591.6;ENST00000375495.7;ENST00000395505.6;ENST00000395506.7	3.834292e-03	3.246895e-04	1.70766018	1.28406397	0.7455638	-0.4235962	0	0	0	0
ENSG00000127083.7	OMD	OMD	4958	NM_005014.2	ENST00000375550.4	2.522196e-03	1.813637e-04	3.22990116	2.14651922	0.4719213	-1.0833819	0	0	0	0
ENSG00000127084.17	FGD3	FGD3	89846	NM_033086.2;NM_001083536.1;NM_001286993.1	ENST00000337352.10;ENST00000375482.7;ENST00000416701.6	6.204093e-04	2.429112e-05	3.23397226	2.48196786	0.5937780	-0.7520044	0	0	0	0
ENSG00000127191.17	TRAF2	TRAF2	7186	NM_021138.3;NA	ENST00000247668.6;ENST00000414589.1;ENST00000419057.5;ENST00000429509.5	4.093250e-04	1.296182e-05	2.84281102	3.17786649	1.2614259	0.3350555	0	0	0	0
ENSG00000127220.5	ABHD8	ABHD8	79575	NM_024527.4;NA	ENST00000247706.3;ENST00000593489.1;ENST00000594194.1	1.313187e-02	1.813404e-03	1.32681876	1.59889230	1.2075421	0.2720735	0	0	0	0
ENSG00000127329.15	PTPRB	PTPRB	5787	NM_002837.4;NM_001109754.2;NM_001206972.1;NA;NM_001330204.1;NM_001206971.1	ENST00000261266.9;ENST00000334414.10;ENST00000538708.5;ENST00000547715.1;ENST00000548122.2;ENST00000550358.5;ENST00000550857.5;ENST00000551525.5	5.037083e-03	4.684518e-04	2.17694607	1.61176115	0.6758688	-0.5651849	0	0	0	0
ENSG00000127415.12	IDUA	IDUA	3425	NM_000203.4;NA	ENST00000247933.8;ENST00000502910.5;ENST00000504568.5;ENST00000509948.5;ENST00000514192.5;ENST00000514224.1	1.419344e-02	2.013089e-03	1.70554181	1.39071867	0.8039495	-0.3148231	0	0	0	0
ENSG00000127418.14	FGFRL1	FGFRL1	53834	NM_001004358.1;NA;NM_001004356.2	ENST00000264748.6;ENST00000398484.6;ENST00000504138.5;ENST00000507339.5;ENST00000510644.5;ENST00000512174.1	1.468731e-02	2.111734e-03	1.29740715	0.82997851	0.7232525	-0.4674286	0	0	0	0
ENSG00000127445.13	PIN1	PIN1	5300	NM_006221.3;NA	ENST00000247970.8;ENST00000587625.5;ENST00000588695.5	3.943206e-02	8.554793e-03	4.34682333	4.52591265	1.1321690	0.1790893	0	0	0	0
ENSG00000127452.8	FBXL12	FBXL12	54850	NM_001316936.1;NA;NM_001316938.1	ENST00000247977.8;ENST00000585379.5;ENST00000586073.1;ENST00000586469.1;ENST00000586651.5;ENST00000588922.5;ENST00000589626.5;ENST00000590277.1;ENST00000591009.1;ENST00000592067.1	3.946488e-02	8.563935e-03	2.10351213	2.29730021	1.1437629	0.1937881	0	0	0	0
ENSG00000127483.17	HP1BP3	HP1BP3	50809	NM_016287.3;NA	ENST00000312239.9;ENST00000375000.5;ENST00000375003.6;ENST00000414993.1;ENST00000417710.5;ENST00000419490.5;ENST00000419948.5;ENST00000424732.5;ENST00000437575.5;ENST00000438032.5;ENST00000443615.1	6.555719e-04	2.643652e-05	5.65532656	5.32768907	0.7968403	-0.3276375	0	0	0	0
ENSG00000127507.17	ADGRE2	ADGRE2	30817	NM_013447.3;NM_001271052.1;NA	ENST00000315576.7;ENST00000392965.7;ENST00000594076.5;ENST00000594294.5;ENST00000595839.5;ENST00000596991.6;ENST00000601345.5	4.630258e-03	4.166189e-04	0.63443906	1.18541473	1.4650762	0.5509757	0	0	0	0
ENSG00000127528.5	KLF2	KLF2	10365	NM_016270.3;NA	ENST00000248071.5;ENST00000592003.1	1.120653e-02	1.449912e-03	2.63367130	2.17350587	0.7269029	-0.4601654	0	0	0	0
ENSG00000127564.16	PKMYT1	PKMYT1	9088	NM_001258450.1;NA;NM_001258451.1	ENST00000262300.12;ENST00000431515.6;ENST00000440027.6;ENST00000572059.1;ENST00000572619.1;ENST00000573944.5;ENST00000574385.5;ENST00000574415.5;ENST00000574730.5;ENST00000575040.1;ENST00000575632.5;ENST00000576268.1	2.202291e-02	3.734055e-03	1.61613174	1.98221562	1.2888496	0.3660839	0	1	0	0
ENSG00000127585.11	FBXL16	FBXL16	146330	NA;NM_153350.3	ENST00000324361.9;ENST00000397621.5;ENST00000562563.1	1.519228e-03	8.998910e-05	2.12537543	1.10341441	0.4924465	-1.0219610	0	0	0	0
ENSG00000127603.24	MACF1	MACF1	23499	NA;NM_012090.5;NM_015038.1	ENST00000289893.8;ENST00000360115.8;ENST00000361689.6;ENST00000372915.7;ENST00000372925.6;ENST00000422234.2;ENST00000442046.5;ENST00000446276.5;ENST00000484793.5;ENST00000494012.1;ENST00000524432.5;ENST00000530262.5;ENST00000530275.3;ENST00000564288.5;ENST00000567887.5;ENST00000602421.5;ENST00000641012.1	2.946613e-02	5.578408e-03	5.51095274	5.23495867	0.8258811	-0.2759941	0	0	0	0
ENSG00000127616.17	SMARCA4	SMARCA4	6597	NM_003072.3;NA;NM_001128844.1;NM_001128846.1;NM_001128845.1	ENST00000344626.8;ENST00000413806.7;ENST00000429416.7;ENST00000444061.7;ENST00000450717.7;ENST00000541122.6;ENST00000586985.1;ENST00000589677.5;ENST00000590574.5;ENST00000592158.1	1.163350e-02	1.530787e-03	4.01128078	4.26028603	1.1883874	0.2490053	0	0	0	0
ENSG00000127663.14	KDM4B	KDM4B	23030	NM_015015.2;NA	ENST00000159111.8;ENST00000381759.8;ENST00000536461.5;ENST00000588337.5;ENST00000588361.1;ENST00000611640.4	2.062775e-03	1.386739e-04	3.73286284	3.25186186	0.7164803	-0.4810010	0	0	0	0
ENSG00000127804.12	METTL16	METTL16	79066	NM_024086.3;NA	ENST00000263092.10;ENST00000576976.2	1.602932e-02	2.403056e-03	2.77530715	2.53451473	0.8462804	-0.2407924	0	0	0	0
ENSG00000127824.13	TUBA4A	TUBA4A	7277	NM_006000.2;NM_001278552.1;NA	ENST00000248437.8;ENST00000392088.6;ENST00000398989.2;ENST00000425551.1;ENST00000427737.5;ENST00000447205.1;ENST00000456818.5	3.234038e-02	6.411403e-03	2.99642384	3.54402147	1.4616497	0.5475976	0	1	0	0
ENSG00000127838.13	PNKD	PNKD	25953	NM_001077399.2;NM_022572.4;NM_015488.4;NA	ENST00000248451.7;ENST00000258362.7;ENST00000273077.8;ENST00000436005.2	4.583730e-02	1.056399e-02	4.84908566	5.01743653	1.1237732	0.1683509	0	0	0	0
ENSG00000127863.15	TNFRSF19	TNFRSF19	55504	NM_148957.3;NM_018647.3;NM_001204458.1;NM_001204459.1	ENST00000248484.8;ENST00000382258.8;ENST00000382263.3;ENST00000403372.6	4.591897e-02	1.059506e-02	2.45862194	1.90120507	0.6795177	-0.5574169	0	0	0	0
ENSG00000127914.16	AKAP9	AKAP9	10142	NM_005751.4;NA	ENST00000356239.7;ENST00000358100.6;ENST00000359028.6;ENST00000394534.6;ENST00000394564.5;ENST00000435423.1;ENST00000438114.1;ENST00000619023.4	2.509969e-03	1.799265e-04	4.56850392	4.14564771	0.7459464	-0.4228562	0	0	0	0
ENSG00000127946.16	HIP1	HIP1	3092	NM_005338.6;NA;NM_001243198.2	ENST00000336926.10;ENST00000420909.1;ENST00000434438.6;ENST00000616821.4	3.492207e-02	7.217004e-03	3.99703064	3.72803244	0.8298956	-0.2689982	0	0	0	0
ENSG00000127954.12	STEAP4	STEAP4	79689	NM_001205316.1;NM_001205315.1;NA	ENST00000301959.9;ENST00000380079.8;ENST00000414498.1	7.728366e-03	8.634469e-04	2.99309234	2.08365280	0.5323919	-0.9094395	0	0	0	0
ENSG00000127995.16	CASD1	CASD1	64921	NM_022900.4;NA	ENST00000297273.8;ENST00000447923.5	2.924503e-03	2.213308e-04	3.83636223	3.27267900	0.6765727	-0.5636832	0	0	0	0
ENSG00000128228.4	SDF2L1	SDF2L1	23753	NM_022044.2	ENST00000248958.4	2.200997e-02	3.729605e-03	3.17811829	3.48865151	1.2401660	0.3105332	0	0	0	0
ENSG00000128266.8	GNAZ	GNAZ	2781	NM_002073.2	ENST00000615612.1	2.692845e-02	4.934216e-03	1.02311578	1.54658116	1.4374038	0.5234654	0	0	0	0
ENSG00000128272.14	ATF4	ATF4	468	NM_001675.4;NM_182810.2;NA	ENST00000337304.2;ENST00000396680.2;ENST00000404241.6	2.261811e-02	3.890157e-03	6.85836379	7.08495260	1.1700651	0.2265888	0	0	0	0
ENSG00000128383.12	APOBEC3A	APOBEC3A	200315	NM_001270406.1;NA	ENST00000249116.6;ENST00000402255.5;ENST00000618553.1	3.857855e-05	4.174902e-07	-0.06566611	1.23615992	2.4654073	1.3018260	0	0	0	0
ENSG00000128524.4	ATP6V1F	ATP6V1F	9296	NM_004231.3;NM_001198909.1	ENST00000249289.4;ENST00000492758.1	3.650801e-02	7.673492e-03	6.40172799	6.61016197	1.1554333	0.2084340	0	0	0	0
ENSG00000128563.13	PRKRIP1	PRKRIP1	79706	NM_024653.3;NA	ENST00000397912.3;ENST00000462601.5;ENST00000496391.5	3.427521e-02	7.003110e-03	3.09631852	2.86381140	0.8511545	-0.2325071	0	0	0	0
ENSG00000128581.15	IFT22	IFT22	64792	NM_022777.3;NM_001130820.2;NM_001130822.2;NM_001287525.1;NM_001287526.1	ENST00000315322.8;ENST00000437644.2;ENST00000498704.6;ENST00000517481.5;ENST00000621899.4	5.604140e-03	5.496169e-04	4.00203891	3.65998048	0.7889149	-0.3420584	0	0	0	0
ENSG00000128585.17	MKLN1	MKLN1	4289	NM_013255.4;NA;NM_001145354.1	ENST00000352689.10;ENST00000416992.6;ENST00000421797.6;ENST00000429546.5;ENST00000446815.5	4.431568e-02	1.005891e-02	3.28002846	3.06081977	0.8590365	-0.2192087	0	0	0	0
ENSG00000128604.19	IRF5	IRF5	3663	NM_032643.4;NM_001098629.2;NM_001098630.2;NA;NM_001098627.3;NM_001242452.2;NM_001347928.1	ENST00000249375.8;ENST00000357234.9;ENST00000402030.6;ENST00000464557.5;ENST00000467002.1;ENST00000473745.5;ENST00000477535.5;ENST00000479582.5;ENST00000489702.6;ENST00000613821.4;ENST00000619830.1	4.878646e-04	1.718574e-05	1.71399311	2.23117135	1.4311533	0.5171782	0	0	0	0
ENSG00000128606.12	LRRC17	LRRC17	10234	NM_005824.2;NM_001031692.2;NA	ENST00000249377.4;ENST00000339431.8;ENST00000455453.1	1.366422e-03	7.708243e-05	3.22709547	2.06735822	0.4475940	-1.1597372	0	0	0	0
ENSG00000128609.14	NDUFA5	NDUFA5	4698	NM_005000.4;NA;NM_001282420.2;NM_001282419.2;NM_001282422.2	ENST00000355749.6;ENST00000378795.8;ENST00000470123.1;ENST00000471770.5;ENST00000611607.4;ENST00000618945.4	7.520433e-03	8.331203e-04	4.95874043	4.66238359	0.8143061	-0.2963568	0	0	0	0
ENSG00000128626.11	MRPS12	MRPS12	6183	NM_033362.3;NM_033363.1;NM_021107.1	ENST00000308018.8;ENST00000402029.3;ENST00000407800.2	7.887560e-04	3.487889e-05	3.47357000	3.86868537	1.3150479	0.3951154	0	0	0	0
ENSG00000128833.12	MYO5C	MYO5C	55930	NM_018728.3;NA	ENST00000261839.11;ENST00000558479.1	4.077821e-04	1.285028e-05	3.57505468	2.79815378	0.5836191	-0.7769009	0	0	0	0
ENSG00000128849.10	CGNL1	CGNL1	84952	NM_001252335.1	ENST00000281282.5	3.375064e-05	3.320415e-07	2.72224618	1.59083501	0.4564690	-1.1314112	0	0	0	0
ENSG00000128881.16	TTBK2	TTBK2	146057	NM_173500.3;NA	ENST00000267890.10;ENST00000562880.5;ENST00000564431.5;ENST00000566931.1;ENST00000567274.5;ENST00000567840.5;ENST00000622375.4	1.035887e-02	1.294175e-03	1.59603209	1.23716524	0.7797768	-0.3588668	0	0	0	0
ENSG00000128915.11	ICE2	ICE2	79664	NM_001018089.2;NA;NM_001276385.1	ENST00000261520.8;ENST00000558512.5;ENST00000560072.5;ENST00000560406.5;ENST00000560520.1;ENST00000561114.5	5.382151e-03	5.178653e-04	3.14876499	2.85510062	0.8158273	-0.2936644	0	0	0	0
ENSG00000128923.10	MINDY2	MINDY2	54629	NA;NM_001040450.2	ENST00000450403.3;ENST00000559228.5	3.072145e-02	5.925579e-03	2.58576888	2.28162428	0.8099223	-0.3041446	0	0	0	0
ENSG00000128944.13	KNSTRN	KNSTRN	90417	NM_033286.3;NM_001142761.1;NM_001142762.1;NA	ENST00000249776.12;ENST00000416151.6;ENST00000448395.6;ENST00000557920.1;ENST00000608100.5	5.130904e-03	4.813883e-04	3.33908112	3.76418537	1.3426695	0.4251043	0	0	0	0
ENSG00000129071.9	MBD4	MBD4	8930	NA;NM_001276273.1;NM_001276270.1;NM_001276271.1	ENST00000249910.5;ENST00000393278.6;ENST00000429544.6;ENST00000503197.5;ENST00000507208.1	1.008230e-02	1.248663e-03	3.79029960	3.98815230	1.1469899	0.1978527	1	0	0	0
ENSG00000129083.12	COPB1	COPB1	1315	NM_016451.4;NM_001144061.1;NA	ENST00000249923.7;ENST00000439561.6;ENST00000529866.5;ENST00000534234.5;ENST00000534771.1	2.762513e-02	5.114244e-03	6.27096716	6.03043755	0.8464345	-0.2405296	0	0	0	0
ENSG00000129103.17	SUMF2	SUMF2	25870	NM_001146333.1;NM_001130069.2;NM_001042470.1;NM_001042469.1;NA;NM_015411.2	ENST00000275607.13;ENST00000342190.10;ENST00000395435.6;ENST00000395436.6;ENST00000413756.5;ENST00000413952.6;ENST00000434526.6;ENST00000437307.6;ENST00000451338.1	4.184337e-02	9.264461e-03	5.92694692	5.71911434	0.8658370	-0.2078326	0	0	0	0
ENSG00000129173.12	E2F8	E2F8	79733	NM_024680.3;NM_001256372.1;NA;NM_001256371.1	ENST00000250024.8;ENST00000527884.5;ENST00000532666.1;ENST00000620009.4	1.458138e-03	8.432067e-05	0.44045702	1.20078169	1.6938718	0.7603247	0	0	0	0
ENSG00000129195.15	PIMREG	PIMREG	54478	NM_001195228.1;NA;NM_019013.2	ENST00000250056.12;ENST00000570337.6;ENST00000571373.5;ENST00000571572.2;ENST00000572447.5;ENST00000572595.6;ENST00000576056.5	4.759101e-04	1.662225e-05	0.91693042	1.59232706	1.5970358	0.6753966	0	0	0	0
ENSG00000129219.13	PLD2	PLD2	5338	NM_001243108.1;NA	ENST00000263088.10;ENST00000572940.5;ENST00000575316.1;ENST00000576864.1;ENST00000576983.5	1.003790e-02	1.238846e-03	2.96011882	2.67487521	0.8206030	-0.2852436	0	0	0	0
ENSG00000129226.13	CD68	CD68	968	NM_001251.2;NM_001040059.1;NA	ENST00000250092.10;ENST00000380498.10;ENST00000584180.1;ENST00000584502.1	7.024554e-04	2.949975e-05	5.35130451	5.93838637	1.5022052	0.5870819	0	1	0	0
ENSG00000129292.20	PHF20L1	PHF20L1	51105	NM_001277196.1;NM_198513.1;NA;NM_016018.4	ENST00000220847.8;ENST00000337920.8;ENST00000395376.5;ENST00000395379.5;ENST00000395386.6;ENST00000395390.6;ENST00000485595.5;ENST00000522580.5;ENST00000622263.4	2.784498e-02	5.162079e-03	3.71158461	3.98070074	1.2050693	0.2691161	0	0	0	0
ENSG00000129355.6	CDKN2D	CDKN2D	1032	NA;NM_001800.3	ENST00000335766.2;ENST00000393599.2	1.076821e-03	5.385208e-05	2.18846878	2.78136461	1.5082712	0.5928958	0	0	0	0
ENSG00000129422.14	MTUS1	MTUS1	57509	NM_001001924.2;NM_020749.4;NM_001001931.2;NM_001001925.2;NA;NM_001166393.1;NM_001330470.1	ENST00000262102.10;ENST00000297488.10;ENST00000381861.7;ENST00000381869.5;ENST00000519066.5;ENST00000519263.5;ENST00000544260.3;ENST00000634613.1	3.651955e-04	1.079718e-05	4.46897190	3.81079247	0.6336774	-0.6581794	0	0	0	0
ENSG00000129450.8	SIGLEC9	SIGLEC9	27180	NM_014441.2;NM_001198558.1;NA	ENST00000250360.7;ENST00000440804.7;ENST00000599948.1	2.991454e-03	2.311494e-04	1.02718831	1.53372238	1.4206332	0.5065341	0	0	0	0
ENSG00000129484.13	PARP2	PARP2	10038	NM_005484.3;NM_001042618.1;NA	ENST00000250416.9;ENST00000429687.7;ENST00000527915.5;ENST00000539930.1	1.141733e-02	1.494736e-03	3.61336036	3.89880393	1.2187849	0.2854436	1	0	0	0
ENSG00000129514.5	FOXA1	FOXA1	3169	NM_004496.3	ENST00000250448.2	8.649343e-03	1.012695e-03	6.43600216	5.45954897	0.5082277	-0.9764532	0	0	0	0
ENSG00000129518.8	EAPP	EAPP	55837	NM_001318916.1;NA	ENST00000250454.7;ENST00000554792.1;ENST00000618169.4	4.420982e-02	1.001947e-02	5.26383795	5.08026500	0.8805196	-0.1835730	0	0	0	0
ENSG00000129538.13	RNASE1	RNASE1	6035	NM_198234.2;NM_002933.4;NA;NM_198232.2	ENST00000340900.3;ENST00000397967.4;ENST00000397970.4;ENST00000412779.2;ENST00000555698.5	1.428271e-02	2.030378e-03	6.15377891	6.76422641	1.5267327	0.6104475	0	0	0	0
ENSG00000129595.12	EPB41L4A	EPB41L4A	64097	NA;NM_022140.3	ENST00000261486.5;ENST00000621003.4	1.539150e-03	9.164235e-05	2.29893075	1.57813166	0.6067613	-0.7207991	0	0	0	0
ENSG00000129625.12	REEP5	REEP5	7905	NA;NM_005669.4	ENST00000261482.8;ENST00000379638.8;ENST00000504247.1;ENST00000513339.5	3.468969e-02	7.125611e-03	6.45616948	6.16219974	0.8156546	-0.2939697	0	0	0	0
ENSG00000129657.14	SEC14L1	SEC14L1	6397	NM_001204408.1;NM_001204410.1;NM_001144001.1;NM_001143998.1;NM_001039573.2;NA	ENST00000392476.6;ENST00000430767.8;ENST00000431431.6;ENST00000436233.8;ENST00000443798.8;ENST00000561721.6;ENST00000585618.5;ENST00000586429.5;ENST00000587820.1;ENST00000588488.1;ENST00000588616.6;ENST00000588880.5;ENST00000589202.1;ENST00000589827.5;ENST00000590483.1;ENST00000591437.5	3.646161e-03	3.030371e-04	4.40540328	4.76641959	1.2843303	0.3610163	0	0	1	0
ENSG00000129667.12	RHBDF2	RHBDF2	79651	NM_024599.5;NA;NM_001005498.3	ENST00000313080.8;ENST00000585701.5;ENST00000585989.5;ENST00000589526.5;ENST00000590288.1;ENST00000590322.1;ENST00000591192.1;ENST00000591255.5;ENST00000591697.5;ENST00000591860.1;ENST00000591879.1;ENST00000591885.5;ENST00000592123.5	9.680601e-06	5.255455e-08	2.51233609	3.11672239	1.5203319	0.6043863	0	0	0	0
ENSG00000129682.15	FGF13	FGF13	2258	NM_033642.2;NM_004114.3;NA;NM_001139500.1;NM_001139501.1;NM_001139498.1	ENST00000305414.8;ENST00000315930.10;ENST00000421460.1;ENST00000436198.5;ENST00000441825.8;ENST00000448673.1;ENST00000455663.5;ENST00000626909.2	3.446243e-02	7.051059e-03	1.33203113	0.29348723	0.4868186	-1.0385439	0	0	0	0
ENSG00000129757.12	CDKN1C	CDKN1C	1028	NA;NM_000076.2;NM_001122630.1	ENST00000380725.1;ENST00000414822.7;ENST00000430149.2;ENST00000440480.6	2.338729e-03	1.637941e-04	1.64005387	1.13891229	0.7065475	-0.5011416	0	1	0	0
ENSG00000129810.14	SGO1	SGO1	151648	NM_001012410.4;NM_001199256.2;NM_001012409.3;NA;NM_001012412.4;NM_001012411.3;NM_001012413.3;NM_001199257.2	ENST00000263753.8;ENST00000306698.6;ENST00000412997.5;ENST00000417364.1;ENST00000419233.6;ENST00000421451.5;ENST00000425061.5;ENST00000437051.5;ENST00000442720.5;ENST00000443724.5;ENST00000452020.5	1.214432e-04	2.121958e-06	0.97006485	1.90928807	1.9174955	0.9392232	0	0	0	0
ENSG00000129932.8	DOHH	DOHH	83475	NM_001145165.1	ENST00000427575.5	1.070471e-02	1.357561e-03	0.78192833	1.07090922	1.2217769	0.2889809	0	0	0	0
ENSG00000129968.15	ABHD17A	ABHD17A	81926	NM_031213.3;NM_001130111.1;NA	ENST00000250974.9;ENST00000292577.11;ENST00000590661.1	1.887113e-02	3.009169e-03	2.13204089	2.33558305	1.1515221	0.2035422	0	0	0	0
ENSG00000130038.9	CRACR2A	CRACR2A	84766	NM_032680.3;NM_001144958.1;NA	ENST00000252322.1;ENST00000440314.6;ENST00000535292.1	3.561737e-02	7.414004e-03	2.05087870	1.56080796	0.7119902	-0.4900707	0	0	0	0
ENSG00000130066.16	SAT1	SAT1	6303	NA;NM_002970.3	ENST00000379251.7;ENST00000379253.7;ENST00000379254.5;ENST00000379270.4	6.533048e-03	6.823590e-04	7.43194652	7.91687523	1.3995167	0.4849287	0	0	0	0
ENSG00000130165.10	ELOF1	ELOF1	84337	NM_032377.3;NA	ENST00000252445.7;ENST00000586120.5;ENST00000586683.5;ENST00000587806.5;ENST00000589171.5;ENST00000590700.5;ENST00000591674.5;ENST00000591912.1;ENST00000593077.1	5.327216e-03	5.088097e-04	4.54079033	4.76538629	1.1684500	0.2245960	0	0	0	0
ENSG00000130202.9	NECTIN2	NECTIN2	5819	NM_001042724.1;NM_002856.2;NA	ENST00000252483.9;ENST00000252485.8;ENST00000585601.1;ENST00000591581.1;ENST00000592018.1	1.041014e-02	1.305268e-03	5.93319170	5.60853353	0.7984876	-0.3246582	0	0	0	0
ENSG00000130203.9	APOE	APOE	348	NM_000041.3;NA	ENST00000252486.8;ENST00000425718.1;ENST00000434152.5;ENST00000446996.5	7.395316e-06	3.524105e-08	6.33334278	7.17049160	1.7865160	0.8371488	0	0	0	0
ENSG00000130204.12	TOMM40	TOMM40	10452	NM_006114.2;NM_001128916.1;NM_001128917.1;NA	ENST00000252487.9;ENST00000405636.6;ENST00000426677.6;ENST00000589253.1;ENST00000589649.1;ENST00000592434.5	1.431019e-02	2.036246e-03	4.27822986	4.53754792	1.1969128	0.2593181	0	0	0	0
ENSG00000130208.9	APOC1	APOC1	341	NA;NM_001321066.1;NM_001321065.1	ENST00000586638.5;ENST00000588750.5;ENST00000588802.5;ENST00000589078.1;ENST00000589781.1;ENST00000592535.5;ENST00000592885.5	2.301765e-05	1.861655e-07	5.54727861	6.42383503	1.8359877	0.8765564	0	0	0	0
ENSG00000130227.16	XPO7	XPO7	23039	NM_015024.4;NA	ENST00000252512.13;ENST00000433566.8;ENST00000517551.2;ENST00000521303.5	3.748328e-03	3.149855e-04	4.47652065	4.27672355	0.8706730	-0.1997971	0	0	0	0
ENSG00000130304.16	SLC27A1	SLC27A1	376497	NM_198580.2;NA	ENST00000252595.11;ENST00000598424.5;ENST00000599965.1	1.147952e-02	1.505231e-03	2.18250731	1.88860707	0.8156939	-0.2939002	0	0	0	0
ENSG00000130305.16	NSUN5	NSUN5	55695	NM_018044.4;NA;NM_001168348.2;NM_001168347.2	ENST00000252594.10;ENST00000310326.8;ENST00000428206.5;ENST00000438747.6	2.462612e-02	4.378595e-03	2.76669344	3.01322616	1.1863525	0.2465327	0	0	0	0
ENSG00000130309.10	COLGALT1	COLGALT1	79709	NM_024656.3;NA	ENST00000252599.8;ENST00000597147.1;ENST00000600474.1	6.746838e-04	2.793321e-05	4.50711854	4.87859866	1.2936794	0.3714801	0	0	0	0
ENSG00000130311.10	DDA1	DDA1	79016	NM_024050.5	ENST00000359866.8	3.860437e-03	3.281648e-04	2.43595406	2.66393132	1.1711917	0.2279773	0	0	0	0
ENSG00000130332.14	LSM7	LSM7	51690	NM_016199.2;NA	ENST00000252622.14;ENST00000585409.2;ENST00000587502.2	2.022485e-03	1.347218e-04	4.58393381	4.92604683	1.2676118	0.3421130	0	0	0	0
ENSG00000130363.11	RSPH3	RSPH3	83861	NM_031924.4;NA	ENST00000252655.1;ENST00000367069.6;ENST00000449822.5	1.212399e-02	1.627850e-03	2.04405747	1.66236403	0.7675361	-0.3816934	0	0	0	0
ENSG00000130520.10	LSM4	LSM4	25804	NA;NM_001252129.1	ENST00000252816.10;ENST00000593829.5;ENST00000594828.7;ENST00000597776.1	9.245380e-03	1.105220e-03	5.36833862	5.69058621	1.2502769	0.3222476	0	0	0	0
ENSG00000130529.15	TRPM4	TRPM4	54795	NM_001321281.1;NM_001195227.1;NA	ENST00000252826.9;ENST00000427978.6;ENST00000597316.1;ENST00000598691.5;ENST00000599628.5	2.597732e-03	1.903442e-04	2.96525237	2.49881546	0.7237499	-0.4664369	0	0	0	0
ENSG00000130560.8	UBAC1	UBAC1	10422	NM_016172.2	ENST00000371756.3	3.722035e-03	3.116318e-04	3.73483853	4.00844548	1.2088263	0.2736070	0	0	0	0
ENSG00000130706.12	ADRM1	ADRM1	11047	NM_007002.3;NA;NM_001281437.1	ENST00000253003.6;ENST00000462554.2;ENST00000491935.5;ENST00000620230.4	1.817300e-05	1.336221e-07	4.66564714	5.20339125	1.4517008	0.5377441	0	0	0	0
ENSG00000130713.15	EXOSC2	EXOSC2	23404	NA;NM_001282709.1;NM_014285.6;NM_001282708.1	ENST00000372350.7;ENST00000372351.7;ENST00000372352.7;ENST00000372358.9;ENST00000495699.2;ENST00000546165.5	1.172646e-02	1.546023e-03	3.36279252	3.69060347	1.2551075	0.3278110	0	0	0	0
ENSG00000130724.8	CHMP2A	CHMP2A	27243	NM_014453.3;NA;NM_198426.2	ENST00000312547.6;ENST00000596708.1;ENST00000597848.1;ENST00000600006.5;ENST00000600118.5;ENST00000601220.5	1.960121e-02	3.191533e-03	6.48955603	6.26305446	0.8547050	-0.2265016	0	0	0	0
ENSG00000130749.9	ZC3H4	ZC3H4	23211	NM_015168.1;NA	ENST00000253048.9;ENST00000601973.1	1.121676e-02	1.454109e-03	2.66412848	2.50516749	0.8956699	-0.1589610	0	0	0	0
ENSG00000130755.12	GMFG	GMFG	9535	NA;NM_004877.3;NM_001301008.1	ENST00000253054.12;ENST00000594700.5;ENST00000595636.1;ENST00000597595.5;ENST00000598034.5;ENST00000600322.5;ENST00000601387.5;ENST00000602185.5	5.019909e-03	4.663402e-04	3.96702665	4.44153606	1.3894457	0.4745094	0	0	0	0
ENSG00000130775.15	THEMIS2	THEMIS2	9473	NM_001286113.1;NM_001105556.2;NM_004848.3;NM_001039477.2;NA	ENST00000328928.11;ENST00000373921.7;ENST00000373925.5;ENST00000373927.7;ENST00000427466.1;ENST00000442118.5;ENST00000456990.1	5.260445e-03	5.000065e-04	2.65619278	3.18041077	1.4381538	0.5242180	0	0	0	0
ENSG00000130787.13	HIP1R	HIP1R	9026	NM_003959.2;NA	ENST00000253083.8;ENST00000535012.1	4.832328e-02	1.135533e-02	2.37819449	2.07920131	0.8128194	-0.2989932	0	0	0	0
ENSG00000130810.19	PPAN	PPAN	56342	NM_020230.5;NA	ENST00000253107.11;ENST00000393793.5;ENST00000430370.1;ENST00000444703.1;ENST00000446223.5	3.564140e-04	1.039145e-05	2.09434271	2.68921900	1.5103431	0.5948763	0	0	0	0
ENSG00000130816.14	DNMT1	DNMT1	1786	NM_001318730.1;NM_001130823.2;NA	ENST00000340748.8;ENST00000359526.8;ENST00000540357.5;ENST00000586800.5;ENST00000588118.5;ENST00000588952.5;ENST00000590619.1;ENST00000592054.5;ENST00000592342.5	7.543664e-04	3.285941e-05	3.91789276	4.30250443	1.3055083	0.3846117	0	1	0	0
ENSG00000130826.17	DKC1	DKC1	1736	NM_001142463.2;NA;NM_001288747.1	ENST00000369550.9;ENST00000413910.5;ENST00000437719.5;ENST00000620277.4	6.672706e-04	2.714761e-05	4.81251632	5.31386158	1.4155329	0.5013453	0	0	0	0
ENSG00000130827.6	PLXNA3	PLXNA3	55558	NM_017514.4	ENST00000369682.4	9.771900e-03	1.192697e-03	1.71676217	2.11409821	1.3170737	0.3973360	0	0	0	0
ENSG00000130830.14	MPP1	MPP1	4354	NA;NM_001166460.1;NM_001166462.1	ENST00000369531.1;ENST00000369534.7;ENST00000393529.5;ENST00000393531.5;ENST00000413259.7;ENST00000428488.1;ENST00000453245.5	1.582843e-05	1.046253e-07	3.30116419	3.89672802	1.5110630	0.5955638	0	0	0	0
ENSG00000130935.9	NOL11	NOL11	25926	NM_001303272.1;NA	ENST00000253247.8;ENST00000580833.1;ENST00000581106.5;ENST00000583021.1	4.574353e-02	1.052411e-02	4.53869906	4.78023894	1.1822539	0.2415399	0	0	0	0
ENSG00000130940.14	CASZ1	CASZ1	54897	NM_017766.4;NM_001079843.2;NA	ENST00000344008.5;ENST00000377022.7;ENST00000447850.3	1.341897e-02	1.867490e-03	2.27243106	1.81467206	0.7281164	-0.4577590	0	0	0	0
ENSG00000131016.16	AKAP12	AKAP12	9590	NA;NM_144497.2;NM_005100.3	ENST00000253332.5;ENST00000354675.10;ENST00000359755.5;ENST00000402676.6	1.383446e-02	1.950464e-03	2.90784597	2.30717539	0.6594474	-0.6006706	0	0	0	0
ENSG00000131037.14	EPS8L1	EPS8L1	54869	NM_133180.2;NM_017729.3;NA	ENST00000201647.10;ENST00000245618.5;ENST00000540810.5;ENST00000586329.5;ENST00000588359.5	1.607816e-02	2.413462e-03	2.42774152	1.85893337	0.6741735	-0.5688081	0	0	0	0
ENSG00000131042.14	LILRB2	LILRB2	10288	NM_001080978.3;NM_001278405.2;NR_103521.2;NA;NM_001278404.2	ENST00000314446.9;ENST00000391746.5;ENST00000391748.5;ENST00000391749.4;ENST00000434421.5	2.264241e-04	5.096667e-06	1.25877888	2.13713827	1.8382836	0.8783594	0	0	0	0
ENSG00000131097.6	HIGD1B	HIGD1B	51751	NM_016438.3;NR_073504.1;NM_001271880.1	ENST00000253410.2;ENST00000587021.1;ENST00000591513.5	1.317468e-02	1.820665e-03	1.06644546	0.60511012	0.7263137	-0.4613353	0	0	0	0
ENSG00000131100.12	ATP6V1E1	ATP6V1E1	529	NM_001696.3;NM_001039367.1;NM_001039366.1;NA	ENST00000253413.9;ENST00000399796.6;ENST00000399798.6;ENST00000413576.1	3.641493e-03	3.020894e-04	6.25450532	6.57729953	1.2507507	0.3227942	0	0	0	0
ENSG00000131116.11	ZNF428	ZNF428	126299	NM_182498.3;NA	ENST00000300811.7;ENST00000598676.1	3.103308e-02	6.001171e-03	3.45625514	3.24549038	0.8640791	-0.2107648	0	0	0	0
ENSG00000131153.8	GINS2	GINS2	51659	NM_016095.2;NA	ENST00000253462.7;ENST00000595355.5;ENST00000596233.1	3.544255e-02	7.364191e-03	2.51079472	2.95606674	1.3615708	0.4452720	0	1	0	0
ENSG00000131203.12	IDO1	IDO1	3620	NM_002164.5;NA	ENST00000518237.5;ENST00000518804.5;ENST00000519154.5;ENST00000522495.5;ENST00000522840.1	4.551101e-04	1.532076e-05	1.27803782	2.73884976	2.7526324	1.4608119	0	0	0	0
ENSG00000131242.17	RAB11FIP4	RAB11FIP4	84440	NM_001303542.2;NA;NM_032932.5	ENST00000394744.6;ENST00000582009.5;ENST00000583755.1;ENST00000621161.4	3.295059e-02	6.608353e-03	2.51248661	2.24093426	0.8284277	-0.2715524	0	0	0	0
ENSG00000131351.14	HAUS8	HAUS8	93323	NM_033417.1;NM_001011699.1;NA	ENST00000253669.9;ENST00000448593.6;ENST00000593360.1	6.382467e-03	6.606160e-04	1.59771936	1.97851183	1.3020569	0.3807925	0	0	0	0
ENSG00000131368.7	MRPS25	MRPS25	64432	NM_022497.4;NA	ENST00000253686.6;ENST00000444840.6;ENST00000449354.6	9.967402e-03	1.220424e-03	2.24049028	2.64572438	1.3243038	0.4052341	0	0	0	0
ENSG00000131378.13	RFTN1	RFTN1	23180	NM_015150.1;NA	ENST00000334133.8;ENST00000431547.1;ENST00000432519.5;ENST00000441460.5;ENST00000449415.5;ENST00000451036.5	3.157915e-02	6.161785e-03	3.63109457	3.92303363	1.2242847	0.2919391	0	0	0	0
ENSG00000131386.17	GALNT15	GALNT15	117248	NM_054110.4;NM_001319051.1;NM_001319052.1	ENST00000339732.9;ENST00000437509.3;ENST00000617544.3	2.300589e-03	1.599661e-04	1.70356391	0.78039971	0.5273511	-0.9231642	0	0	0	0
ENSG00000131446.16	MGAT1	MGAT1	4245	NM_002406.3;NA;NM_001114617.1;NM_001114619.1;NM_001114618.1	ENST00000307826.4;ENST00000333055.8;ENST00000393340.7;ENST00000427865.2;ENST00000446023.6;ENST00000502678.1;ENST00000504671.1;ENST00000506269.1;ENST00000506889.1;ENST00000507384.1;ENST00000512695.1;ENST00000513431.5;ENST00000514283.1;ENST00000514438.1	7.186226e-04	3.063609e-05	4.99700181	5.27018049	1.2084675	0.2731787	0	0	0	0
ENSG00000131462.7	TUBG1	TUBG1	7283	NM_001070.4;NA	ENST00000251413.7;ENST00000591509.5	3.763185e-02	8.019619e-03	4.43932724	4.71974736	1.2145485	0.2804201	0	0	0	0
ENSG00000131470.14	PSMC3IP	PSMC3IP	29893	NM_013290.6;NM_016556.3;NM_001256014.1;NA	ENST00000253789.9;ENST00000393795.7;ENST00000587209.5;ENST00000590760.5	2.408077e-02	4.237209e-03	1.99233094	2.34895181	1.2804233	0.3566209	0	0	0	0
ENSG00000131504.15	DIAPH1	DIAPH1	1729	NA;NM_001314007.1;NM_001079812.2	ENST00000253811.10;ENST00000389054.7;ENST00000389057.9;ENST00000398557.8;ENST00000448451.5;ENST00000518047.5;ENST00000524301.1	9.711568e-03	1.181527e-03	4.67953798	4.91734012	1.1791949	0.2378021	0	0	0	0
ENSG00000131507.10	NDFIP1	NDFIP1	80762	NM_030571.3	ENST00000253814.5	8.609294e-03	1.007123e-03	5.71356032	5.42927663	0.8211492	-0.2842837	0	0	0	0
ENSG00000131558.14	EXOC4	EXOC4	60412	NM_021807.3;NM_001037126.1	ENST00000253861.4;ENST00000393161.6	1.690181e-02	2.585288e-03	4.58244719	4.38638431	0.8729295	-0.1960629	0	0	0	0
ENSG00000131620.17	ANO1	ANO1	55107	NA;NM_018043.5;NR_030691.1	ENST00000316296.9;ENST00000355303.9;ENST00000530480.5;ENST00000530676.5;ENST00000531300.1;ENST00000531349.5;ENST00000531604.5	1.479017e-02	2.131827e-03	5.39966037	4.77811397	0.6499739	-0.6215464	0	0	0	0
ENSG00000131626.16	PPFIA1	PPFIA1	8500	NM_003626.3;NM_177423.2;NA	ENST00000253925.11;ENST00000389547.7;ENST00000528750.1;ENST00000528853.1;ENST00000530746.1;ENST00000530798.5;ENST00000532024.1;ENST00000638133.1	4.109356e-02	9.056305e-03	4.68388318	4.47580051	0.8656870	-0.2080827	0	0	0	0
ENSG00000131724.10	IL13RA1	IL13RA1	3597	NA;NM_001560.2	ENST00000371642.1;ENST00000371666.7	2.029188e-02	3.345934e-03	5.91468462	5.63802961	0.8255028	-0.2766550	0	0	0	0
ENSG00000131747.14	TOP2A	TOP2A	7153	NM_001067.3;NA	ENST00000423485.5;ENST00000577541.1;ENST00000581055.1	2.901507e-03	2.191444e-04	4.42950453	5.01525853	1.5008232	0.5857540	0	0	0	0
ENSG00000131779.10	PEX11B	PEX11B	8799	NM_003846.2;NA;NM_001184795.1	ENST00000369306.7;ENST00000428634.1;ENST00000537888.1	5.150526e-03	4.847163e-04	3.72742080	3.41777545	0.8068401	-0.3096454	0	0	0	0
ENSG00000131781.12	FMO5	FMO5	2330	NM_001461.3;NM_001144830.2;NA;NM_001144829.2	ENST00000254090.8;ENST00000369272.7;ENST00000441068.6;ENST00000533174.5;ENST00000533848.2;ENST00000578284.5	1.894327e-04	3.909835e-06	2.64320863	1.47090857	0.4437134	-1.1723001	0	0	0	0
ENSG00000131788.15	PIAS3	PIAS3	10401	NA;NM_006099.3	ENST00000369298.5;ENST00000393045.6;ENST00000393046.3;ENST00000463514.2	3.907237e-03	3.331442e-04	4.64960743	4.30941668	0.7899369	-0.3401907	0	0	0	0
ENSG00000131828.13	PDHA1	PDHA1	5160	NA;NM_001173454.1;NM_000284.3;NM_001173456.1;NM_001173455.1	ENST00000355808.9;ENST00000379804.1;ENST00000379805.3;ENST00000379806.9;ENST00000417819.5;ENST00000422285.6;ENST00000423505.5;ENST00000540249.5;ENST00000545074.5	9.690550e-04	4.697305e-05	4.13821243	4.41213145	1.2090878	0.2739190	0	0	0	0
ENSG00000131831.17	RAI2	RAI2	10742	NA;NR_033348.1;NM_001172732.1;NM_021785.4;NM_001172739.1	ENST00000331511.5;ENST00000360011.5;ENST00000415486.7;ENST00000451717.5;ENST00000509491.2;ENST00000545871.1	1.736971e-04	3.497794e-06	3.10417732	2.14509749	0.5143849	-0.9590798	0	0	0	0
ENSG00000131844.15	MCCC2	MCCC2	64087	NM_022132.4;NA	ENST00000340941.10;ENST00000509358.6;ENST00000509539.2;ENST00000629193.2	8.723984e-04	4.063385e-05	5.99405334	5.13681312	0.5520075	-0.8572402	0	0	0	0
ENSG00000131845.14	ZNF304	ZNF304	57343	NA;NM_020657.3;NM_001290318.1;NM_001290319.1	ENST00000282286.5;ENST00000391705.7;ENST00000443917.6;ENST00000598744.1	8.928107e-04	4.208192e-05	2.44027030	2.08872410	0.7837437	-0.3515462	0	0	0	0
ENSG00000131871.14	SELENOS	SELENOS	55829	NM_203472.2;NM_018445.5;NA	ENST00000398226.7;ENST00000526049.5;ENST00000528346.1;ENST00000531964.5	4.711566e-02	1.099913e-02	5.68109545	5.90169593	1.1652185	0.2206005	0	0	0	0
ENSG00000131876.16	SNRPA1	SNRPA1	6627	NM_003090.3;NA	ENST00000254193.10;ENST00000559686.3;ENST00000560496.5;ENST00000626000.1	4.307055e-04	1.398527e-05	4.56895158	4.99450257	1.3430853	0.4255510	0	0	1	0
ENSG00000131979.18	GCH1	GCH1	2643	NM_001024024.1;NA;NM_001024071.1;NM_001024070.1;NM_000161.2	ENST00000395514.5;ENST00000491895.6;ENST00000536224.2;ENST00000543643.6;ENST00000622544.4	1.274660e-04	2.318632e-06	2.14227239	2.78927383	1.5659102	0.6470014	0	0	0	0
ENSG00000132003.9	ZSWIM4	ZSWIM4	65249	NM_023072.2;NA	ENST00000254323.6;ENST00000590508.5;ENST00000592227.1	2.196578e-02	3.715364e-03	1.18851552	1.47709277	1.2214351	0.2885773	0	0	0	0
ENSG00000132010.15	ZNF20	ZNF20	7568	NM_001203250.1;NA	ENST00000334213.9;ENST00000418866.1;ENST00000600335.5	1.751175e-02	2.698170e-03	2.09217700	1.80153050	0.8175356	-0.2906465	0	0	0	0
ENSG00000132017.10	DCAF15	DCAF15	90379	NM_138353.2;NA	ENST00000254337.10;ENST00000585468.1;ENST00000587307.1	1.187047e-02	1.574133e-03	2.53416070	2.77675401	1.1831175	0.2425933	0	0	0	0
ENSG00000132031.12	MATN3	MATN3	4148	NM_002381.4;NA	ENST00000407540.7;ENST00000421259.2	1.957790e-03	1.276034e-04	3.62268990	2.58992591	0.4887728	-1.0327640	0	0	0	0
ENSG00000132122.11	SPATA6	SPATA6	54558	NA;NM_001286238.1;NM_001286239.1	ENST00000371841.1;ENST00000371843.7;ENST00000371847.7;ENST00000396199.7	7.955508e-04	3.545919e-05	2.04233070	1.52774871	0.6999957	-0.5145820	0	0	0	0
ENSG00000132141.13	CCT6B	CCT6B	10693	NM_006584.3;NM_001193529.2;NM_001193530.1;NA	ENST00000314144.9;ENST00000421975.7;ENST00000436961.7;ENST00000585073.1	2.792535e-03	2.089851e-04	1.25603323	0.70850872	0.6841931	-0.5475245	0	0	0	0
ENSG00000132155.11	RAF1	RAF1	5894	NM_002880.3;NA	ENST00000251849.8;ENST00000432427.2;ENST00000442415.6	1.345309e-02	1.872926e-03	4.83176333	5.07996144	1.1877228	0.2481981	0	0	0	0
ENSG00000132182.11	NUP210	NUP210	23225	NM_024923.3	ENST00000254508.6	1.723677e-02	2.650520e-03	3.73737899	4.08409493	1.2716626	0.3467159	0	0	1	1
ENSG00000132196.13	HSD17B7	HSD17B7	51478	NM_016371.3;NM_001304512.1;NA	ENST00000254521.7;ENST00000367913.1;ENST00000367915.1	5.217761e-04	1.911610e-05	3.48568584	2.95697725	0.6931749	-0.5287086	0	0	0	0
ENSG00000132205.10	EMILIN2	EMILIN2	84034	NM_032048.2	ENST00000254528.3	1.032609e-03	5.074154e-05	1.90589464	2.46293622	1.4712491	0.5570416	0	0	0	0
ENSG00000132254.12	ARFIP2	ARFIP2	23647	NM_012402.3;NA;NM_001242855.1;NM_001242856.1;NM_001242854.1	ENST00000254584.6;ENST00000396777.7;ENST00000423813.6;ENST00000445086.6;ENST00000525235.1;ENST00000614314.4	4.231340e-03	3.690172e-04	5.05858020	4.69706337	0.7783458	-0.3615168	0	0	0	0
ENSG00000132286.11	TIMM10B	TIMM10B	26515	NM_012192.3;NA	ENST00000254616.10;ENST00000530751.1	3.034535e-03	2.358777e-04	3.90184698	3.58581999	0.8032790	-0.3160270	0	0	0	0
ENSG00000132326.11	PER2	PER2	8864	NM_022817.2;NA	ENST00000254657.7;ENST00000431832.1	6.086910e-04	2.364151e-05	2.44042987	1.97192797	0.7227147	-0.4685019	0	0	0	0
ENSG00000132341.11	RAN	RAN	5901	NA;NM_001300796.1;NM_006325.4	ENST00000392367.4;ENST00000392369.6;ENST00000448750.7;ENST00000535090.5;ENST00000541630.5;ENST00000541679.7;ENST00000543796.5	4.138437e-02	9.144738e-03	6.55080251	6.75989626	1.1559618	0.2090937	0	0	0	0
ENSG00000132359.14	RAP1GAP2	RAP1GAP2	23108	NM_015085.4;NM_001100398.1;NM_001330058.1;NA	ENST00000254695.12;ENST00000366401.8;ENST00000540393.6;ENST00000542807.1;ENST00000637138.1	4.089434e-02	8.995665e-03	1.30243125	0.86822704	0.7401019	-0.4342042	0	0	0	0
ENSG00000132471.11	WBP2	WBP2	23558	NM_012478.3;NM_001330499.1;NA;NM_001348170.1	ENST00000254806.7;ENST00000433525.6;ENST00000585462.5;ENST00000586257.5;ENST00000587374.5;ENST00000589642.5;ENST00000590221.5;ENST00000591399.5;ENST00000593002.1;ENST00000626827.2	2.792535e-03	2.091969e-04	5.46779233	5.85022657	1.3035395	0.3824342	0	0	1	0
ENSG00000132581.9	SDF2	SDF2	6388	NM_006923.3;NA	ENST00000247020.8;ENST00000587788.1	1.617901e-02	2.434810e-03	5.01301434	4.79147932	0.8576524	-0.2215350	0	0	0	0
ENSG00000132589.15	FLOT2	FLOT2	2319	NA;NM_004475.2;NM_001330170.1	ENST00000394906.6;ENST00000394908.8;ENST00000465427.3;ENST00000585169.5	4.229421e-02	9.424989e-03	4.82681405	4.63675232	0.8765682	-0.1900617	0	0	0	0
ENSG00000132603.13	NIP7	NIP7	51388	NM_016101.4;NM_001199434.1;NA	ENST00000254940.9;ENST00000254941.6;ENST00000562523.1;ENST00000567202.5;ENST00000569637.6	6.843917e-03	7.350302e-04	3.17562106	3.40520671	1.1724981	0.2295856	0	0	0	0
ENSG00000132622.10	HSPA12B	HSPA12B	116835	NM_001197327.1;NM_001318322.1	ENST00000254963.6;ENST00000399701.1	1.808592e-02	2.827361e-03	1.09563081	0.69726181	0.7587155	-0.3983690	0	0	0	0
ENSG00000132646.10	PCNA	PCNA	5111	NM_182649.1;NM_002592.2	ENST00000379143.9;ENST00000379160.3	9.031493e-03	1.074561e-03	6.20484328	6.53763229	1.2594458	0.3327890	1	1	0	0
ENSG00000132661.3	NXT1	NXT1	29107	NM_013248.2	ENST00000254998.2	5.242196e-03	4.969288e-04	3.62629271	3.89498723	1.2047172	0.2686945	0	0	0	0
ENSG00000132670.20	PTPRA	PTPRA	5786	NM_080840.2;NA;NM_080841.2;NM_002836.3	ENST00000216877.10;ENST00000318266.9;ENST00000356147.3;ENST00000380393.7;ENST00000399903.6;ENST00000430705.5;ENST00000431048.5;ENST00000455631.5	1.030254e-04	1.668172e-06	5.42624645	5.06821474	0.7802283	-0.3580317	0	0	0	0
ENSG00000132694.18	ARHGEF11	ARHGEF11	9826	NM_014784.3;NM_198236.2	ENST00000361409.2;ENST00000368194.7	8.664920e-03	1.016294e-03	3.57747730	3.37320715	0.8679777	-0.2042702	0	0	0	0
ENSG00000132716.18	DCAF8	DCAF8	50717	NA;NR_028103.1;NM_015726.3;NR_028106.1;NR_028105.1	ENST00000326837.6;ENST00000368073.7;ENST00000368074.5;ENST00000407642.6;ENST00000419626.1;ENST00000440682.5;ENST00000447377.5;ENST00000473382.2;ENST00000475733.5;ENST00000477163.1;ENST00000495887.1;ENST00000610139.5	2.056333e-03	1.379781e-04	4.87541549	4.62865162	0.8427848	-0.2467639	0	0	0	0
ENSG00000132768.13	DPH2	DPH2	1802	NM_001319165.1;NM_001039589.1;NA	ENST00000255108.7;ENST00000396758.6;ENST00000459879.1	1.401864e-02	1.984350e-03	2.84303015	3.16628160	1.2511471	0.3232514	0	0	0	0
ENSG00000132792.18	CTNNBL1	CTNNBL1	56259	NM_030877.4;NA;NM_001281495.1	ENST00000361383.10;ENST00000373469.1;ENST00000373473.5;ENST00000405275.6;ENST00000447935.3;ENST00000621317.4;ENST00000628103.2	3.650801e-02	7.672177e-03	4.54103165	4.74738079	1.1537648	0.2063491	0	0	0	0
ENSG00000132801.6	ZSWIM3	ZSWIM3	140831	NM_080752.3	ENST00000255152.2	3.746416e-02	7.974283e-03	0.86290623	1.09648403	1.1757471	0.2335778	0	0	0	0
ENSG00000132819.16	RBM38	RBM38	55544	NM_001291780.1;NA;NM_183425.2	ENST00000356208.9;ENST00000371219.2;ENST00000440234.6	3.402052e-03	2.759504e-04	2.29243486	2.89176530	1.5150133	0.5993304	0	0	0	0
ENSG00000132842.13	AP3B1	AP3B1	8546	NM_003664.4;NM_001271769.1;NA	ENST00000255194.10;ENST00000519295.5;ENST00000522901.1	1.274061e-02	1.741747e-03	3.96302854	3.73986847	0.8566869	-0.2231601	0	0	0	0
ENSG00000132849.19	PATJ	PATJ	10207	NA;NM_176877.2	ENST00000307297.8;ENST00000316485.11;ENST00000371158.6;ENST00000465798.2;ENST00000490547.2;ENST00000494842.2;ENST00000613764.4;ENST00000635137.1	1.462825e-03	8.507411e-05	4.07554096	3.49552180	0.6689549	-0.5800192	0	0	0	0
ENSG00000132881.11	RSG1	RSG1	79363	NM_030907.3;NA	ENST00000375599.7;ENST00000434014.1	4.732098e-02	1.105191e-02	1.16888725	0.90384699	0.8321755	-0.2650403	0	0	0	0
ENSG00000132963.7	POMP	POMP	51371	NM_015932.5;NA	ENST00000380842.4;ENST00000460403.1	1.701289e-02	2.609120e-03	5.84715206	6.08749426	1.1812728	0.2403422	0	0	0	0
ENSG00000132964.11	CDK8	CDK8	1024	NM_001260.2;NA	ENST00000381527.7;ENST00000465820.6;ENST00000625988.1	2.485380e-02	4.429264e-03	1.94502664	2.27278590	1.2550625	0.3277593	0	0	0	0
ENSG00000133026.12	MYH10	MYH10	4628	NM_005964.3;NM_001256012.1;NM_001256095.1;NA	ENST00000269243.8;ENST00000360416.7;ENST00000379980.8;ENST00000411957.1	1.651062e-02	2.507557e-03	3.88026328	3.58939915	0.8174123	-0.2908641	0	0	0	0
ENSG00000133083.14	DCLK1	DCLK1	9201	NM_004734.4;NA;NM_001195416.1;NM_001195415.1	ENST00000255448.8;ENST00000360631.7;ENST00000379892.4;ENST00000379893.5;ENST00000615680.4	6.482742e-03	6.749811e-04	2.52054114	1.56964265	0.5173102	-0.9508985	0	0	0	0
ENSG00000133103.16	COG6	COG6	57511	NM_001145079.1;NM_020751.2;NA	ENST00000416691.5;ENST00000455146.7;ENST00000630730.1	5.967130e-03	6.031560e-04	3.42896187	3.11584351	0.8049001	-0.3131184	0	0	0	0
ENSG00000133106.14	EPSTI1	EPSTI1	94240	NM_033255.3;NM_001002264.2;NM_001330543.1;NA	ENST00000313624.11;ENST00000313640.11;ENST00000398762.7;ENST00000537828.5	7.903318e-04	3.507408e-05	3.08578886	3.77031267	1.6071714	0.6845238	0	0	0	0
ENSG00000133114.17	GPALPP1	GPALPP1	55425	NA;NM_001316951.1	ENST00000357537.4;ENST00000361121.6;ENST00000379151.8;ENST00000611650.1	5.728364e-03	5.687378e-04	2.96712310	2.70452464	0.8335852	-0.2625985	0	0	0	0
ENSG00000133121.20	STARD13	STARD13	90627	NM_178007.2;NM_001243476.2;NM_052851.2;NA	ENST00000255486.8;ENST00000336934.9;ENST00000399365.7;ENST00000439831.1;ENST00000567873.1	1.862253e-05	1.393159e-07	2.85881722	2.06418252	0.5764891	-0.7946347	0	0	0	0
ENSG00000133256.12	PDE6B	PDE6B	5158	NM_000283.3;NM_001145292.1;NA	ENST00000255622.10;ENST00000429163.6;ENST00000461490.1;ENST00000465426.5;ENST00000471824.6;ENST00000487902.5;ENST00000488061.5;ENST00000496514.5	3.852957e-03	3.271341e-04	2.00982686	1.05007412	0.5141450	-0.9597527	0	0	0	0
ENSG00000133275.15	CSNK1G2	CSNK1G2	1455	NM_001319.6;NA	ENST00000255641.12;ENST00000585957.2;ENST00000585959.2;ENST00000589350.2;ENST00000589385.5;ENST00000591002.5;ENST00000591752.5	4.897805e-02	1.156691e-02	3.05869330	3.23944720	1.1334760	0.1807539	0	0	0	0
ENSG00000133316.15	WDR74	WDR74	54663	NA;NM_001307977.1;NM_018093.3	ENST00000278856.8;ENST00000311713.11;ENST00000525239.5;ENST00000525752.5;ENST00000529106.5;ENST00000536401.1;ENST00000538098.2	5.519325e-04	2.056030e-05	3.67862218	4.07572591	1.3168616	0.3971037	0	0	0	0
ENSG00000133392.17	MYH11	MYH11	4629	NM_002474.2;NM_001040114.1;NM_001040113.1;NM_022844.2	ENST00000300036.5;ENST00000396324.7;ENST00000452625.6;ENST00000576790.6	3.213018e-02	6.331865e-03	2.39297772	1.66871879	0.6053079	-0.7242589	0	0	0	0
ENSG00000133398.3	MED10	MED10	84246	NM_032286.2	ENST00000255764.3	4.871262e-02	1.147427e-02	3.93163786	4.14274159	1.1575734	0.2111037	0	0	0	0
ENSG00000133401.15	PDZD2	PDZD2	23037	NM_178140.3;NA	ENST00000438447.1;ENST00000513910.1	1.129058e-02	1.471779e-03	1.07577324	0.48728083	0.6650375	-0.5884924	0	0	0	0
ENSG00000133422.12	MORC2	MORC2	22880	NM_014941.3;NM_001303256.2;NA	ENST00000215862.8;ENST00000397641.7;ENST00000429468.5;ENST00000445980.5	2.068243e-02	3.434577e-03	3.43064868	3.63543636	1.1525167	0.2047877	0	0	0	0
ENSG00000133574.9	GIMAP4	GIMAP4	55303	NM_018326.2;NA	ENST00000255945.3;ENST00000461940.5;ENST00000479232.1	1.093619e-02	1.405970e-03	3.88550758	4.33445374	1.3650428	0.4489462	0	0	0	0
ENSG00000133678.13	TMEM254	TMEM254	80195	NM_001270367.1;NM_001270370.1;NM_001270373.1;NA;NM_001270372.1;NM_001270371.1	ENST00000372273.7;ENST00000372274.5;ENST00000372275.5;ENST00000372277.7;ENST00000372281.7;ENST00000450179.1;ENST00000613758.4	2.928868e-02	5.539297e-03	5.18285445	4.87297407	0.8067086	-0.3098804	0	0	0	0
ENSG00000133740.10	E2F5	E2F5	1875	NM_001951.3;NM_001083588.1;NA;NM_001083589.1	ENST00000416274.6;ENST00000418930.6;ENST00000517476.5;ENST00000518234.5;ENST00000520225.1;ENST00000521429.5	4.476650e-03	3.984393e-04	2.92859329	3.46409542	1.4494465	0.5355021	0	0	0	0
ENSG00000133773.11	CCDC59	CCDC59	29080	NM_014167.4;NA	ENST00000256151.7;ENST00000552377.5	1.904392e-04	3.996174e-06	3.22066792	3.62572709	1.3241432	0.4050592	0	0	0	0
ENSG00000133789.14	SWAP70	SWAP70	23075	NM_015055.3;NM_001297714.1;NA	ENST00000318950.10;ENST00000447399.6;ENST00000534662.1	7.072282e-03	7.733271e-04	4.38403605	4.11794101	0.8315673	-0.2660950	0	0	0	0
ENSG00000133808.4	MICALCL	MICALCL	84953	NM_032867.2;NA	ENST00000256186.2;ENST00000533534.1	7.024554e-04	2.951493e-05	1.42436121	0.53782812	0.5409124	-0.8865331	0	0	0	0
ENSG00000133835.14	HSD17B4	HSD17B4	3295	NM_000414.3;NM_001292028.1;NM_001199291.2;NA;NM_001292027.1;NM_001199292.1	ENST00000256216.10;ENST00000414835.6;ENST00000504811.5;ENST00000509514.5;ENST00000510025.5;ENST00000513628.5;ENST00000515320.5	2.286159e-02	3.948781e-03	6.00302634	5.72243065	0.8232510	-0.2805957	0	0	0	0
ENSG00000133872.13	SARAF	SARAF	51669	NM_016127.5;NA;NM_001284239.1	ENST00000256255.10;ENST00000518296.5;ENST00000521265.5;ENST00000522794.1;ENST00000523127.5;ENST00000523761.1;ENST00000545648.2	2.347192e-02	4.091591e-03	6.63873785	6.33424325	0.8097258	-0.3044946	0	0	0	0
ENSG00000133895.14	MEN1	MEN1	4221	NM_000244.3;NA;NM_130803.2;NM_130800.2;NM_130802.2;NM_130804.2	ENST00000312049.10;ENST00000315422.8;ENST00000337652.5;ENST00000377313.5;ENST00000377316.6;ENST00000377321.5;ENST00000377326.7;ENST00000394374.6;ENST00000394376.5;ENST00000413626.1;ENST00000424912.1;ENST00000429702.5;ENST00000440873.5;ENST00000450708.5	1.178239e-02	1.556415e-03	3.09265854	3.31038611	1.1629004	0.2177276	0	0	0	0
ENSG00000133935.6	ERG28	ERG28	11161	NM_007176.3	ENST00000256319.6	3.500377e-04	1.014803e-05	3.56776701	3.23174655	0.7922236	-0.3360205	0	0	0	0
ENSG00000133943.20	C14orf159	C14orf159	80017	NM_001102368.2;NA;NM_024952.7;NM_001286473.1;NM_001286470.1;NM_001102369.2;NM_001286472.1;NM_001102367.2;NM_001286471.1;NM_001102366.2	ENST00000256324.14;ENST00000298858.8;ENST00000412671.6;ENST00000428926.6;ENST00000517362.5;ENST00000517518.5;ENST00000517877.1;ENST00000518665.6;ENST00000518868.5;ENST00000518871.5;ENST00000519019.5;ENST00000519950.5;ENST00000520328.5;ENST00000521064.5;ENST00000521077.6;ENST00000521081.5;ENST00000521334.5;ENST00000522170.5;ENST00000522322.5;ENST00000522816.1;ENST00000522837.5;ENST00000523771.5;EN…	4.969896e-05	5.933521e-07	3.69022245	3.25419287	0.7391661	-0.4360296	0	0	0	0
ENSG00000133961.19	NUMB	NUMB	8650	NA;NM_001320114.1;NM_001005745.1;NM_001005743.1;NM_001005744.1;NM_003744.5	ENST00000355058.7;ENST00000356296.8;ENST00000359560.7;ENST00000535282.5;ENST00000544991.7;ENST00000554394.5;ENST00000554521.6;ENST00000554546.5;ENST00000554818.5;ENST00000555238.5;ENST00000555307.5;ENST00000555394.5;ENST00000555738.6;ENST00000555859.5;ENST00000555987.5;ENST00000556772.5;ENST00000557597.5;ENST00000559312.5;ENST00000560335.5	2.614113e-03	1.922142e-04	4.14125710	3.92419183	0.8603137	-0.2170653	0	0	0	0
ENSG00000133983.14	COX16	COX16	51241	NM_001204090.1	ENST00000389912.6	3.231020e-02	6.400008e-03	4.45100043	4.22263883	0.8536037	-0.2283616	0	0	0	0
ENSG00000134028.14	ADAMDEC1	ADAMDEC1	27299	NM_014479.3;NM_001145271.1	ENST00000256412.8;ENST00000522298.1	5.995831e-04	2.307271e-05	1.62393038	3.21994244	3.0230651	1.5960121	0	0	0	0
ENSG00000134057.14	CCNB1	CCNB1	891	NM_031966.3;NA	ENST00000256442.9;ENST00000505500.5;ENST00000506572.5;ENST00000507798.1;ENST00000508407.5	3.513630e-03	2.868012e-04	4.13012246	4.53425165	1.3232899	0.4041292	0	1	0	0
ENSG00000134061.5	CD180	CD180	4064	NM_005582.2	ENST00000256447.5	1.016699e-02	1.262781e-03	0.87772103	1.28075638	1.3222870	0.4030353	0	0	0	0
ENSG00000134201.10	GSTM5	GSTM5	2949	NM_000851.3;NA	ENST00000256593.7;ENST00000369812.6;ENST00000369813.5	3.324979e-02	6.687099e-03	1.01718415	0.18471251	0.5615663	-0.8324716	0	0	0	0
ENSG00000134215.15	VAV3	VAV3	10451	NM_006113.4;NM_001079874.1;NA	ENST00000370056.8;ENST00000415432.6;ENST00000490388.2;ENST00000527011.5;ENST00000529809.5	2.250650e-03	1.554559e-04	5.78283796	4.99904003	0.5808357	-0.7837979	0	0	1	0
ENSG00000134222.16	PSRC1	PSRC1	84722	NA;NM_001005290.3;NM_001032291.2	ENST00000369903.6;ENST00000369904.7;ENST00000369907.7;ENST00000369909.6;ENST00000409138.6;ENST00000409267.5;ENST00000418914.2;ENST00000429031.5;ENST00000474126.2	4.575598e-02	1.052931e-02	1.67519044	1.97860593	1.2340625	0.3034155	0	0	0	0
ENSG00000134240.11	HMGCS2	HMGCS2	3158	NM_005518.3;NM_001166107.1	ENST00000369406.7;ENST00000544913.2	1.829732e-02	2.881106e-03	1.59381741	0.02067496	0.3360756	-1.5731425	0	0	0	0
ENSG00000134242.15	PTPN22	PTPN22	26191	NM_001193431.2;NA;NM_012411.5;NM_001308297.1	ENST00000359785.9;ENST00000420377.6;ENST00000460620.5;ENST00000525799.1;ENST00000528414.5;ENST00000538253.5	2.293593e-02	3.966425e-03	1.05123703	1.53995318	1.4031956	0.4887161	0	0	0	0
ENSG00000134247.9	PTGFRN	PTGFRN	5738	NM_020440.3	ENST00000393203.2	1.377068e-02	1.937605e-03	4.57816373	4.22135495	0.7808900	-0.3568088	0	0	0	0
ENSG00000134250.19	NOTCH2	NOTCH2	4853	NM_001200001.1;NA	ENST00000256646.6;ENST00000579475.7;ENST00000602566.5	6.745906e-03	7.168131e-04	4.89980329	4.55618918	0.7880646	-0.3436141	0	0	0	0
ENSG00000134313.15	KIDINS220	KIDINS220	57498	NM_020738.2;NM_001348745.1;NA	ENST00000256707.7;ENST00000319688.5;ENST00000459813.1;ENST00000473731.5;ENST00000489024.5;ENST00000496383.5;ENST00000638224.1	4.397885e-04	1.442225e-05	4.31400034	3.99707740	0.8027803	-0.3169229	0	0	0	0
ENSG00000134321.11	RSAD2	RSAD2	91543	NM_080657.4;NA	ENST00000382040.3;ENST00000442639.5	1.075947e-02	1.366406e-03	3.26380228	3.87481532	1.5273313	0.6110130	0	0	0	0
ENSG00000134326.11	CMPK2	CMPK2	129607	NM_207315.3;NM_001256477.1;NM_001256478.1	ENST00000256722.9;ENST00000404168.1;ENST00000458098.5	5.554510e-03	5.411206e-04	2.69547921	3.34441233	1.5680082	0.6489331	0	0	0	0
ENSG00000134352.19	IL6ST	IL6ST	3572	NA;NM_001190981.1	ENST00000336909.9;ENST00000381286.7;ENST00000381287.8;ENST00000381293.6;ENST00000381294.7;ENST00000381298.6;ENST00000396816.1;ENST00000502326.7;ENST00000522633.2	1.711716e-03	1.060394e-04	6.61812189	5.87656302	0.5980927	-0.7415589	0	0	0	0
ENSG00000134375.10	TIMM17A	TIMM17A	10440	NM_006335.2	ENST00000367287.4	9.621804e-03	1.167475e-03	5.53633342	5.85835874	1.2500842	0.3220253	0	0	0	0
ENSG00000134443.9	GRP	GRP	2922	NM_002091.4;NM_001012512.2;NA;NM_001012513.2	ENST00000256857.6;ENST00000420468.6;ENST00000456142.3;ENST00000529320.2;ENST00000530323.1	4.245938e-03	3.711606e-04	1.82869535	0.37990454	0.3663283	-1.4487908	0	0	0	0
ENSG00000134452.19	FBXO18	FBXO18	84893	NM_178150.2;NM_032807.4;NM_001258452.1	ENST00000362091.8;ENST00000379999.6;ENST00000397269.7	2.805673e-02	5.221461e-03	4.39006537	4.61868536	1.1717136	0.2286200	0	0	0	0
ENSG00000134453.15	RBM17	RBM17	84991	NM_032905.4;NA;NM_001145547.1	ENST00000379888.8;ENST00000418631.5;ENST00000432931.5;ENST00000437845.6;ENST00000446108.5;ENST00000447032.1	8.177399e-04	3.683098e-05	4.49732986	4.88347178	1.3068938	0.3861419	0	0	0	0
ENSG00000134460.15	IL2RA	IL2RA	3559	NA;NM_001308242.1;NM_000417.2	ENST00000256876.10;ENST00000379954.5;ENST00000379959.7;ENST00000447847.1	2.557412e-04	6.434152e-06	0.30352461	1.35997365	2.0798061	1.0564490	0	0	0	0
ENSG00000134470.20	IL15RA	IL15RA	3601	NA;NM_002189.3;NM_001256765.1;NM_001243539.1;NM_172200.2	ENST00000379971.5;ENST00000379977.7;ENST00000397246.7;ENST00000397248.6;ENST00000397250.6;ENST00000397251.7;ENST00000397255.7;ENST00000429135.2;ENST00000435171.6;ENST00000447291.5;ENST00000453922.1;ENST00000525219.6;ENST00000528354.5;ENST00000530685.5;ENST00000532039.5;ENST00000620345.4;ENST00000620865.4;ENST00000622442.4	2.448329e-03	1.740433e-04	2.22933039	2.87150262	1.5606773	0.6421722	0	0	0	0
ENSG00000134504.12	KCTD1	KCTD1	284252	NA;NM_001136205.2;NM_001258221.1;NM_198991.3;NM_001142730.2;NM_001258222.1	ENST00000317932.11;ENST00000408011.7;ENST00000417602.5;ENST00000578973.1;ENST00000579973.5;ENST00000580059.5;ENST00000580191.5;ENST00000580638.5	1.476079e-03	8.661939e-05	3.56318673	3.05764433	0.7043955	-0.5055424	0	0	0	0
ENSG00000134508.12	CABLES1	CABLES1	91768	NM_001100619.2;NM_001256438.1;NM_138375.2;NA	ENST00000256925.11;ENST00000400473.6;ENST00000420687.2;ENST00000580153.5;ENST00000582882.5	7.927412e-03	8.964848e-04	3.06470406	2.67446775	0.7630046	-0.3902363	0	0	0	0
ENSG00000134516.15	DOCK2	DOCK2	1794	NM_004946.2;NA	ENST00000256935.12;ENST00000519628.1;ENST00000520908.5;ENST00000540750.5	1.212399e-02	1.626605e-03	2.58965467	3.02719039	1.3542891	0.4375357	0	0	0	0
ENSG00000134533.6	RERG	RERG	85004	NM_032918.2;NA;NM_001190726.1	ENST00000256953.6;ENST00000393736.3;ENST00000536465.5;ENST00000537647.5;ENST00000538313.5;ENST00000545567.5;ENST00000546331.5	6.310996e-04	2.492982e-05	4.72783276	3.71033802	0.4939734	-1.0174947	0	0	0	0
ENSG00000134575.9	ACP2	ACP2	53	NM_001610.3;NM_001302490.1;NM_001302491.1;NA;NM_001302489.1	ENST00000256997.7;ENST00000527256.5;ENST00000529444.5;ENST00000529663.5;ENST00000530453.4;ENST00000533929.5	4.109356e-02	9.058482e-03	4.34083158	4.57565862	1.1767656	0.2348270	0	0	0	0
ENSG00000134590.13	RTL8C	RTL8C	8933	NM_001078171.1	ENST00000257013.8	3.082891e-05	2.906599e-07	4.89156119	5.34838727	1.3725190	0.4568261	0	0	0	0
ENSG00000134597.15	RBMX2	RBMX2	51634	NM_016024.2;NA	ENST00000305536.10;ENST00000370947.1;ENST00000639890.1	2.389072e-02	4.187717e-03	3.77126410	4.00921692	1.1793180	0.2379528	0	0	0	0
ENSG00000134602.15	STK26	STK26	51765	NA;NM_016542.3;NM_001042453.1;NM_001042452.1	ENST00000354719.10;ENST00000394334.6;ENST00000394335.6;ENST00000481105.5;ENST00000496850.1	2.850375e-02	5.339856e-03	2.60046899	3.08570272	1.3998126	0.4852337	0	0	0	0
ENSG00000134644.15	PUM1	PUM1	9698	NM_014676.2;NA;NM_001020658.1	ENST00000257075.9;ENST00000373741.8;ENST00000373742.6;ENST00000373747.7;ENST00000424085.6;ENST00000426105.6;ENST00000440538.6;ENST00000498419.5;ENST00000525843.5;ENST00000525997.1;ENST00000529846.5;ENST00000531867.1;ENST00000532678.1	1.588678e-03	9.630076e-05	4.75000251	4.54963864	0.8703310	-0.2003639	0	0	0	0
ENSG00000134684.10	YARS	YARS	8565	NM_003680.3;NA	ENST00000373477.8;ENST00000616261.1	8.667804e-03	1.017965e-03	4.50617440	4.78104941	1.2098893	0.2748750	0	0	0	0
ENSG00000134690.10	CDCA8	CDCA8	55143	NA;NM_001256875.1	ENST00000327331.2;ENST00000373055.5	1.768526e-05	1.277732e-07	2.42101419	3.29657297	1.8347186	0.8755588	0	1	0	0
ENSG00000134697.12	GNL2	GNL2	29889	NM_001323623.1;NA	ENST00000373062.7;ENST00000538069.2	4.095833e-02	9.013939e-03	4.86704787	5.03514219	1.1235734	0.1680943	0	0	0	0
ENSG00000134717.17	BTF3L4	BTF3L4	91408	NM_152265.4;NM_001136497.2;NA;NM_001243767.1	ENST00000313334.12;ENST00000472944.6;ENST00000484036.1;ENST00000489308.6	1.833256e-02	2.888533e-03	3.79655865	4.03091962	1.1763855	0.2343610	0	0	0	0
ENSG00000134759.13	ELP2	ELP2	55250	NM_001242876.1;NM_001242877.1;NM_018255.2;NM_001242879.1;NM_001242875.1;NM_001242878.1;NA	ENST00000350494.10;ENST00000351393.10;ENST00000358232.10;ENST00000423854.6;ENST00000442325.6;ENST00000542824.5;ENST00000543127.5	2.906099e-02	5.488768e-03	5.23730999	4.78277470	0.7297452	-0.4545353	0	0	0	0
ENSG00000134809.8	TIMM10	TIMM10	26519	NM_012456.2;NA	ENST00000257245.8;ENST00000525158.1;ENST00000525587.1	2.309005e-03	1.611429e-04	4.90939703	5.32741687	1.3360924	0.4180198	0	0	0	0
ENSG00000134825.15	TMEM258	TMEM258	746	NM_014206.3;NA	ENST00000537328.5;ENST00000543510.1	1.775274e-02	2.746235e-03	6.49176568	6.71733873	1.1692416	0.2255730	0	0	0	0
ENSG00000134830.5	C5AR2	C5AR2	27202	NM_001271749.1;NM_001271750.1	ENST00000595464.2;ENST00000600626.1	1.518351e-02	2.217309e-03	1.25150892	0.68210396	0.6738947	-0.5694050	0	0	0	0
ENSG00000134871.17	COL4A2	COL4A2	1284	NM_001846.2;NA	ENST00000360467.5;ENST00000400163.6;ENST00000617564.1	4.229421e-02	9.429295e-03	5.62415327	5.92617978	1.2328750	0.3020265	0	0	0	0
ENSG00000134909.18	ARHGAP32	ARHGAP32	9743	NM_001142685.1;NM_014715.3;NA	ENST00000310343.13;ENST00000392657.7;ENST00000524655.5;ENST00000525234.1;ENST00000527272.1	7.282474e-04	3.123299e-05	3.99618878	3.36550248	0.6458691	-0.6306863	0	0	0	0
ENSG00000134970.13	TMED7	TMED7	51014	NM_181836.5;NA	ENST00000456936.3;ENST00000508420.1	2.024603e-02	3.333187e-03	5.22858451	4.90134866	0.7970622	-0.3272359	0	0	0	0
ENSG00000135045.6	C9orf40	C9orf40	55071	NM_017998.2	ENST00000376854.5	1.916605e-02	3.078785e-03	0.79677891	1.18908443	1.3124892	0.3923055	0	0	0	0
ENSG00000135047.14	CTSL	CTSL	1514	NM_001257971.1;NA	ENST00000340342.10;ENST00000342020.5;ENST00000343150.9	1.620933e-05	1.105614e-07	5.93811353	6.61092597	1.5941777	0.6728124	0	0	0	0
ENSG00000135052.16	GOLM1	GOLM1	51280	NM_177937.2;NM_016548.3;NA	ENST00000388711.7;ENST00000388712.7;ENST00000466178.1;ENST00000486130.5	3.420490e-02	6.975136e-03	6.36306083	5.86285469	0.7070058	-0.5002061	0	0	0	0
ENSG00000135063.17	FAM189A2	FAM189A2	9413	NM_004816.3;NA;NM_001127608.1	ENST00000257515.12;ENST00000303068.11;ENST00000377216.3;ENST00000455972.5	4.040829e-02	8.840280e-03	1.07644399	0.19870372	0.5442192	-0.8777403	0	0	0	0
ENSG00000135069.13	PSAT1	PSAT1	29968	NM_021154.4;NM_058179.3	ENST00000347159.6;ENST00000376588.3	1.151016e-03	5.909602e-05	0.40913376	1.83990863	2.6959147	1.4307749	0	0	0	0
ENSG00000135077.8	HAVCR2	HAVCR2	84868	NM_032782.4;NA	ENST00000307851.8;ENST00000522593.5;ENST00000524219.1	6.735678e-04	2.761814e-05	3.14674692	3.62100348	1.3892022	0.4742566	0	0	0	0
ENSG00000135094.10	SDS	SDS	10993	NM_006843.2;NA	ENST00000257549.8;ENST00000547342.1;ENST00000552280.5	8.960221e-03	1.062867e-03	2.66021599	3.15595813	1.4100459	0.4957421	0	0	0	0
ENSG00000135111.15	TBX3	TBX3	6926	NM_016569.3;NM_005996.3	ENST00000257566.7;ENST00000349155.6	2.459294e-02	4.369714e-03	4.28464845	3.53682414	0.5955009	-0.7478243	0	0	0	0
ENSG00000135114.12	OASL	OASL	8638	NM_003733.3;NM_198213.2;NA;NM_001261825.1	ENST00000257570.9;ENST00000339275.9;ENST00000543677.1;ENST00000620239.4	1.123884e-02	1.458700e-03	1.78631744	2.48245557	1.6201621	0.6961381	0	0	0	0
ENSG00000135241.16	PNPLA8	PNPLA8	50640	NM_001256007.2;NA;NM_015723.4;NM_001256009.2;NM_001256008.2;NM_001256011.2;NM_001256010.2	ENST00000257694.12;ENST00000415498.2;ENST00000422087.5;ENST00000426128.6;ENST00000427008.1;ENST00000436062.5;ENST00000453085.1;ENST00000453144.5	2.658184e-03	1.958633e-04	3.70039582	3.44978121	0.8405383	-0.2506146	0	0	0	0
ENSG00000135250.16	SRPK2	SRPK2	6733	NM_182691.2;NM_182692.2;NA;NM_001278273.1	ENST00000357311.7;ENST00000393651.7;ENST00000460391.5;ENST00000474770.1;ENST00000477925.5;ENST00000482897.5;ENST00000489828.5	3.368637e-05	3.279570e-07	4.83668077	4.37699397	0.7271441	-0.4596868	0	1	0	0
ENSG00000135334.8	AKIRIN2	AKIRIN2	55122	NM_018064.3	ENST00000257787.5	2.298415e-02	3.980653e-03	4.02609752	4.22074324	1.1444431	0.1946457	0	0	0	0
ENSG00000135338.13	LCA5	LCA5	167691	NM_001122769.2;NM_181714.3;NA	ENST00000369846.8;ENST00000392959.5;ENST00000467898.3	8.478050e-03	9.847417e-04	1.23683527	0.82181006	0.7500064	-0.4150252	0	0	0	0
ENSG00000135372.8	NAT10	NAT10	55226	NM_024662.2;NA;NM_001144030.1	ENST00000257829.7;ENST00000527971.5;ENST00000529523.5;ENST00000531159.6;ENST00000615292.1	1.906793e-02	3.056927e-03	4.03492512	4.39302511	1.2817368	0.3581000	0	0	0	0
ENSG00000135424.15	ITGA7	ITGA7	3679	NM_002206.2;NA;NM_001144997.1;NM_001144996.1	ENST00000257879.10;ENST00000347027.10;ENST00000452168.6;ENST00000553804.5;ENST00000555728.5;ENST00000557257.1;ENST00000557555.1	1.453102e-02	2.078094e-03	1.20070470	0.67015551	0.6922911	-0.5305492	0	0	0	0
ENSG00000135446.16	CDK4	CDK4	1019	NM_000075.3;NA	ENST00000257904.10;ENST00000312990.10;ENST00000546489.5;ENST00000547281.5;ENST00000547853.1;ENST00000549606.5;ENST00000551800.5;ENST00000552254.5;ENST00000552388.1;ENST00000552862.1	1.004532e-02	1.240996e-03	5.57057882	5.81738482	1.1865772	0.2468060	0	0	0	0
ENSG00000135451.12	TROAP	TROAP	10024	NM_005480.3;NM_001100620.1;NA;NM_001278324.1	ENST00000257909.7;ENST00000380327.9;ENST00000547807.5;ENST00000547923.1;ENST00000548311.5;ENST00000549275.5;ENST00000549534.1;ENST00000550346.5;ENST00000550709.5;ENST00000551245.5;ENST00000551567.1	1.132220e-06	2.784718e-09	1.65075976	2.62306295	1.9619703	0.9723032	0	0	0	0
ENSG00000135476.11	ESPL1	ESPL1	9700	NM_012291.4;NA	ENST00000257934.8;ENST00000552462.1;ENST00000553219.5	2.464995e-04	5.860616e-06	0.89837082	1.61669790	1.6452731	0.7183271	0	1	0	0
ENSG00000135521.8	LTV1	LTV1	84946	NM_032860.3	ENST00000367576.5	3.912981e-03	3.340350e-04	3.91947347	4.23429404	1.2438569	0.3148206	0	0	0	0
ENSG00000135535.15	CD164	CD164	8763	NM_001142401.1;NM_001142404.1;NM_001142402.1;NM_001142403.1;NA	ENST00000275080.11;ENST00000310786.8;ENST00000324953.9;ENST00000413644.6;ENST00000504373.1;ENST00000512821.5	6.668331e-03	7.059219e-04	6.85365160	6.55652100	0.8138695	-0.2971306	0	0	0	0
ENSG00000135549.14	PKIB	PKIB	5570	NM_001270395.1;NA;NM_181795.2;NM_032471.5;NM_001270393.1;NM_001270394.1	ENST00000258014.3;ENST00000354275.2;ENST00000368446.1;ENST00000368448.5;ENST00000368452.6;ENST00000392490.5;ENST00000392491.6;ENST00000615438.4	1.428787e-02	2.032339e-03	4.64851935	3.83350058	0.5684011	-0.8150188	0	0	0	0
ENSG00000135604.9	STX11	STX11	8676	NM_003764.3	ENST00000367568.4	7.899538e-03	8.920422e-04	0.77076460	1.30770889	1.4508962	0.5369443	0	0	0	0
ENSG00000135624.15	CCT7	CCT7	10574	NM_006429.3;NM_001009570.2;NA;NM_001166285.1;NM_001166284.1	ENST00000258091.9;ENST00000398422.2;ENST00000399032.2;ENST00000539919.5;ENST00000540468.5;ENST00000626868.1	2.703712e-04	6.934022e-06	6.95786033	7.23631423	1.2128944	0.2784539	0	0	0	0
ENSG00000135636.13	DYSF	DYSF	8291	NM_001130976.1;NM_001130455.1;NM_001130983.1;NM_001130981.1;NM_001130982.1;NM_001130984.1;NM_001130980.1;NM_001130987.1;NM_001130985.1;NM_001130979.1;NM_001130977.1	ENST00000258104.7;ENST00000394120.6;ENST00000409366.5;ENST00000409582.7;ENST00000409651.5;ENST00000409744.5;ENST00000409762.5;ENST00000410020.7;ENST00000410041.1;ENST00000413539.6;ENST00000429174.6	1.294311e-03	7.056500e-05	1.52072579	1.98123790	1.3760302	0.4605121	0	0	0	0
ENSG00000135744.7	AGT	AGT	183	NM_000029.3	ENST00000366667.4	1.611964e-02	2.422571e-03	1.62741023	0.59936309	0.4903735	-1.0280471	0	0	0	0
ENSG00000135750.14	KCNK1	KCNK1	3775	NM_002245.3;NA	ENST00000366621.7;ENST00000446915.1	6.598818e-04	2.671175e-05	2.07095989	3.21162276	2.2048230	1.1406629	0	0	0	0
ENSG00000135773.12	CAPN9	CAPN9	10753	NM_006615.2;NM_016452.2;NM_001319676.1	ENST00000271971.6;ENST00000354537.1;ENST00000366666.6	6.956875e-04	2.908798e-05	1.04970036	-0.41276076	0.3628736	-1.4624611	0	0	0	0
ENSG00000135775.13	COG2	COG2	22796	NA;NM_001145036.1	ENST00000366668.7;ENST00000366669.8;ENST00000534989.1	1.595709e-03	9.697227e-05	4.42529209	4.02711182	0.7588148	-0.3981803	0	0	0	0
ENSG00000135828.11	RNASEL	RNASEL	6041	NM_021133.3;NA	ENST00000367559.7;ENST00000539397.1	1.593369e-02	2.374869e-03	2.41486401	2.13586874	0.8241648	-0.2789953	0	0	0	0
ENSG00000135838.13	NPL	NPL	80896	NA;NM_001200056.1;NM_001200050.1;NM_001200051.1;NM_001200052.1	ENST00000258317.6;ENST00000367552.6;ENST00000367553.5;ENST00000367554.7;ENST00000367555.5;ENST00000614468.1	1.279545e-04	2.334074e-06	2.97857080	3.58565351	1.5231761	0.6070827	0	0	0	0
ENSG00000135842.16	FAM129A	FAM129A	116496	NM_052966.3;NA	ENST00000367511.3;ENST00000417056.5	7.794369e-04	3.430705e-05	4.01779632	3.30951315	0.6120481	-0.7082832	0	0	0	0
ENSG00000135870.11	RC3H1	RC3H1	149041	NM_001300850.1;NM_001300851.1;NA	ENST00000258349.8;ENST00000367694.2;ENST00000367696.6	9.657684e-04	4.670056e-05	2.11200164	1.81179845	0.8121380	-0.3002032	0	0	0	0
ENSG00000135912.10	TTLL4	TTLL4	9654	NA;NM_014640.4	ENST00000258398.8;ENST00000392102.5;ENST00000415717.5;ENST00000417855.1;ENST00000424644.1;ENST00000436668.5;ENST00000437755.1;ENST00000442769.5;ENST00000448224.1;ENST00000457313.5	5.150526e-03	4.847729e-04	2.09946701	2.51439707	1.3332340	0.4149301	0	0	0	0
ENSG00000135940.6	COX5B	COX5B	1329	NM_001862.2	ENST00000258424.2	2.417740e-02	4.263090e-03	6.15556095	6.34225127	1.1381497	0.1866903	0	0	0	0
ENSG00000135968.20	GCC2	GCC2	9648	NM_181453.3;NA	ENST00000309863.10;ENST00000409821.5;ENST00000409896.1;ENST00000462897.2;ENST00000492785.1	3.213864e-02	6.346638e-03	3.22397231	3.02324256	0.8701103	-0.2007298	0	0	0	0
ENSG00000135999.11	EPC2	EPC2	26122	NM_015630.3;NA	ENST00000258484.10;ENST00000397424.2;ENST00000409654.5;ENST00000449013.1;ENST00000457184.5	1.621683e-02	2.442994e-03	3.56285485	3.35212363	0.8640992	-0.2107312	0	0	0	0
ENSG00000136044.11	APPL2	APPL2	55198	NM_001251904.1;NM_001251905.1;NA	ENST00000258530.7;ENST00000539978.6;ENST00000546731.1;ENST00000549056.1;ENST00000551662.5;ENST00000553097.5;ENST00000553109.1	2.301402e-02	3.987005e-03	4.47599855	4.20461331	0.8285236	-0.2713852	0	0	0	0
ENSG00000136048.13	DRAM1	DRAM1	55332	NM_018370.2;NA	ENST00000258534.12;ENST00000544152.5;ENST00000549066.1	2.095572e-03	1.420546e-04	3.16579027	3.75763146	1.5071690	0.5918412	0	0	0	0
ENSG00000136059.14	VILL	VILL	50853	NA;NM_015873.3	ENST00000283713.10;ENST00000383759.6;ENST00000416303.5;ENST00000465644.5;ENST00000492491.6	3.992891e-02	8.703505e-03	1.04707634	0.74483908	0.8109938	-0.3022373	0	0	0	0
ENSG00000136068.14	FLNB	FLNB	2317	NM_001457.3;NM_001164319.1;NA;NM_001164318.1;NM_001164317.1	ENST00000295956.8;ENST00000358537.7;ENST00000419752.3;ENST00000429972.6;ENST00000466455.1;ENST00000490882.5;ENST00000493452.5	6.557411e-04	2.647694e-05	6.97761760	6.37542594	0.6587525	-0.6021917	0	0	0	0
ENSG00000136100.12	VPS36	VPS36	51028	NM_001282168.1;NM_001282169.1	ENST00000378060.8;ENST00000611132.4	3.727139e-04	1.126774e-05	3.56139265	3.21847940	0.7884476	-0.3429132	0	0	0	0
ENSG00000136143.14	SUCLA2	SUCLA2	8803	NM_003850.2;NA	ENST00000378654.8;ENST00000433022.1;ENST00000434484.5;ENST00000470760.2;ENST00000493152.6	3.730902e-02	7.911595e-03	4.52555095	4.31897368	0.8665907	-0.2065773	0	0	0	0
ENSG00000136144.11	RCBTB1	RCBTB1	55213	NA;NM_018191.3	ENST00000258646.3;ENST00000378302.6	1.956833e-03	1.274408e-04	3.41035150	3.00171561	0.7533353	-0.4086359	0	0	0	0
ENSG00000136146.14	MED4	MED4	29079	NM_014166.3;NM_001270629.1;NA	ENST00000258648.6;ENST00000378586.5;ENST00000417167.2	3.569793e-02	7.448348e-03	4.76197273	4.59474412	0.8905518	-0.1672286	0	0	0	0
ENSG00000136147.17	PHF11	PHF11	51131	NA;NM_001040443.2;NR_135322.1;NM_001040444.2	ENST00000357596.7;ENST00000378319.7;ENST00000426879.5;ENST00000442195.5;ENST00000485919.5;ENST00000488958.5;ENST00000496612.5;ENST00000496623.5	3.687500e-02	7.771412e-03	4.51906438	4.26857612	0.8406119	-0.2504883	0	0	1	0
ENSG00000136152.14	COG3	COG3	83548	NM_031431.3;NA	ENST00000349995.9;ENST00000617493.1	6.781137e-03	7.227282e-04	3.30284056	2.99040109	0.8052790	-0.3124395	0	0	1	0
ENSG00000136156.12	ITM2B	ITM2B	9445	NA;NM_021999.4	ENST00000378549.5;ENST00000378565.9	2.618090e-02	4.751871e-03	5.75116235	5.51012918	0.8461391	-0.2410332	0	0	0	0
ENSG00000136158.11	SPRY2	SPRY2	10253	NM_001318537.1;NM_001318536.1	ENST00000377102.5;ENST00000377104.3	2.782909e-03	2.080480e-04	2.37393068	1.84658355	0.6938294	-0.5273471	0	0	0	0
ENSG00000136167.13	LCP1	LCP1	3936	NM_002298.4;NA	ENST00000323076.6;ENST00000398576.6;ENST00000416500.5;ENST00000442275.1	2.996027e-03	2.319634e-04	5.76260557	6.31679679	1.4683452	0.5541912	0	0	0	0
ENSG00000136235.15	GPNMB	GPNMB	10457	NA;NM_001005340.1	ENST00000258733.8;ENST00000381990.6;ENST00000409458.3	9.474295e-03	1.142294e-03	7.04068485	7.50378584	1.3785016	0.4631010	0	0	0	0
ENSG00000136250.11	AOAH	AOAH	313	NA;NM_001177507.1;NM_001177506.1;NM_001637.3	ENST00000435386.1;ENST00000612871.4;ENST00000617267.4;ENST00000617537.4	4.713050e-03	4.264832e-04	2.64073514	3.24756893	1.5229133	0.6068338	0	0	0	0
ENSG00000136270.13	TBRG4	TBRG4	9238	NM_004749.3;NM_030900.3;NA;NM_001261834.1	ENST00000258770.7;ENST00000361278.7;ENST00000395655.8;ENST00000461363.1;ENST00000475893.1;ENST00000478532.5;ENST00000482285.1;ENST00000483615.1;ENST00000494076.5;ENST00000495078.1	2.637315e-04	6.648692e-06	3.72296740	4.15512457	1.3492495	0.4321572	0	0	0	0
ENSG00000136271.10	DDX56	DDX56	54606	NM_019082.3;NM_001257189.1;NA	ENST00000258772.9;ENST00000431640.5;ENST00000448192.1	7.764887e-03	8.684238e-04	4.49120802	4.75392847	1.1997389	0.2627204	0	0	0	0
ENSG00000136279.20	DBNL	DBNL	28988	NA;NM_001284313.1;NM_001014436.2;NM_001122956.1;NM_001284315.1;NM_014063.6	ENST00000432854.5;ENST00000440166.5;ENST00000448521.5;ENST00000452661.1;ENST00000452943.5;ENST00000456905.5;ENST00000468694.5;ENST00000490734.6;ENST00000494774.5	2.406287e-02	4.231593e-03	4.15042171	4.36378916	1.1593912	0.2133674	0	0	0	0
ENSG00000136280.15	CCM2	CCM2	83605	NM_031443.3;NM_001029835.2;NA;NM_001167934.1;NM_001167935.1	ENST00000258781.10;ENST00000381112.7;ENST00000474617.1;ENST00000475551.5;ENST00000480382.1;ENST00000541586.5;ENST00000544363.5	1.000776e-02	1.231740e-03	3.85813712	4.10290112	1.1848989	0.2447640	0	0	0	0
ENSG00000136286.14	MYO1G	MYO1G	64005	NM_033054.2	ENST00000258787.11	1.228498e-03	6.552912e-05	0.86965063	1.62718161	1.6905949	0.7575310	0	0	0	0
ENSG00000136295.14	TTYH3	TTYH3	80727	NM_025250.2;NA	ENST00000258796.11;ENST00000400376.2;ENST00000403167.5;ENST00000407643.5;ENST00000429448.1	2.681542e-02	4.905260e-03	2.91740961	3.23094978	1.2427535	0.3135402	0	0	0	0
ENSG00000136425.12	CIB2	CIB2	10518	NM_001301224.1;NM_001271888.1;NM_001271889.1;NA	ENST00000258930.7;ENST00000539011.5;ENST00000557846.5;ENST00000559054.1;ENST00000559645.1;ENST00000560618.5;ENST00000561190.5	1.887038e-02	3.008082e-03	0.86202645	1.25425550	1.3124196	0.3922291	0	0	0	0
ENSG00000136457.9	CHAD	CHAD	1101	NA;NM_001267.2	ENST00000258969.4;ENST00000506187.1;ENST00000508540.5	1.187802e-04	2.051082e-06	2.63100902	0.78608485	0.2783700	-1.8449242	0	0	0	0
ENSG00000136463.7	TACO1	TACO1	51204	NM_016360.3	ENST00000258975.6	1.297032e-03	7.104566e-05	3.57452867	3.95059116	1.2977950	0.3760625	0	0	1	0
ENSG00000136490.8	LIMD2	LIMD2	80774	NM_030576.3;NA	ENST00000259006.7;ENST00000578061.5;ENST00000578402.5;ENST00000578993.5;ENST00000582055.1;ENST00000583211.5;ENST00000584645.1	5.716331e-04	2.155780e-05	1.72145279	2.60209086	1.8411894	0.8806381	0	0	0	0
ENSG00000136518.16	ACTL6A	ACTL6A	86	NM_178042.3;NM_004301.4;NM_177989.3;NA	ENST00000392662.5;ENST00000429709.6;ENST00000450518.6;ENST00000490364.1	3.055333e-02	5.880217e-03	5.23613787	5.48153970	1.1854229	0.2454018	0	0	0	0
ENSG00000136521.12	NDUFB5	NDUFB5	4711	NM_002492.3;NA;NM_001199957.1;NM_001199958.1	ENST00000259037.7;ENST00000471112.1;ENST00000472629.5;ENST00000482604.5;ENST00000493866.5;ENST00000611971.4	4.522446e-02	1.033991e-02	5.63643312	5.85536140	1.1638687	0.2189283	0	0	0	0
ENSG00000136522.13	MRPL47	MRPL47	57129	NA;NM_177988.1;NM_020409.2	ENST00000259038.6;ENST00000392659.2;ENST00000476781.5	2.121343e-03	1.444591e-04	4.75466445	5.09540675	1.2664080	0.3407423	0	0	0	0
ENSG00000136527.17	TRA2B	TRA2B	6434	NA;NM_001243879.1;NM_004593.2	ENST00000259043.11;ENST00000342294.4;ENST00000382191.4;ENST00000414862.5;ENST00000453386.6	3.342449e-02	6.729084e-03	5.65586926	5.78936849	1.0969511	0.1334992	0	0	0	0
ENSG00000136542.8	GALNT5	GALNT5	11227	NM_014568.1	ENST00000259056.4	3.211451e-03	2.553890e-04	1.94861120	0.97271118	0.5084226	-0.9759000	0	0	0	0
ENSG00000136631.12	VPS45	VPS45	11311	NM_001279353.1;NM_001279354.1;NA;NR_103998.1;NM_001279355.1	ENST00000369128.9;ENST00000369130.7;ENST00000419023.2;ENST00000535106.5;ENST00000611412.4	5.983280e-03	6.058086e-04	4.34835218	4.11560355	0.8510120	-0.2327486	0	0	0	0
ENSG00000136636.12	KCTD3	KCTD3	51133	NM_001319294.1;NA	ENST00000259154.8;ENST00000448333.1;ENST00000452413.1	2.420483e-02	4.272681e-03	5.96279786	5.53302120	0.7423767	-0.4297767	0	0	0	0
ENSG00000136710.9	CCDC115	CCDC115	84317	NM_001321119.1;NM_001321118.1	ENST00000259229.6;ENST00000409127.1	3.374300e-02	6.837677e-03	4.50394562	4.32967461	0.8862152	-0.1742710	0	0	0	0
ENSG00000136810.12	TXN	TXN	7295	NM_001244938.1;NM_003329.3	ENST00000374515.9;ENST00000374517.5	2.981444e-03	2.302232e-04	7.25832315	7.60614913	1.2726414	0.3478260	0	0	0	0
ENSG00000136826.14	KLF4	KLF4	9314	NM_001314052.1;NA	ENST00000374672.4;ENST00000411706.1;ENST00000420475.1;ENST00000610832.1	7.709000e-03	8.599351e-04	3.02916859	2.56515025	0.7249642	-0.4640183	0	0	0	0
ENSG00000136867.10	SLC31A2	SLC31A2	1318	NM_001860.2	ENST00000259392.7	4.443094e-03	3.945420e-04	3.76418635	4.18198934	1.3358916	0.4178030	0	0	0	0
ENSG00000136869.13	TLR4	TLR4	7099	NM_138554.4;NM_003266.3	ENST00000355622.6;ENST00000394487.4	2.314355e-02	4.021305e-03	2.66957576	2.99551514	1.2534803	0.3259394	0	0	0	0
ENSG00000136925.14	TSTD2	TSTD2	158427	NM_139246.4	ENST00000341170.4	2.988309e-02	5.685382e-03	2.83398356	2.64696538	0.8784194	-0.1870182	0	0	0	0
ENSG00000136930.12	PSMB7	PSMB7	5695	NM_002799.3;NA	ENST00000259457.7;ENST00000441097.1	5.890952e-04	2.248801e-05	6.52567872	6.89195995	1.2890259	0.3662812	0	0	0	0
ENSG00000136936.10	XPA	XPA	7507	NM_000380.3	ENST00000375128.4	4.351820e-03	3.833151e-04	3.17470592	2.89676105	0.8247651	-0.2779449	1	0	0	0
ENSG00000136942.14	RPL35	RPL35	11224	NM_007209.3;NA	ENST00000348462.5;ENST00000373570.8;ENST00000629845.1	2.421105e-02	4.279540e-03	9.04847601	9.32488700	1.2111781	0.2764110	0	0	0	0
ENSG00000136950.13	ARPC5L	ARPC5L	81873	NA;NM_030978.2	ENST00000259477.6;ENST00000353214.6	5.843770e-04	2.224801e-05	4.78417996	5.19245315	1.3270964	0.4082732	0	0	0	0
ENSG00000136982.5	DSCC1	DSCC1	79075	NM_024094.2	ENST00000313655.4	7.499463e-05	1.049064e-06	1.88361092	2.73826578	1.8083261	0.8546549	0	0	0	0
ENSG00000136986.9	DERL1	DERL1	79139	NM_001134671.2;NA	ENST00000259512.8;ENST00000405944.7;ENST00000419562.6;ENST00000519018.5;ENST00000523036.1	1.461052e-03	8.474638e-05	5.55977257	5.97545569	1.3339301	0.4156831	0	0	0	0
ENSG00000136997.17	MYC	MYC	4609	NA;NM_002467.4	ENST00000259523.10;ENST00000377970.6;ENST00000517291.1;ENST00000520751.1;ENST00000524013.1;ENST00000613283.2;ENST00000621592.5;ENST00000641036.1;ENST00000641252.1	8.385430e-04	3.828355e-05	2.25902485	3.17879048	1.8918079	0.9197656	0	0	0	0
ENSG00000136999.4	NOV	NOV	4856	NM_002514.3	ENST00000259526.3	1.857852e-02	2.942518e-03	1.60628433	1.07512298	0.6919975	-0.5311613	0	0	0	0
ENSG00000137040.9	RANBP6	RANBP6	26953	NM_001243202.1;NA	ENST00000259569.5;ENST00000485372.1;ENST00000623170.1	1.910578e-02	3.065187e-03	2.97204028	2.66013554	0.8055775	-0.3119047	0	0	0	0
ENSG00000137101.12	CD72	CD72	971	NM_001782.2;NA	ENST00000259633.8;ENST00000378430.3;ENST00000378431.5;ENST00000396757.5;ENST00000612238.4	8.015603e-05	1.171219e-06	1.17469337	1.90537625	1.6594244	0.7306829	0	0	0	0
ENSG00000137145.20	DENND4C	DENND4C	55667	NA;NM_001330640.1;NM_017925.6	ENST00000361024.6;ENST00000380424.1;ENST00000380427.5;ENST00000434457.6;ENST00000602925.5	4.392705e-03	3.891672e-04	3.93330353	3.59179175	0.7892139	-0.3415118	0	0	0	0
ENSG00000137168.7	PPIL1	PPIL1	51645	NM_016059.4	ENST00000373699.5	1.204300e-03	6.368301e-05	4.24062829	4.57058199	1.2569730	0.3299537	0	0	0	0
ENSG00000137198.9	GMPR	GMPR	2766	NM_006877.3	ENST00000259727.4	1.304856e-03	7.164516e-05	2.14534881	2.95667653	1.7548257	0.8113277	0	0	0	0
ENSG00000137274.12	BPHL	BPHL	670	NA;NM_004332.3;NM_001302777.1	ENST00000380368.6;ENST00000380375.4;ENST00000380379.9;ENST00000423798.1;ENST00000434640.5	6.533048e-03	6.825623e-04	3.33625653	2.91190479	0.7451735	-0.4243517	0	0	0	0
ENSG00000137285.9	TUBB2B	TUBB2B	347733	NM_178012.4	ENST00000259818.7	3.213864e-02	6.339423e-03	1.47471002	0.06613261	0.3766829	-1.4085774	0	0	0	0
ENSG00000137309.19	HMGA1	HMGA1	3159	NM_001319079.1;NM_001319078.1;NM_145905.2;NM_001319077.1;NM_145901.2	ENST00000311487.9;ENST00000347617.10;ENST00000374116.3;ENST00000401473.7;ENST00000447654.5	5.018513e-03	4.656964e-04	4.90044761	5.35735987	1.3726010	0.4569123	0	0	0	0
ENSG00000137310.11	TCF19	TCF19	6941	NM_001077511.1;NM_001318908.1;NA	ENST00000376255.4;ENST00000376257.7;ENST00000542218.1	3.336512e-04	9.471345e-06	2.89317690	3.41784514	1.4386027	0.5246682	0	0	0	0
ENSG00000137404.14	NRM	NRM	11270	NM_007243.2;NM_001270708.1;NM_001270707.1;NR_073072.1	ENST00000259953.8;ENST00000376420.9;ENST00000376421.6;ENST00000444096.5	2.850375e-02	5.342719e-03	2.68144717	3.02501362	1.2688895	0.3435665	0	0	0	0
ENSG00000137449.15	CPEB2	CPEB2	132864	NA;NM_001177384.1;NM_001177381.1;NM_001177382.1	ENST00000259997.9;ENST00000345451.7;ENST00000382395.7;ENST00000382401.7;ENST00000442003.6;ENST00000507071.5;ENST00000509684.1;ENST00000538197.5	3.326470e-04	9.374659e-06	2.77736910	2.11948866	0.6338088	-0.6578804	0	0	0	0
ENSG00000137462.6	TLR2	TLR2	7097	NM_001318787.1	ENST00000260010.6	6.067402e-03	6.165019e-04	2.38370403	2.85152152	1.3830157	0.4678175	0	0	0	0
ENSG00000137478.14	FCHSD2	FCHSD2	9873	NA;NM_014824.2	ENST00000311172.11;ENST00000409263.5;ENST00000409314.5;ENST00000409418.8;ENST00000409853.5;ENST00000422375.1;ENST00000458644.6;ENST00000543644.1	1.681125e-02	2.561829e-03	3.59690343	3.81063392	1.1596830	0.2137305	0	0	0	0
ENSG00000137491.14	SLCO2B1	SLCO2B1	11309	NM_007256.4;NM_001145211.2;NA;NM_001145212.2	ENST00000289575.9;ENST00000428359.6;ENST00000454962.6;ENST00000525650.5;ENST00000525845.5;ENST00000526839.1;ENST00000527180.5;ENST00000530556.5;ENST00000531713.5;ENST00000532236.5;ENST00000534004.5;ENST00000534186.5	6.067402e-03	6.162388e-04	3.91442005	4.40794019	1.4078759	0.4935201	0	0	0	0
ENSG00000137494.13	ANKRD42	ANKRD42	338699	NM_001300973.1;NM_001300976.1;NM_182603.3;NA;NM_001300972.1;NM_001300975.1	ENST00000260047.10;ENST00000393389.7;ENST00000393392.6;ENST00000526731.5;ENST00000528722.5;ENST00000531815.1;ENST00000531895.5;ENST00000533342.5	1.153722e-02	1.515161e-03	2.61597489	2.24547677	0.7735154	-0.3704981	0	0	0	0
ENSG00000137496.17	IL18BP	IL18BP	10068	NM_001145057.1;NA;NM_001039660.1;NM_001039659.1;NM_001145055.1;NM_173042.2;NM_005699.3;NM_173044.2	ENST00000260049.9;ENST00000337131.9;ENST00000393703.8;ENST00000393705.8;ENST00000393707.4;ENST00000404792.5;ENST00000497194.6;ENST00000531053.5;ENST00000620017.4	2.958281e-03	2.273735e-04	1.90460160	2.57966470	1.5966666	0.6750631	0	0	0	0
ENSG00000137497.17	NUMA1	NUMA1	4926	NR_104476.1;NM_001286561.1;NA;NM_006185.3	ENST00000351960.10;ENST00000358965.10;ENST00000366394.7;ENST00000368959.9;ENST00000393695.7;ENST00000535087.5;ENST00000535111.5;ENST00000535838.5;ENST00000535947.5;ENST00000537217.5;ENST00000537930.5;ENST00000541584.5;ENST00000541641.5;ENST00000541719.5;ENST00000542977.5;ENST00000543009.5;ENST00000543937.5;ENST00000544129.5;ENST00000544238.5;ENST00000546131.1;ENST00000613205.4;ENST00000616538.4;E…	1.346313e-02	1.875015e-03	6.25905523	5.97361481	0.8204911	-0.2854404	0	0	0	0
ENSG00000137501.17	SYTL2	SYTL2	54843	NA;NM_001162953.2;NM_206930.3;NM_032943.4;NM_001289608.1;NM_001162951.2;NM_206929.3;NM_001162952.2	ENST00000316356.8;ENST00000354566.7;ENST00000359152.9;ENST00000389958.7;ENST00000389960.8;ENST00000524452.5;ENST00000524911.5;ENST00000525702.5;ENST00000526999.5;ENST00000527523.5;ENST00000527794.5;ENST00000528231.5;ENST00000529534.5;ENST00000529581.5;ENST00000530351.5;ENST00000532221.5;ENST00000533057.6;ENST00000533577.1;ENST00000533892.5;ENST00000634661.1	2.219612e-02	3.775933e-03	4.51860495	3.94698740	0.6728620	-0.5716176	0	0	0	0
ENSG00000137547.8	MRPL15	MRPL15	29088	NM_014175.3;NA	ENST00000260102.8;ENST00000519831.5;ENST00000522521.2	3.471956e-02	7.137470e-03	5.14521806	5.41092707	1.2022267	0.2657090	0	0	0	0
ENSG00000137563.11	GGH	GGH	8836	NM_003878.2	ENST00000260118.6	1.620933e-05	1.112959e-07	3.35516726	4.37758566	2.0313212	1.0224184	0	0	0	0
ENSG00000137642.12	SORL1	SORL1	6653	NM_003105.5;NA	ENST00000260197.11;ENST00000525532.5;ENST00000527934.1;ENST00000532694.5;ENST00000534286.5	2.200417e-02	3.726533e-03	3.68372985	3.32254053	0.7785225	-0.3611893	0	0	0	0
ENSG00000137720.7	C11orf1	C11orf1	64776	NM_022761.2;NA;NM_001330371.1	ENST00000260276.7;ENST00000528125.5;ENST00000529270.1;ENST00000530214.5;ENST00000530799.5	2.850375e-02	5.344089e-03	3.47646368	3.15864535	0.8022822	-0.3178183	0	0	0	0
ENSG00000137752.23	CASP1	CASP1	834	NM_033295.3;NM_033292.3;NM_033294.3;NM_001257119.2;NM_033293.3;NM_001223.4;NA;NM_001257118.2	ENST00000353247.9;ENST00000436863.7;ENST00000446369.5;ENST00000525825.5;ENST00000526568.5;ENST00000527979.5;ENST00000528974.1;ENST00000531166.5;ENST00000532439.5;ENST00000533400.5;ENST00000534497.5;ENST00000640184.1	3.454228e-02	7.079995e-03	3.63631445	3.99792312	1.2848578	0.3616087	0	0	0	0
ENSG00000137760.14	ALKBH8	ALKBH8	91801	NA;NM_001301010.1	ENST00000389568.7;ENST00000417449.6;ENST00000428149.6;ENST00000429370.5	1.344239e-03	7.507791e-05	1.87339968	1.53570306	0.7913037	-0.3376966	0	0	0	0
ENSG00000137804.12	NUSAP1	NUSAP1	51203	NM_001243143.1;NM_001243142.1;NM_001243144.1;NM_016359.4;NA	ENST00000260359.10;ENST00000414849.6;ENST00000450592.6;ENST00000559596.5;ENST00000560177.5;ENST00000560747.5	1.889627e-03	1.211275e-04	3.80910627	4.32383830	1.4287287	0.5147320	0	0	0	0
ENSG00000137806.8	NDUFAF1	NDUFAF1	51103	NM_016013.3;NA	ENST00000260361.8;ENST00000558719.1;ENST00000560978.1	2.717062e-02	4.988335e-03	3.98008521	3.73189019	0.8419491	-0.2481950	0	0	0	0
ENSG00000137807.13	KIF23	KIF23	9493	NM_001281301.1;NA;NM_004856.6	ENST00000260363.8;ENST00000352331.8;ENST00000395392.6;ENST00000558585.5;ENST00000559279.5;ENST00000559283.1	8.757742e-04	4.092570e-05	2.71635260	3.28188004	1.4799285	0.5655274	0	0	0	0
ENSG00000137841.11	PLCB2	PLCB2	5330	NM_001284297.1;NM_001284298.1;NM_001284299.1;NA	ENST00000260402.7;ENST00000456256.6;ENST00000543785.3;ENST00000557821.5;ENST00000559671.5	8.566315e-03	9.991047e-04	1.50611984	1.90782326	1.3210668	0.4017034	0	0	0	0
ENSG00000137842.6	TMEM62	TMEM62	80021	NM_024956.3;NA	ENST00000260403.6;ENST00000564494.1;ENST00000564698.5;ENST00000565291.5	3.386084e-02	6.867248e-03	3.96354741	3.62739759	0.7921525	-0.3361498	0	0	0	0
ENSG00000137871.19	ZNF280D	ZNF280D	54816	NM_001288588.1;NM_001002844.2;NA;NM_001002843.2	ENST00000267807.11;ENST00000558320.5;ENST00000559000.5;ENST00000559237.5;ENST00000559352.1	5.782292e-03	5.765700e-04	3.30297247	3.01092272	0.8167408	-0.2920497	0	0	0	0
ENSG00000137962.12	ARHGAP29	ARHGAP29	9411	NM_004815.3;NA	ENST00000260526.10;ENST00000370217.3	5.191949e-03	4.895053e-04	3.98439599	3.34754759	0.6431163	-0.6368484	0	0	0	0
ENSG00000137965.10	IFI44	IFI44	10561	NM_006417.4;NA	ENST00000370747.8;ENST00000438486.1;ENST00000446486.1	3.454228e-02	7.082412e-03	4.40901879	4.95025174	1.4552156	0.5412329	0	0	0	0
ENSG00000137996.12	RTCA	RTCA	8634	NM_001130841.1;NA;NM_003729.3	ENST00000260563.4;ENST00000370126.1;ENST00000370128.8	6.612446e-03	6.939070e-04	3.59811995	3.86378361	1.2021889	0.2656637	0	0	0	0
ENSG00000138002.14	IFT172	IFT172	26160	NM_015662.2;NA	ENST00000260570.7;ENST00000359466.10;ENST00000416524.2;ENST00000443889.1	3.788608e-02	8.101148e-03	2.43277376	2.24821387	0.8799175	-0.1845599	0	0	0	0
ENSG00000138029.13	HADHB	HADHB	3032	NM_000183.2;NA;NM_001281512.1	ENST00000317799.9;ENST00000405867.7;ENST00000412805.5;ENST00000425035.5;ENST00000448743.5;ENST00000537713.5;ENST00000545822.2	1.080455e-02	1.382955e-03	6.48847382	6.31923818	0.8893137	-0.1692356	0	0	0	0
ENSG00000138035.14	PNPT1	PNPT1	87178	NM_033109.4;NA	ENST00000447944.6;ENST00000625249.1	1.984672e-02	3.244816e-03	3.12979002	3.41948816	1.2223845	0.2896981	0	0	0	0
ENSG00000138036.18	DYNC2LI1	DYNC2LI1	51626	NM_016008.3;NA;NM_015522.3;NM_001193464.1	ENST00000260605.12;ENST00000378587.3;ENST00000398823.6;ENST00000406852.7;ENST00000605786.5	4.081108e-02	8.975259e-03	4.19813523	3.94893394	0.8413621	-0.2492013	0	0	0	0
ENSG00000138073.13	PREB	PREB	10113	NM_013388.4;NM_001330485.1;NA	ENST00000260643.6;ENST00000406567.7;ENST00000430533.1;ENST00000456259.5	7.716353e-04	3.376597e-05	4.65423648	4.91399823	1.1972810	0.2597617	0	0	0	0
ENSG00000138074.14	SLC5A6	SLC5A6	8884	NM_021095.2;NA	ENST00000310574.7;ENST00000401463.5;ENST00000408041.5;ENST00000412471.5;ENST00000414408.5;ENST00000426119.5;ENST00000428518.5;ENST00000430186.5;ENST00000432106.5;ENST00000442731.1	1.816056e-02	2.844683e-03	4.27327195	4.76370082	1.4048624	0.4904289	0	0	0	0
ENSG00000138081.20	FBXO11	FBXO11	80204	NM_025133.4;NM_001190274.1;NA	ENST00000402508.5;ENST00000403359.7;ENST00000405808.5;ENST00000424163.2;ENST00000493962.6	1.438964e-02	2.050531e-03	4.60378451	4.41695425	0.8785338	-0.1868303	0	0	0	0
ENSG00000138092.10	CENPO	CENPO	79172	NA;NM_001322101.1;NM_001199803.2	ENST00000260662.2;ENST00000380834.6;ENST00000473706.5	1.816056e-02	2.843927e-03	1.86030853	2.10976596	1.1887600	0.2494574	0	0	0	0
ENSG00000138119.16	MYOF	MYOF	26509	NM_133337.2;NM_013451.3;NA	ENST00000358334.9;ENST00000359263.8;ENST00000371488.3;ENST00000371489.5	3.208011e-03	2.542802e-04	5.76542779	5.39523032	0.7736766	-0.3701975	0	0	0	0
ENSG00000138160.5	KIF11	KIF11	3832	NM_004523.3	ENST00000260731.4	4.621162e-02	1.069030e-02	2.89093682	3.24917170	1.2818566	0.3582349	0	1	0	0
ENSG00000138162.18	TACC2	TACC2	10579	NM_006997.3;NA;NM_206860.2;NM_001291879.1;NM_001291878.1;NM_206862.3;NM_206861.2;NM_001291877.1;NM_001291876.1	ENST00000260733.7;ENST00000334433.7;ENST00000358010.5;ENST00000360561.7;ENST00000368999.5;ENST00000369000.5;ENST00000369001.5;ENST00000369004.7;ENST00000369005.5;ENST00000453444.6;ENST00000490979.1;ENST00000491540.1;ENST00000496913.6;ENST00000505639.5;ENST00000508411.1;ENST00000513429.5;ENST00000514539.5;ENST00000515273.5;ENST00000515603.5;ENST00000635597.1	1.189903e-02	1.583408e-03	3.16021476	2.67144855	0.7126343	-0.4887662	0	0	1	0
ENSG00000138175.8	ARL3	ARL3	403	NM_004311.3	ENST00000260746.5	1.694624e-03	1.047200e-04	3.66719940	3.26489448	0.7566485	-0.4023049	0	0	0	0
ENSG00000138180.15	CEP55	CEP55	55165	NM_001127182.1;NA	ENST00000371485.7;ENST00000445435.1	9.652621e-04	4.659136e-05	2.68916675	3.36374062	1.5961253	0.6745739	0	0	0	0
ENSG00000138190.16	EXOC6	EXOC6	54536	NM_001319195.1;NA;NM_001013848.3;NM_001319200.1	ENST00000260762.10;ENST00000371543.5;ENST00000371552.8;ENST00000443748.6;ENST00000458552.1	7.153010e-04	3.042118e-05	3.63143220	3.20392986	0.7435479	-0.4275023	0	0	0	0
ENSG00000138207.13	RBP4	RBP4	5950	NM_006744.3;NM_001323517.1;NM_001323518.1;NA	ENST00000371464.7;ENST00000371467.5;ENST00000371469.2;ENST00000629763.2	3.843481e-02	8.253755e-03	1.33936725	0.54257974	0.5756295	-0.7967875	0	0	0	0
ENSG00000138378.17	STAT4	STAT4	6775	NM_001243835.1;NM_003151.3;NA	ENST00000358470.8;ENST00000392320.6;ENST00000409995.5;ENST00000413064.5;ENST00000432798.1;ENST00000450994.1	1.335089e-02	1.855171e-03	0.39081330	1.03988337	1.5681571	0.6490701	0	0	0	0
ENSG00000138434.16	SSFA2	SSFA2	6744	NM_006751.6;NM_001287503.1;NA;NM_001130445.2	ENST00000320370.11;ENST00000409001.5;ENST00000409136.5;ENST00000431877.6;ENST00000451836.1	3.066161e-04	8.358259e-06	4.76262439	4.19046839	0.6726109	-0.5721560	0	0	0	0
ENSG00000138442.9	WDR12	WDR12	55759	NM_018256.3	ENST00000261015.4	2.406695e-02	4.233544e-03	2.06173038	2.31794063	1.1943372	0.2562102	0	0	0	0
ENSG00000138604.9	GLCE	GLCE	26035	NM_001324091.1;NA	ENST00000261858.6;ENST00000559420.2	1.189391e-03	6.252897e-05	3.71588375	3.12454645	0.6637274	-0.5913373	0	0	0	0
ENSG00000138613.13	APH1B	APH1B	83464	NM_001145646.1;NA	ENST00000261879.9;ENST00000380343.8;ENST00000560353.1;ENST00000560890.5	4.714435e-04	1.635101e-05	3.02950010	2.51388858	0.6994964	-0.5156115	0	0	0	0
ENSG00000138615.5	CILP	CILP	8483	NM_003613.3	ENST00000261883.5	1.931933e-02	3.116276e-03	4.85399256	3.83114661	0.4921446	-1.0228459	0	0	0	0
ENSG00000138623.9	SEMA7A	SEMA7A	8482	NM_003612.4;NM_001146030.2;NM_001146029.2;NA	ENST00000261918.8;ENST00000542748.5;ENST00000543145.6;ENST00000567345.1	3.329717e-04	9.425500e-06	0.90904205	1.53887073	1.5473812	0.6298287	0	0	0	0
ENSG00000138641.15	HERC3	HERC3	8916	NA;NM_001271602.1;NM_001318505.1	ENST00000264345.7;ENST00000402738.5;ENST00000407637.5;ENST00000422770.5;ENST00000426683.5;ENST00000431413.5;ENST00000452979.5;ENST00000512194.1;ENST00000513325.5	3.262255e-02	6.520833e-03	3.27729005	2.95960712	0.8023575	-0.3176829	0	0	0	0
ENSG00000138646.8	HERC5	HERC5	51191	NM_016323.3;NA	ENST00000264350.7;ENST00000508159.1	6.215253e-03	6.350284e-04	2.01545738	2.73572950	1.6474928	0.7202721	0	0	0	0
ENSG00000138670.17	RASGEF1B	RASGEF1B	153020	NM_001300735.1;NM_001300736.1;NA	ENST00000264400.6;ENST00000335927.11;ENST00000436139.6;ENST00000504863.1;ENST00000509081.5;ENST00000510780.5;ENST00000512343.5;ENST00000514050.6;ENST00000613784.1;ENST00000638048.1	7.779277e-03	8.707306e-04	2.25762861	2.70233426	1.3610364	0.4447056	0	0	0	0
ENSG00000138688.15	KIAA1109	KIAA1109	84162	NA;NM_015312.3	ENST00000264501.8;ENST00000306802.8;ENST00000388738.7;ENST00000419325.5;ENST00000421930.6;ENST00000424425.5;ENST00000438707.5;ENST00000442707.1;ENST00000446180.5;ENST00000449251.1	1.291930e-02	1.771472e-03	4.27359990	3.79742716	0.7188822	-0.4761727	0	0	0	0
ENSG00000138696.10	BMPR1B	BMPR1B	658	NM_001256794.1;NA;NM_001256793.1;NM_001256792.1;NM_001203.2	ENST00000264568.8;ENST00000394931.1;ENST00000440890.6;ENST00000502683.5;ENST00000506363.5;ENST00000509540.5;ENST00000512312.5;ENST00000515059.5	4.217126e-02	9.386403e-03	3.77450204	2.42157531	0.3914970	-1.3529267	0	0	0	0
ENSG00000138755.5	CXCL9	CXCL9	4283	NM_002416.2	ENST00000264888.5	1.878178e-03	1.198454e-04	4.46863175	5.77751119	2.4774904	1.3088794	0	0	0	0
ENSG00000138764.14	CCNG2	CCNG2	901	NM_004354.2;NA	ENST00000316355.9;ENST00000395640.5;ENST00000502280.5;ENST00000509972.1;ENST00000512918.5	8.239459e-04	3.744825e-05	5.10024806	4.46722676	0.6448246	-0.6330213	0	0	0	0
ENSG00000138771.14	SHROOM3	SHROOM3	57619	NM_020859.3	ENST00000296043.6	7.209916e-04	3.081098e-05	3.69985314	2.73735814	0.5131687	-0.9624950	0	0	0	0
ENSG00000138772.12	ANXA3	ANXA3	306	NM_005139.2;NA	ENST00000264908.10;ENST00000503570.6;ENST00000508214.1;ENST00000512373.5;ENST00000512542.5;ENST00000512884.5;ENST00000514171.5	3.619615e-02	7.581977e-03	2.98602255	2.15331322	0.5614738	-0.8327093	0	0	0	0
ENSG00000138778.11	CENPE	CENPE	1062	NM_001813.2;NM_001286734.1;NA	ENST00000265148.7;ENST00000380026.7;ENST00000503705.5;ENST00000514974.1;ENST00000611174.4	5.769743e-05	7.241610e-07	1.19782059	1.99343310	1.7358142	0.7956125	0	0	0	0
ENSG00000138964.16	PARVG	PARVG	64098	NA;NM_001137605.2;NM_022141.6	ENST00000415224.5;ENST00000416291.5;ENST00000417767.1;ENST00000422871.5;ENST00000444313.7;ENST00000466375.2	5.050583e-03	4.699661e-04	1.85378188	2.39247651	1.4526575	0.5386946	0	0	0	0
ENSG00000139044.10	B4GALNT3	B4GALNT3	283358	NM_173593.3;NA	ENST00000266383.9;ENST00000322843.3	2.415754e-02	4.255668e-03	1.76928771	1.04078153	0.6035285	-0.7285062	0	0	0	0
ENSG00000139055.6	ERP27	ERP27	121506	NM_152321.3;NM_001300784.1	ENST00000266397.6;ENST00000540097.1	2.933340e-03	2.226021e-04	2.45020400	1.32935614	0.4598235	-1.1208479	0	0	0	0
ENSG00000139146.13	FAM60A	FAM60A	58516	NM_001135811.1;NA	ENST00000337682.8;ENST00000454658.6;ENST00000539004.5;ENST00000539409.5;ENST00000542983.1;ENST00000543615.1	3.834292e-03	3.247635e-04	3.78422143	4.14979830	1.2883967	0.3655769	0	0	0	0
ENSG00000139193.3	CD27	CD27	939	NM_001242.4	ENST00000266557.3	2.191987e-02	3.700859e-03	1.32368593	2.05685943	1.6622916	0.7331735	0	0	0	0
ENSG00000139318.7	DUSP6	DUSP6	1848	NM_001946.3;NM_022652.3;NA	ENST00000279488.7;ENST00000308385.6;ENST00000547291.1;ENST00000548755.1	8.828859e-04	4.143900e-05	3.50930655	3.02528388	0.7149813	-0.4840227	0	0	0	0
ENSG00000139343.10	SNRPF	SNRPF	6636	NM_003095.2;NA	ENST00000266735.9;ENST00000552085.1;ENST00000553192.5	4.701000e-02	1.095519e-02	4.24507654	4.52020602	1.2101027	0.2751295	0	0	0	0
ENSG00000139354.10	GAS2L3	GAS2L3	283431	NM_001303130.1;NM_001303131.1;NA;NM_174942.2	ENST00000266754.9;ENST00000537247.5;ENST00000539410.2;ENST00000547754.5;ENST00000550295.1	9.849888e-03	1.204739e-03	1.11628484	1.61175838	1.4097834	0.4954735	0	0	0	0
ENSG00000139372.14	TDG	TDG	6996	NA;NM_003211.4	ENST00000266775.13;ENST00000392872.7;ENST00000436021.6;ENST00000537100.5;ENST00000544861.5	1.586368e-03	9.591687e-05	3.30480532	3.65258345	1.2725992	0.3477781	1	0	0	0
ENSG00000139433.9	GLTP	GLTP	51228	NM_016433.3;NA	ENST00000318348.8;ENST00000540772.1;ENST00000544393.5;ENST00000617457.4	3.249011e-02	6.459400e-03	3.87503705	4.07085135	1.1453705	0.1958143	0	0	0	0
ENSG00000139517.7	LNX2	LNX2	222484	NM_153371.3	ENST00000316334.4	4.551406e-02	1.045266e-02	3.09340621	2.79600144	0.8137149	-0.2974048	0	0	0	0
ENSG00000139613.11	SMARCC2	SMARCC2	6601	NM_003075.3;NM_139067.2;NM_001130420.1;NM_001330288.1	ENST00000267064.8;ENST00000347471.8;ENST00000394023.7;ENST00000550164.5	2.580633e-02	4.661167e-03	4.67726601	4.48438389	0.8748562	-0.1928821	0	0	0	0
ENSG00000139626.15	ITGB7	ITGB7	3695	NM_000889.2;NA	ENST00000267082.9;ENST00000422257.7;ENST00000549086.2;ENST00000550743.6;ENST00000551319.5;ENST00000552935.5;ENST00000552972.5	5.385085e-03	5.187517e-04	1.24959841	2.02371832	1.7101465	0.7741199	0	0	0	0
ENSG00000139631.18	CSAD	CSAD	51380	NM_015989.4;NA;NM_001244706.1;NM_001244705.1	ENST00000267085.8;ENST00000379843.7;ENST00000379846.5;ENST00000379850.7;ENST00000424990.5;ENST00000437073.5;ENST00000444623.5;ENST00000453446.6;ENST00000498635.1;ENST00000548698.5	3.143329e-02	6.115300e-03	2.18753807	1.59612786	0.6636938	-0.5914102	0	0	0	0
ENSG00000139651.10	ZNF740	ZNF740	283337	NM_001004304.3	ENST00000416904.4	1.475499e-03	8.641603e-05	2.71805285	2.36968939	0.7854746	-0.3483635	0	0	0	0
ENSG00000139668.8	WDFY2	WDFY2	115825	NM_052950.3;NA	ENST00000298125.6;ENST00000612477.1	4.580252e-02	1.054342e-02	1.12760411	0.94610216	0.8817845	-0.1815019	0	0	0	0
ENSG00000139687.13	RB1	RB1	5925	NM_000321.2	ENST00000267163.4	3.554535e-03	2.911046e-04	4.18735137	3.81227024	0.7710621	-0.3750811	0	0	0	0
ENSG00000139718.10	SETD1B	SETD1B	23067	NA;NM_015048.1	ENST00000267197.9;ENST00000542440.5;ENST00000604567.5;ENST00000619791.1	1.371884e-02	1.925390e-03	2.25685567	2.04123344	0.8611747	-0.2156222	0	0	0	0
ENSG00000139734.17	DIAPH3	DIAPH3	81624	NM_001258369.1;NM_001258366.1;NM_001258368.1;NM_001258367.1;NM_001042517.1;NM_030932.3;NM_001258370.1	ENST00000267215.8;ENST00000377908.6;ENST00000400319.5;ENST00000400320.5;ENST00000400324.8;ENST00000465066.5;ENST00000498416.2	3.978724e-02	8.662429e-03	1.04387331	1.43993931	1.3159147	0.3960660	0	0	0	0
ENSG00000139865.16	TTC6	TTC6	319089	NA;NM_001310135.1	ENST00000267368.11;ENST00000382320.4;ENST00000476979.5;ENST00000553443.5;ENST00000556845.1	3.404463e-02	6.921684e-03	1.89280976	1.10110345	0.5776605	-0.7917063	0	0	0	0
ENSG00000139910.19	NOVA1	NOVA1	4857	NM_006491.2;NA;NM_006489.2;NM_002515.2	ENST00000344429.9;ENST00000347476.10;ENST00000449198.6;ENST00000465357.6;ENST00000539517.6;ENST00000547619.5;ENST00000549146.5;ENST00000549571.5;ENST00000574031.1	2.639817e-02	4.799176e-03	2.24720580	1.33336434	0.5307699	-0.9138415	0	0	0	0
ENSG00000139926.15	FRMD6	FRMD6	122786	NM_001267046.1;NM_001042481.2;NM_152330.3;NM_001267047.1;NA	ENST00000344768.9;ENST00000356218.8;ENST00000395718.6;ENST00000553556.2;ENST00000554167.5;ENST00000554778.1;ENST00000555197.1;ENST00000555703.4;ENST00000555936.5;ENST00000557405.1	3.645284e-02	7.652556e-03	4.41036666	3.98503165	0.7446658	-0.4253350	0	0	0	0
ENSG00000139990.17	DCAF5	DCAF5	8816	NM_003861.2;NM_001284208.1;NM_001284207.1;NA;NM_001284206.1	ENST00000341516.9;ENST00000389997.10;ENST00000554215.5;ENST00000554681.1;ENST00000556847.5;ENST00000557386.5	3.001162e-02	5.722861e-03	3.84043315	3.61284368	0.8540607	-0.2275895	0	0	0	0
ENSG00000140022.9	STON2	STON2	85439	NA;NM_001256430.1	ENST00000267540.2;ENST00000553821.1;ENST00000554710.1;ENST00000555447.5;ENST00000557055.5;ENST00000614646.4	2.937509e-03	2.233687e-04	2.04806260	1.33915047	0.6117813	-0.7089121	0	0	0	0
ENSG00000140025.15	EFCAB11	EFCAB11	90141	NM_145231.3;NM_001284266.1;NM_001284269.1;NM_001284268.1;NM_001284267.1	ENST00000316738.11;ENST00000538485.6;ENST00000555872.5;ENST00000556005.1;ENST00000556609.5	2.575654e-06	8.974404e-09	2.37141495	1.72616174	0.6393806	-0.6452532	0	0	0	0
ENSG00000140030.5	GPR65	GPR65	8477	NM_003608.3	ENST00000267549.4	2.638352e-02	4.795161e-03	1.05593952	1.40378627	1.2726597	0.3478467	0	0	0	0
ENSG00000140043.11	PTGR2	PTGR2	145482	NM_152444.2;NA;NM_001146154.1	ENST00000267568.8;ENST00000553813.1;ENST00000555228.5;ENST00000555661.5	4.714642e-05	5.507985e-07	2.60313222	1.91895740	0.6223617	-0.6841748	0	0	0	0
ENSG00000140104.13	C14orf79	C14orf79	122616	NM_174891.3;NA	ENST00000547315.5;ENST00000549240.1;ENST00000550614.5;ENST00000551606.5	1.849461e-03	1.170365e-04	2.35979398	1.88951657	0.7218258	-0.4702774	0	0	0	0
ENSG00000140105.17	WARS	WARS	7453	NM_213646.1;NM_173701.1;NM_213645.1;NM_004184.3;NA	ENST00000344102.9;ENST00000355338.6;ENST00000358655.8;ENST00000392882.6;ENST00000553395.5;ENST00000553413.5;ENST00000553524.5;ENST00000553545.5;ENST00000553581.1;ENST00000553769.6;ENST00000553934.1;ENST00000554509.5;ENST00000554601.1;ENST00000554605.5;ENST00000554772.5;ENST00000554820.5;ENST00000555031.5;ENST00000555410.5;ENST00000555813.5;ENST00000556209.5;ENST00000556295.5;ENST00000556338.5;ENS…	4.151126e-02	9.178166e-03	5.17596798	5.63290582	1.3726253	0.4569378	0	0	0	0
ENSG00000140262.17	TCF12	TCF12	6938	NM_001322157.1;NM_001322151.1;NM_207040.1;NM_001322152.1;NM_001306220.2;NM_001306219.2;NM_001322164.1;NA	ENST00000267811.9;ENST00000333725.9;ENST00000343827.7;ENST00000438423.6;ENST00000537840.5;ENST00000543579.5;ENST00000557843.5;ENST00000557947.5;ENST00000559609.5;ENST00000559703.1;ENST00000559710.5;ENST00000560836.1;ENST00000560948.1	3.626071e-03	2.993976e-04	4.76572496	4.46525103	0.8119856	-0.3004739	0	0	0	0
ENSG00000140265.12	ZSCAN29	ZSCAN29	146050	NA;NM_152455.3	ENST00000396972.2;ENST00000396976.6;ENST00000561661.1;ENST00000562072.5;ENST00000568898.5;ENST00000570181.2	4.050403e-02	8.873907e-03	2.85306229	2.62621273	0.8544988	-0.2268496	0	0	0	0
ENSG00000140280.13	LYSMD2	LYSMD2	256586	NM_153374.2;NM_001143917.1;NA	ENST00000267838.6;ENST00000454181.6;ENST00000558126.1;ENST00000560491.2	2.282829e-03	1.583803e-04	2.49251692	2.98426352	1.4061462	0.4917466	0	0	0	0
ENSG00000140284.10	SLC27A2	SLC27A2	11001	NM_003645.3;NM_001159629.1;NA	ENST00000267842.9;ENST00000380902.8;ENST00000544960.1	4.756660e-02	1.112852e-02	2.49815525	1.76416200	0.6012374	-0.7339933	0	0	0	0
ENSG00000140332.15	TLE3	TLE3	7090	NM_020908.2;NM_001282981.1;NA;NM_001282982.1;NM_001105192.2	ENST00000317509.12;ENST00000440567.7;ENST00000451782.6;ENST00000539550.5;ENST00000557907.5;ENST00000557984.5;ENST00000557997.5;ENST00000558201.5;ENST00000558379.5;ENST00000558939.5;ENST00000559048.5;ENST00000559191.5;ENST00000559929.5;ENST00000560589.5;ENST00000560939.5;ENST00000560996.1;ENST00000627388.2	5.328164e-03	5.092730e-04	4.47487234	4.08696334	0.7642365	-0.3879090	0	0	0	0
[truncated: 1,732 more rows]

## Sheet: GSEA_MSigDB_hallmarks_All
ID	Description	GeneRatio	BgRatio	RichFactor	FoldEnrichment	zScore	pvalue	p.adjust	qvalue	geneID	Count
[truncated: 10 more rows]

## Sheet: HER2E
Gene.ID	Gene.Name	HGNC	EntrezGene	RefSeq	transcript_id	pTtestFDR	pTtest	TtestMeanGroup.mean in group HRDneg	TtestMeanGroup.mean in group HRDpos	FC_HRDpos_div_HRDneg	Log2FC_HRDpos_div_HRDneg	Overlap_DNArepairGeneList	Overlap_Peng_HRD	Overlap_Jacobson_HRD	Overlap_Jacobson_HRD_26
[truncated: 1 more rows]

[truncated: 2 more sheets: LumB, GSEA_KEGG_LumB]
