# Supplementary material for: Homologous recombination deficiency in primary ER-positive and HER2-negative breast cancer
Source: Commun Med (Lond). 2026 Feb 16;6:118. doi: 10.1038/s43856-026-01385-0 (PMC12909304; doi:10.1038/s43856-026-01385-0)
Supplement: Supplementary file 6 — Supplementary Data 4 [file 43856_2026_1385_MOESM6_ESM.xlsx]

## Sheet: Supplementary Data 4
Supplementary Data 4. Analyzed DNA repair and HRD gene sets
DNA repair genes were obtained from: https://www.mdanderson.org/documents/Labs/Wood-Laboratory/human-dna-repair-genes.html
Peng HRD genes were obtained from PMID:24553445
Jacobsson 228 HRD genes were obtained from PMID:37919776 (Table S4)
Jacobsson 26 HRD genes were obtained from PMID:37919776 (Table S5)

## Sheet: DNA repair genes
RepairPathway	geneSymbol	Text	cytoband	NM_id	Ensembl	REF
Base excision repair (BER)	UNG	U	12q24.11	NM_080911		https://www.mdanderson.org/documents/Labs/Wood-Laboratory/human-dna-repair-genes.html
Base excision repair (BER)	SMUG1	U	12q13.13	NM_014311
Base excision repair (BER)	MBD4	U or T opposite G at CpG sequences	3q21.3	NM_003925
Base excision repair (BER)	TDG	U, T or ethenoC opposite G	12q23.3	NM_003211
Base excision repair (BER)	OGG1	8-oxoG opposite C	3p25.3	NM_016821
Base excision repair (BER)	MUTYH	A opposite 8-oxoG	1p34.1	NM_012222
Base excision repair (BER)	NTHL1	Ring-saturated or fragmented pyrimidines	16p13.3	NM_002528
Base excision repair (BER)	MPG	3-meA, ethenoA, hypoxanthine	16p13.3	NM_002434
Base excision repair (BER)	NEIL1	Removes thymine glycol	15q24.2	NM_024608
Base excision repair (BER)	NEIL2	Removes oxidative products of pyrimidines	8p23.1	NM_145043
Base excision repair (BER)	NEIL3	Removes oxidative products of pyrimidines	4q34	NM_018248
Other BER and strand break joining factors	APEX1	AP endonuclease	14q11.2	NM_001641
Other BER and strand break joining factors	APEX2	AP endonuclease	Xp11.21	NM_014481
Other BER and strand break joining factors	LIG3	DNA Ligase III	17q12	NM_013975
Other BER and strand break joining factors	XRCC1	LIG3 accessory factor	19q13.31	NM_006297
Other BER and strand break joining factors	PNKP	Converts some DNA breaks to ligatable ends	19q13.33	NM_007254
Other BER and strand break joining factors	APLF	Accessory factor for DNA end-joining	2p13.3	NM_173545
Other BER and strand break joining factors	HMCES	Reacts with AP sites	3q21.3	NM_020187	ENSG00000183624
Poly(ADP-ribose) polymerase (PARP) enzymes that bind to DNA	PARP1	Protects strand interruptions	1q42.12	NM_001618
Poly(ADP-ribose) polymerase (PARP) enzymes that bind to DNA	PARP2	PARP-like enzyme	14q11.2	NM_005484
Poly(ADP-ribose) polymerase (PARP) enzymes that bind to DNA	PARP3	PARP-like enzyme	3p21.1	NM_001003931
Poly(ADP-ribose) polymerase (PARP) enzymes that bind to DNA	PARG	Poly(ADP-ribose) glycohydrolase	10q11.23	NM_003631
Poly(ADP-ribose) polymerase (PARP) enzymes that bind to DNA	PARPBP	Binds PARP and modulates recombination	12q23.2	NM_001319988	ENSG00000185480
Direct reversal of damage	MGMT	O6-meG alkyltransferase	10q26.3	NM_002412
Direct reversal of damage	ALKBH2	1-meA dioxygenase	12q24.11	NM_001001655
Direct reversal of damage	ALKBH3	1-meA dioxygenase	11p11.2	NM_139178
Repair of DNA-protein crosslinks	TDP1	Removes 3'-tyrosylphosphate and 3'-phosphoglycolate from DNA; human disorder SCAN1	14q32.11	NM_018319
Repair of DNA-protein crosslinks	TDP2	5'- and 3'-tyrosyl DNA phosphodiesterase	6p22.3	NM_016614	ENSG00000111802
Repair of DNA-protein crosslinks	SPRTN	Reads ubiquitylation	1q42.12-q43	NM_032018	ENSG00000010072
Mismatch excision repair (MMR)	MSH2		2p21	NM_000251
Mismatch excision repair (MMR)	MSH3		5q14.1	NM_002439
Mismatch excision repair (MMR)	MSH6		2p16.3	NM_000179
Mismatch excision repair (MMR)	MLH1		3p22.3	NM_000249
Mismatch excision repair (MMR)	PMS2		7p22.1	NM_000535
Mismatch excision repair (MMR)	MSH4		1p31.1	NM_002440
Mismatch excision repair (MMR)	MSH5		6p21.33	NM_002441
Mismatch excision repair (MMR)	MLH3		14q24.3	NM_014381
Mismatch excision repair (MMR)	PMS1		2q32.2	NM_000534
Mismatch excision repair (MMR)	PMS2P3		7q11.23	NM_005395	ENSG00000127957
Mismatch excision repair (MMR)	HFM1	Helicase in meiotic-crossover formation	1p22.2	NM_001017975
Nucleotide excision repair (NER)	XPC		3p25.1	NM_004628
Nucleotide excision repair (NER)	RAD23B		9q31.2	NM_002874
Nucleotide excision repair (NER)	CETN2		Xq28	NM_004344
Nucleotide excision repair (NER)	RAD23A	Substitutes for RAD23B	19p13.13	NM_005053
Nucleotide excision repair (NER)	XPA	Binds damaged DNA in preincision complex	9q22.33	NM_000380
Nucleotide excision repair (NER)	DDB1		11q12.2	NM_001923
Nucleotide excision repair (NER)	DDB2		11p11.2	NM_000107
Nucleotide excision repair (NER)	RPA1		17p13.3	NM_002945
Nucleotide excision repair (NER)	RPA2		1p35.3	NM_002946
Nucleotide excision repair (NER)	RPA3		7p21.3	NM_002947
Nucleotide excision repair (NER)	ERCC3	3' to 5' DNA helicase	2q14.3	NM_000122
Nucleotide excision repair (NER)	ERCC2	5' to 3' DNA helicase	19q13.32	NM_000400
Nucleotide excision repair (NER)	GTF2H1	Core TFIIH subunit p62	11p15.1	NM_005316
Nucleotide excision repair (NER)	GTF2H2	Core TFIIH subunit p44	5q13.2	NM_001515
Nucleotide excision repair (NER)	GTF2H3	Core TFIIH subunit p34	12q24.31	NM_001516
Nucleotide excision repair (NER)	GTF2H4	Core TFIIH subunit p52	6p21.33	NM_001517
Nucleotide excision repair (NER)	GTF2H5	Core TFIIH subunit p8	6p25.3	NM_207118
Nucleotide excision repair (NER)	GTF2E2	TFIIE subunit, mutated in TTD	8p12	NM_002095
Nucleotide excision repair (NER)	CDK7		5q13.2	NM_001799
Nucleotide excision repair (NER)	CCNH		5q14.3	NM_001239
Nucleotide excision repair (NER)	MNAT1		14q23.1	NM_002431	ENSG00000020426
Nucleotide excision repair (NER)	ERCC5	3' incision	13q33.1	NM_000123
Nucleotide excision repair (NER)	ERCC1	5' incision DNA binding subunit	19q13.32	NM_001983
Nucleotide excision repair (NER)	ERCC4	5' incision catalytic subunit	16p13.12	NM_005236
Nucleotide excision repair (NER)	LIG1	DNA ligase	19q13.32	NM_000234
Nucleotide excision repair (NER)	ERCC8		5q12.1	NM_000082
Nucleotide excision repair (NER)	ERCC6		10q11.23	NM_000124
Nucleotide excision repair (NER)	UVSSA		4p16.3	NM_020894	ENSG00000163945
Nucleotide excision repair (NER)	XAB2	Pre-mRNA splicing; Associates with PRPF19, CSA, CSB	19p13.2	NM_020196
Nucleotide excision repair (NER)	MMS19	Iron-sulfur cluster loading and transport	10q24.1	NM_022362
Homologous recombination	RAD51	Homologous pairing	15q15.1	NM_002875
Homologous recombination	RAD51B	Rad51 homolog	14q24.1	NM_002877	ENSG00000182185
Homologous recombination	RAD51D	Rad51 homolog	17q12	NM_002878	ENSG00000185379
Homologous recombination	HELQ	DNA helicase in RAD51 paralog complex	4q21.23	NM_133636
Homologous recombination	SWI5	Accessory factor for loading RAD51	9q34.11	NM_001040011	ENSG00000175854
Homologous recombination	SWSAP1		19p13.2	NM_175871	ENSG00000173928
Homologous recombination	ZSWIM7		17p12	NM_001042697
Homologous recombination	SPIDR		8q11.21	NM_001080394	ENSG00000164808
Homologous recombination	PDS5B		13q13.1	NM_015032
Homologous recombination	DMC1	Rad51 homolog, meiosis	22q13.1	NM_007068
Homologous recombination	XRCC2		7q36.1	NM_005431
Homologous recombination	XRCC3		14q32.33	NM_005432
Homologous recombination	RAD52		12p13.33	NM_134424
Homologous recombination	RAD54L		1p34.1	NM_003579
Homologous recombination	RAD54B		8q22.1	NM_012415
Homologous recombination	BRCA1	Accessory factor for transcription and recombination, E3 Ubiquitin ligase	17q21.31	NM_007294
Homologous recombination	BARD1	BRCA1-associated	2q35	NM_000465
Homologous recombination	ABRAXAS1	In BRCA1 A complex	4q21.23	NM_139076	ENSG00000163322
Homologous recombination	PAXIP1	MDC1 paralog in 53BP1 pathway	7q36.2	NM_007349
Homologous recombination	SMC5		9q21.12	NM_015110
Homologous recombination	SMC6		2p24.2	NM_001142286
Homologous recombination	SHLD1		20p12.3	NM_001303477	ENSG00000171984
Homologous recombination	SHLD2		10q23.2	NM_001330112	ENSG00000122376
Homologous recombination	SHLD3		5q12.3	NM_001365341	ENSG00000253251
Homologous recombination	SEM1	BRCA2 associated	7q21.3	NM_006304	ENSG00000127922
Homologous recombination	RAD50	ATPase in complex with MRE11A, NBS1	5q23.3	NM_005732
Homologous recombination	MRE11A	3' exonuclease, defective in ATLD (ataxia-telangiectasia-like disorder)	11q21	NM_005590
Homologous recombination	NBN	Mutated in Nijmegen breakage syndrome	8q21.3	NM_002485
Homologous recombination	RBBP8	Promotes DNA end resection	18q11.2	NM_002894
Homologous recombination	MUS81		11q13.1	NM_025128
Homologous recombination	EME1		17q21.33	NM_152463
Homologous recombination	EME2		16p13.3	NM_001257370
Homologous recombination	SLX1A		16p11.2	NM_001014999	ENSG00000132207
Homologous recombination	SLX1B		16p11.2	NM_024044	ENSG00000181625
Homologous recombination	GEN1	Nuclease cleaving Holliday junctions	2p24.2	NM_182625
Fanconi anemia	FANCA	FANCA	16q24.3	NM_000135
Fanconi anemia	FANCB	FANCB	Xp22.31	NM_152633
Fanconi anemia	FANCC	FANCC	9q22.32	NM_000136
Fanconi anemia	BRCA2	Cooperation with RAD51, essential function	13q13.1	NM_000059
Fanconi anemia	FANCD2	Target for monoubiquitination	3p25.3	NM_033084
Fanconi anemia	FANCE	FANCE	6p21.31	NM_021922
Fanconi anemia	FANCF	FANCF	11p14.3	NM_022725
Fanconi anemia	FANCG	FANCG	9p13.3	NM_004629
Fanconi anemia	FANCI	target for monoubiquitination	15q26.1	NM_018193
Fanconi anemia	BRIP1	DNA helicase, BRCA1-interacting	17q23	NM_032043
Fanconi anemia	FANCL	FANCL	2p16.1	NM_018062
Fanconi anemia	FANCM	helicase / translocase	14q21.3	NM_020937
Fanconi anemia	PALB2	Co-localizes with BRCA2 (FANCD1)	16p12.1	NM_024675
Fanconi anemia	RAD51C	Rad51 homolog , FANCO	17q23.2	NM_002876
Fanconi anemia	SLX4	nuclease subunit / scaffold SLX4 , FANCP	16p13.3	NM_032444	ENSG00000188827
Fanconi anemia	FAAP20	FANCA - associated	1p36.33	NM_182533	ENSG00000162585
Fanconi anemia	FAAP24	FAAP24	19q13.11	NM_152266	ENSG00000131944
Fanconi anemia	FAAP100	Part of FA core complex	17q25.3	NM_025161	ENSG00000185504
Fanconi anemia	UBE2T	E2 ligase for FANCL	1q32.1	NM_014176
Non-homologous end-joining	XRCC6	DNA end binding subunit	22q13.2	NM_001469
Non-homologous end-joining	XRCC5	DNA end binding subunit	2q35	NM_021141
Non-homologous end-joining	PRKDC	DNA-dependent protein kinase catalytic subunit	8q11.21	NM_006904
Non-homologous end-joining	LIG4	Ligase	13q33.3	NM_002312
Non-homologous end-joining	XRCC4	Ligase accessory factor	5q14.2	NM_003401
Non-homologous end-joining	DCLRE1C	Nuclease	10p13	NM_022487
Non-homologous end-joining	NHEJ1	End-joining factor	2q35	NM_024782
Modulation of nucleotide pools	NUDT1	8-oxoGTPase	7p22.3	NM_002452
Modulation of nucleotide pools	DUT	dUTPase	15q21.1	NM_001948
Modulation of nucleotide pools	RRM2B	p53-inducible ribonucleotide reductase small subunit 2 homolog	8q22.3	NM_015713
Modulation of nucleotide pools	PARK7	Guanine glycation repair	1p36.23	NM_007262
Modulation of nucleotide pools	DNPH1	Hydrolase for 5-hydroxymethyl deoxyuridine	6p21.1	NM_006443	ENSG00000112667
Modulation of nucleotide pools	NUDT15	Hydrolysis of thiopurines?	13q14.2	NM_018283
Modulation of nucleotide pools	NUDT18	Hydrolysis of 8-hydroxypurine diphosphates	8p21.3	NM_024815
DNA polymerases	POLA1	DNA synthesis at resected ends	Xp22.1-p21.3	NM_001330360
DNA polymerases	POLB	BER in nuclear DNA	8p11.21	NM_002690
DNA polymerases	POLD1		19q13.33	NM_002691
DNA polymerases	POLD2		7p13	NM_001127218
DNA polymerases	POLD3		11q13.4	NM_006591
DNA polymerases	POLD4		11q13.2	NM_021173
DNA polymerases	POLE		12q24.33	NM_006231
DNA polymerases	POLE2		14q21.3	NM_002692
DNA polymerases	POLE3		9q32	NM_017443
DNA polymerases	POLE4		2p12	NM_019896
DNA polymerases	REV3L	DNA pol zeta catalytic subunit, essential function	6q21	NM_002912
DNA polymerases	MAD2L2	DNA pol zeta and shieldin subunit	1p36.22	NM_006341
DNA polymerases	REV1	dCMP transferase	2q11.2	NM_016316
DNA polymerases	POLG	Mitochondrial DNA repair and replication	15q26.1	NM_002693
DNA polymerases	POLH	xeroderma pigmentosum (XP) variant	6p21.1	NM_006502
DNA polymerases	POLI	Lesion bypass	18q21.2	NM_007195
DNA polymerases	POLQ	TMEJ (alt-EJ)	3q13.33	NM_199420
DNA polymerases	POLK	Lesion bypass and NER	5q13.3	NM_016218
DNA polymerases	POLL	Gap-filling during non-homologous end-joining	10q24.32	NM_013274
DNA polymerases	POLM	Gap filling during non-homologous end-joining	7p13	NM_013284
DNA polymerases	POLN	Lesion bypass / recombination?	4p16.3	NM_181808
DNA polymerases	PRIMPOL	Primase and DNA-directed polymerase	4q35.1	NM_152683	ENSG00000164306
DNA polymerases	DNTT	Terminal transferase	10q24.1	NM_004088
Editing and processing nucleases	FEN1	5' nuclease	11q12.2	NM_004111
Editing and processing nucleases	FAN1	5' nuclease interacting with FANCD2	15q13.2	NM_014967	ENSG00000198690
Editing and processing nucleases	TREX1	3' exonuclease	3p21.31	NM_033629
Editing and processing nucleases	TREX2	3' exonuclease	Xq28	NM_080701
Editing and processing nucleases	EXO1	5' exonuclease	1q43	NM_003686
Editing and processing nucleases	APTX	Processing of DNA single-strand interruptions	9p21.1	NM_175073
Editing and processing nucleases	SPO11	endonuclease	20q13.32	NM_012444
Editing and processing nucleases	ENDOV	incision 3' of hypoxanthine and uracil in DNA and inosine in RNA	17q25.3	NM_173627	ENSG00000173818
Editing and processing nucleases	DNA2	Seckel Syndrome 8	10q21.3	NM_001080449	ENSG00000138346
Editing and processing nucleases	DCLRE1A	5'-3' exonuclease, DNA crosslink repair	10q25.3	NM_014881
Editing and processing nucleases	DCLRE1B	5' - 3' exonuclease, APOLLO	1p13.2	NM_022836
Editing and processing nucleases	EXO5	exonuclease	1p34.2	NM_001346946	ENSG00000164002
Ubiquitination and modification	UBE2A	Ubiquitin-conjugating enzyme	Xq24-q25	NM_003336
Ubiquitination and modification	UBE2B	Ubiquitin-conjugating enzyme	5q31.1	NM_003337
Ubiquitination and modification	RAD18	E3 ubiquitin ligase	3p25.3	NM_020165
Ubiquitination and modification	SHPRH	E3 ubiquitin ligase, SWI/SNF related, homolog of S. cerevisiae Rad5	6q24.3	NM_001042683
Ubiquitination and modification	HLTF	E3 ubiquitin ligase, SWI/SNF related, homolog of S. cerevisiae Rad5	3q25.1-q26.1	NM_003071
Ubiquitination and modification	RNF168	E3 ubiquitin ligase for DSB repair; ATM-like and RIDDLE syndrome	3q29	NM_152617
Ubiquitination and modification	RNF8	E3 ubiquitin ligase for DSB repair	6p21.2	NM_003958
Ubiquitination and modification	RNF4	E3 ubiquitin ligase	4p16.3	NM_001185009
Ubiquitination and modification	UBE2V2		8q11.21	NM_003350
Ubiquitination and modification	UBE2N		12q22	NM_003348
Ubiquitination and modification	USP1	Ubiquitin-specific protease for FANCD2, PCNA	1p31.3	NM_003368
Ubiquitination and modification	WDR48	Necessary for USP1 activity	3p22.2	NM_020839
Ubiquitination and modification	HERC2	Control of several DNA repair factors	15q13.1	NM_004667
Chromatin Structure and Modification	H2AFX	Histone, phosphorylated after DNA damage	11q23.3	NM_002105
Chromatin Structure and Modification	CHAF1A	Chromatin assembly factor	19p13.3	NM_005483
Chromatin Structure and Modification	SETMAR	DNA damage-associated histone methylase and nuclease	3p26	NM_006515
Chromatin Structure and Modification	ATRX	Chromatin remodeling, transcription factor	Xq21.1	NM_000489
Genes defective in diseases associated with sensitivity to DNA damaging agents	BLM	Bloom syndrome helicase	15q26.1	NM_000057
Genes defective in diseases associated with sensitivity to DNA damaging agents	RMI1	In BLM-TOP3A complex	9q21.32	NM_001358291
Genes defective in diseases associated with sensitivity to DNA damaging agents	TOP3A	Topoisomerase IIIa	17p11.2	NM_004618
Genes defective in diseases associated with sensitivity to DNA damaging agents	WRN	Werner syndrome helicase / 3' - exonuclease	8p12	NM_000553
Genes defective in diseases associated with sensitivity to DNA damaging agents	RECQL4	Rothmund-Thompson syndrome	8q24.3	NM_004260
Genes defective in diseases associated with sensitivity to DNA damaging agents	ATM	ataxia telangiectasia	11q22.3	NM_000051
Genes defective in diseases associated with sensitivity to DNA damaging agents	MPLKIP	non-photosensitive form of trichothiodystrophy	7p14	NM_138701	ENSG00000168303
Other identified genes with known or suspected DNA repair function	RPA4	Similar to RPA2	Xp21.33	NM_013347
Other identified genes with known or suspected DNA repair function	PRPF19	Pre-mRNA splicing; DNA crosslink repair; binding to SETMAR	11q12.2	NM_014502
Other identified genes with known or suspected DNA repair function	RECQL	DNA helicase	12p12.1	NM_002907
Other identified genes with known or suspected DNA repair function	RECQL5	DNA helicase	17q25.1	NM_001003715
Other identified genes with known or suspected DNA repair function	RDM1	Similar to RAD52	17q12	NM_145654
Other identified genes with known or suspected DNA repair function	NABP2	Single-stranded DNA binding protein (ATM / MRN pathway)	12q13.3	NM_024068	ENSG00000139579
Other conserved DNA damage response genes	ATR	ATM- and PI-3K-like essential kinase	3q23	NM_001184
Other conserved DNA damage response genes	ATRIP	ATR-interacting protein	3p21.31	NM_130384
Other conserved DNA damage response genes	MDC1	Mediator of DNA damage checkpoint	6p21.3	NM_014641
Other conserved DNA damage response genes	PCNA	Sliding clamp for pol delta and pol epsilon	20p12.3	NM_002592	ENSG00000132646
Other conserved DNA damage response genes	RAD1		5p13.2	NM_002853
Other conserved DNA damage response genes	RAD9A		11q13.2	NM_004584
Other conserved DNA damage response genes	HUS1		7p12.3	NM_004507
Other conserved DNA damage response genes	RAD17	RFC-like DNA damage sensor	5q13.2	NM_002873
Other conserved DNA damage response genes	CHEK1		11q24.2	NM_001274
Other conserved DNA damage response genes	CHEK2		22q12.1	NM_007194
Other conserved DNA damage response genes	TP53	Regulation of the cell cycle	17p13.1	NM_000546
Other conserved DNA damage response genes	TP53BP1	chromatin-binding checkpoint protein	15q15-q21	NM_001141980
Other conserved DNA damage response genes	RIF1	suppressor of 5'-end-resection	2q23.3	NM_001177665
Other conserved DNA damage response genes	TOPBP1	DNA damage checkpoint control	3q22.1	NM_007027
Other conserved DNA damage response genes	CLK2	S-phase check point and biological clock protein	1q21	NM_003993
Other conserved DNA damage response genes	PER1	S-phase check point and biological clock protein	17p12	NM_002616

## Sheet: Peng HRD genes
geneSymbol
RNASEH2A
RRAGD
RRM2
SDCBP2
SERTAD4
SFPQ
SFRS2
SHCBP1
SIDT2
SLC25A10
SLC25A13
SLC45A3
SPC25
SRPK2
ST6GALNAC2
STAT2
SUV39H1
TACC3
TAF5
TERF1
TIGA1
TIMELESS
TINF2
TK1
TMC4
TMEM158
TMEM171
TMEM20
TNFRSF14
TRIP13
TTK
TUBA4A
TUBB2C
TUBB4Q
TXNIP
TYMS
UHRF1
VAMP5
VRK1
WDHD1
WDR79
WIPI1
XPC
YPEL5
ZBTB43
ZNF467
AADAT
ADM
AHSA1
ALDH3B1
ALDH6A1
ALG8
ANLN
ARSD
ASF1B
ASPM
ATP10B
AURKB
BBOX1
BLM
BRCA1
BRI3BP
BTG1
BTG2
C10orf119
C10orf73
C11orf82
C13orf3
C14orf145
C15orf42
C16orf59
C16orf68
C17orf41
C1orf112
C1orf54
C1QTNF6
C20orf19
C20orf82
C4orf34
C5orf38
C6orf48
CBLB
CCDC138
CCDC92
CCNA2
CCNB1
CCNB1IP1
CCNE1
CD68
CDC7
CDCA2
CDCA3
CDCA5
CDCA7
CDCA8
CDKN1C
CENPJ
CHAF1A
CHAF1B
CHEK1
CHRNA5
CKB
CPE
CRIP2
CRYAB
CSE1L
CTSC
CYP4F3
DAPK1
DCC1
DCN
DDEFL1
DDIT3
DDX39
DEPDC1
DHFR
DKFZp762E1312
DLG7
DNA2L
DNMT1
DONSON
DPYSL3
DUT
E2F2
EFHD2
ESCO2
ESPL1
EXO1
FAM134B
FAM43A
FAM81A
FAM83D
FANCI
FBLN1
FDPS
FEN1
FHOD3
FLRT3
FOXO3
FXYD3
GEMIN6
GINS2
GINS3
GINS4
GJB2
GPSM1
HELLS
HIST1H1C
HIST1H2BD
HIST2H2AA3
HIST2H2BE
HLA-E
HMGB3
HSD11B2
HSD17B8
HSPCAL3
HSPE1
IL1R2
INSIG1
KCNB1
KIAA0513
KIF11
KIF14
KIF2C
KLHDC9
KNTC1
KRT6B
LAMB2
LEMD1
LHPP
LMNB2
LOC153222
LOC554223
LOC649679
LOC729843
LOC91431
LOH11CR2A
LRP8
LYRM5
MCM2
MCM3
MCM5
MCM7
METTL3
MLF1IP
MLKL
MME
MOSC1
MRTO4
MSH2
MSH6
MSX1
MT1G
MTBP
NCAPD3
NEIL3
NETO2
NFE2L1
NFIL3
NGFRAP1
NUP205
OIP5
PAQR4
PBK
PCNA
PDSS1
PDXP
PEX11G
PHLDA3
PKMYT1
PLCD1
PLEK2
PLK4
POLA2
POLD1
POLE2
POLQ
POLR3K
PPIL5
PPL
PRC1
PROS1
PRPF38A
RAD54B
RAD54L
RECQL4
RFC3
RFC4
RFC5
RIOK3

## Sheet: Jacobson HRD 228 genes
Gene	HRD_centroid	HR_proficient_centroid
MXRA8	-0.487028	0.0592073
PRKCZ	-0.0115655	0.001406
MEGF6	-0.378648	0.0460317
FBXO2	0.159565	-0.019398
UBXN10	-0.871948	0.106001
SYTL1	-0.558308	0.0678728
CITED4	0.323449	-0.0393212
C1orf210	0.245018	-0.0297865
GPX7	0.770719	-0.0936952
GBP4	0.316522	-0.0384792
VAV3	-0.618476	0.0751873
MLLT11	0.704958	-0.0857008
ATP1A4	-0.770039	0.0936126
KLHDC9	-0.485672	0.0590425
RABGAP1L	-0.0853454	0.0103753
FMOD	-0.521105	0.06335
RAB29	0.449673	-0.0546661
ZBTB18	-0.479082	0.0582413
SH3YL1	-0.0693885	0.00843546
ATP6V1E2	0.78866	-0.0958763
UBE2E3	0.84798	-0.103088
FRZB	-0.363166	0.0441496
PPIL3	0.153026	-0.0186032
PECR	0.26387	-0.0320783
TMEM198	-0.0621181	0.00755161
STK11IP	-0.163867	0.0199211
IRS1	-0.478465	0.0581664
KIF1A	0.364763	-0.0443438
NUP210	0.552139	-0.0671227
ALS2CL	-0.209565	0.0254766
IP6K2	-0.337033	0.0409726
DALRD3	-0.728558	0.0885698
APEH	-0.393346	0.0478185
CACNA1D	-0.647039	0.0786596
FHIT	-0.482167	0.0586164
MTRNR2L12	0.0247609	-0.00301015
COPG1	0.489316	-0.0594854
DHX36	0.62968	-0.0765493
USP13	0.616163	-0.0749061
MAGEF1	0.568749	-0.069142
SENP2	0.384642	-0.0467604
ZNF718	-0.214077	0.026025
AREG	-0.0929658	0.0113017
SLC7A11	0.473416	-0.0575525
MAP9	-0.239391	0.0291025
SORBS2	-0.190064	0.0231058
FRG1	-0.27693	0.033666
NADK2	-0.121417	0.0147605
FAM174A	-0.655598	0.0797002
DTWD2	-0.581979	0.0707504
PCDHB4	-0.10758	0.0130784
PCDH1	-0.363099	0.0441414
THOC3	0.0626209	-0.00761273
SIMC1	0.193954	-0.0235788
F12	-0.0709388	0.00862393
FAM135A	0.780346	-0.0948656
OGFRL1	0.629232	-0.0764949
CD109	0.499325	-0.0607023
RRAGD	0.559986	-0.0680767
WASF1	0.570374	-0.0693395
ACAT2	0.55849	-0.0678949
SNX10	0.272824	-0.0331668
SCRN1	0.459652	-0.0558793
NCF1	0.199916	-0.0243036
TMEM120A	-0.136947	0.0166484
AZGP1	-0.428936	0.0521452
SMKR1	0.390747	-0.0475025
PODXL	0.397883	-0.0483701
AKR1B1	0.590155	-0.0717443
TMEM139	0.443302	-0.0538916
SPIDR	-0.0794764	0.00966184
TPD52	0.235909	-0.0286792
CA13	0.678291	-0.0824589
ATP6V1C1	0.39612	-0.0481557
BAALC	0.260451	-0.0316627
AARD	0.541484	-0.0658275
EXT1	0.691614	-0.0840786
SAMD12	-0.0205239	0.00249506
MAL2	0.386468	-0.0469823
TAF2	0.691837	-0.0841056
MTBP	0.87927	-0.106892
ZHX1	0.50567	-0.0614736
FBXO32	0.561093	-0.0682113
SQLE	0.787591	-0.0957464
LRRC6	-0.711119	0.0864497
VLDLR	0.283879	-0.0345107
SIGMAR1	0.613452	-0.0745765
ALDH1B1	0.532047	-0.0646802
CKS2	0.750055	-0.0911831
SYK	0.409018	-0.0497237
PHYHD1	-0.834824	0.101488
PTGES	0.198108	-0.0240838
BET1L	-0.344923	0.0419319
RIC8A	-0.2562	0.0311459
SIRT3	-0.58539	0.0711651
RNH1	-0.348367	0.0423505
LRRC56	-0.757876	0.0921339
IRF7	-0.487435	0.0592569
PNPLA2	-0.60176	0.0731551
CRACR2B	-0.655407	0.0796769
ASCL2	-0.255858	0.0311043
TSSC4	-0.190466	0.0231547
PPFIBP2	-0.169733	0.0206343
CTR9	-0.323433	0.0393194
CD44	0.327865	-0.0398581
TCN1	-0.512756	0.062335
FADS2	0.59124	-0.0718762
ME3	-0.441451	0.0536666
DCUN1D5	0.0346533	-0.00421276
CLMP	0.586461	-0.0712953
SPA17	-0.563498	0.0685036
TMEM218	-0.410821	0.0499429
FOXRED1	-0.0524275	0.00637354
GLB1L2	-0.042657	0.00518576
ANKRD30A	-0.822925	0.100042
PDCD4	-0.488994	0.0594463
TACC2	-0.124223	0.0151017
TEAD4	0.659352	-0.0801565
LAG3	0.340752	-0.0414248
ZNF605	-0.242733	0.0295087
ZNF10	-0.370162	0.0450001
BRCA2	0.178224	-0.0216664
N4BP2L2	-0.320284	0.0389365
EXOSC8	0.0466226	-0.00566784
COG3	-0.256593	0.0311937
PHF11	-0.356716	0.0433655
EBPL	-0.118648	0.0144239
IPO5	0.688484	-0.083698
TEX30	0.951001	-0.115612
IRS2	0.364365	-0.0442953
CARS2	0.483627	-0.0587939
ING1	0.415188	-0.0504738
TFDP1	0.958257	-0.116494
GSC	-0.597817	0.0726758
SLC25A29	-0.468999	0.0570156
JAG2	0.20528	-0.0249557
RASL12	0.380185	-0.0462186
LARP6	0.656816	-0.0798482
ZNF592	0.491146	-0.0597079
AEN	0.702128	-0.0853567
ACAN	0.393838	-0.0478783
HAPLN3	0.983679	-0.119585
MFGE8	1.01735	-0.123677
FANCI	0.879288	-0.106894
POLG	0.627126	-0.0762389
ANPEP	0.333842	-0.0405847
ARPIN	0.156291	-0.0190001
GDPGP1	0.345549	-0.0420079
NGRN	0.413651	-0.050287
HDDC3	0.245144	-0.0298018
UNC45A	0.512863	-0.062348
RCCD1	0.948694	-0.115331
PRC1	0.891768	-0.108411
ASB7	0.504231	-0.0612987
SNRPA1	0.873731	-0.106218
IL32	0.502227	-0.0610551
BOLA2B	-0.0570592	0.00693661
IRX6	0.438511	-0.0533092
MT1G	0.360424	-0.0438163
PLEKHG4	0.536011	-0.0651621
C16orf95	0.563493	-0.068503
GALNS	0.755109	-0.0917975
CBFA2T3	-0.767501	0.093304
CPNE7	0.0738591	-0.00897895
YWHAE	-0.00671808	0.000816708
INPP5K	-0.271893	0.0330537
GABARAP	-0.108116	0.0131435
KDM6B	-0.332134	0.0403771
ZSWIM7	-0.343373	0.0417433
TTC19	-0.329045	0.0400016
LYRM9	-0.644598	0.0783629
UNC119	-0.120389	0.0146356
NEK8	-0.508612	0.0618313
TRAF4	0.0692011	-0.00841268
PGAP3	-0.516253	0.0627602
JUP	0.152389	-0.0185258
ACLY	0.236469	-0.0287472
NKIRAS2	0.436535	-0.053069
BRCA1	-0.412496	0.0501466
TMUB2	0.248395	-0.0301971
EFTUD2	0.508029	-0.0617604
FMNL1	0.135513	-0.0164741
PRR15L	-0.588397	0.0715306
DCAF7	0.509957	-0.0619948
TACO1	0.548891	-0.066728
LRRC37A3	0.0922712	-0.0112173
SLC39A11	0.138168	-0.0167969
ARMC7	0.335775	-0.0408198
MIF4GD	0.247734	-0.0301166
WBP2	0.493119	-0.0599478
EVPL	0.482936	-0.0587099
SEC14L1	0.461093	-0.0560545
TK1	0.78749	-0.095734
SOCS3	0.23529	-0.0286038
CANT1	0.281605	-0.0342344
CARD14	0.327322	-0.0397921
RPTOR	0.572759	-0.0696295
ALYREF	0.994862	-0.120944
FOXK2	0.884374	-0.107512
FN3KRP	0.613309	-0.0745591
FN3K	0.417235	-0.0507227
TMEM241	0.279327	-0.0339574
MOCOS	0.757186	-0.0920501
NFATC1	0.296492	-0.0360441
C20orf96	-0.546584	0.0664475
RBCK1	-0.420601	0.0511319
FAM110A	-0.322399	0.0391936
SLC4A11	0.0453384	-0.00551173
DZANK1	-0.324912	0.0394992
CD40	0.191817	-0.0233189
SLC25A23	0.37356	-0.0454131
LRRC8E	0.18439	-0.022416
FXYD5	0.383111	-0.0465743
SYNE4	-0.513883	0.062472
BCKDHA	-0.0962659	0.0117029
CNFN	-0.247336	0.0300683
CXCL17	-0.367886	0.0447234
PVR	0.840123	-0.102133
ZNF583	-0.444175	0.0539977
ZNF419	-0.072	0.00875295
TMEM191B	0.162504	-0.0197554
TOP3B	0.393689	-0.0478602
PRAME	0.799297	-0.0971695
PLA2G6	-0.274938	0.0334239
NPTXR	-0.185713	0.0225769
ODF3B	-0.200078	0.0243232
PCP4	-0.0429664	0.00522336
RSPH1	-0.886757	0.107802

## Sheet: Jacobson HRD 26 genes
Gene	Predictive
BCKDHA	HRD
FN3K	HRD
CACNA1D	HRD
FXYD5	HRD
NPTXR	HRD
CANT1	HRD
STK11IP	HRD
USP13	HRD
CRACR2B	HRD
MIF4GD	HRD
TMUB2	HRD
IL32	HRD
POLG	HRD
PRR15L	HRD
ZNF583	HRD
PTGES	HR-proficient
ZNF718	HR-proficient
IP6K2	HR-proficient
C16orf95	HR-proficient
NUP210	HR-proficient
DTWD2	HR-proficient
EXT1	HR-proficient
SPA17	HR-proficient
ASCL2	HR-proficient
GSC	HR-proficient
TSSC4	HR-proficient
