# Supplementary material for: Homologous recombination deficiency in primary ER-positive and HER2-negative breast cancer
Source: Commun Med (Lond). 2026 Feb 16;6:118. doi: 10.1038/s43856-026-01385-0 (PMC12909304; doi:10.1038/s43856-026-01385-0)
Supplement: Supplementary file 7 — Supplementary Data 5 [file 43856_2026_1385_MOESM7_ESM.xlsx]

## Sheet: Supplementary Data 5
Supplementary Data 5. Detected HRD inactivation mechanisms.
Tumor	HRDexplained	Duplicated	HRDetect	Gene	InactivationMechanismType	InactivationMechanism	Method	LOH	Biallelic	Monoallelic
epb3d_006	0	0	HRD	NA	NA	NA	NA	NA	NA	NA
epb3d_033	0	0	HRD	NA	NA	NA	NA	NA	NA	NA
epb3d_057	0	0	HRD	NA	NA	NA	NA	NA	NA	NA
epb3d_098	0	0	HRD	NA	NA	NA	NA	NA	NA	NA
epb3d_120	0	0	HRD	NA	NA	NA	NA	NA	NA	NA
S000803_l_d_a	0	0	HRD	NA	NA	NA	NA	NA	NA	NA
S001143_l_d_a	0	0	HRD	NA	NA	NA	NA	NA	NA	NA
S002078_l_d_a	0	0	HRD	NA	NA	NA	NA	NA	NA	NA
S002803_l_d_a	0	0	HRD	NA	NA	NA	NA	NA	NA	NA
S003393_l_d_a	0	0	HRD	NA	NA	NA	NA	NA	NA	NA
S003933_l_d_a	0	0	HRD	NA	NA	NA	NA	NA	NA	NA
S004745_l_d_a	0	0	HRD	NA	NA	NA	NA	NA	NA	NA
epb3d_001	1	0	HRD	BRCA1	promoterMeth	BRCA1promoter	EPIC	NA	NA	NA
epb3d_015	1	0	HRD	BRCA2	homDel	BRCA2somatic	WGS	1	1	0
epb3d_021	1	0	HRD	BRCA2	somaticINDEL	BRCA2somatic	WGS	1	1	0
epb3d_031	1	0	HRD	BRCA2	somaticINDEL	BRCA2somatic	WGS	1	1	0
epb3d_053	1	0	HRD	RAD51C	promoterMeth	RAD51Cpromoter	pyrosequencing	NA	NA	NA
epb3d_053	1	1	HRD	BRCA2	somaticSV	BRCA2somatic	WGS	1	1	0
epb3d_061	1	0	HRD	BRCA1	promoterMeth	BRCA1promoter	EPIC	NA	NA	NA
epb3d_096	1	0	HRD	BRCA1	germlineVariant	BRCA1germline	Reported GermlineScreening	1	1	0
epb3d_106	1	1	HRD	BRCA1	somaticSBS	BRCA1somatic	WGS	1	1	0
epb3d_106	1	0	HRD	BRCA1	promoterMeth	BRCA1promoter	EPIC	1	1	0
epb3d_111	1	0	HRD	BRCA2	homDel	BRCA2somatic	WGS	1	1	0
epb3d_157	1	0	HRD	PALB2	somaticSBS	PALB2somatic	WGS	NA	0	1
S000939_l_d_a	1	0	HRD	BRCA1	promoterMeth	BRCA1promoter	EPIC	NA	NA	NA
S001157_l_d_a	1	0	HRD	BRCA2	somaticSBS	BRCA2somatic	WGS	1	1	0
S001339_l_d_a2	1	0	HRD	RAD51C	promoterMeth	RAD51Cpromoter	pyrosequencing	NA	NA	NA
S002137_l_d_a	1	0	HRD	BRCA2	somaticINDEL	BRCA2somatic	WGS	1	1	0
S002138_l_d_a	1	0	HRD	BRCA1	promoterMeth	BRCA1promoter	EPIC	NA	NA	NA
S002168_l_d_a2	1	0	HRD	RAD51C	promoterMeth	RAD51Cpromoter	pyrosequencing	NA	NA	NA
S002283_l_d_a	1	1	HRD	RAD51C	promoterMeth	RAD51Cpromoter	EPIC	1	1	0
S002283_l_d_a	1	0	HRD	BRCA1	promoterMeth	BRCA1promoter	EPIC	1	1	0
S002283_l_d_a	1	1	HRD	BRCA1	somaticINDEL	BRCA1somatic	WGS	1	1	0
S002605_l_d_a	1	0	HRD	BRCA1	promoterMeth	BRCA1promoter	EPIC	NA	NA	NA
S002756_l_d_a	1	0	HRD	BRCA2	somaticSV	BRCA2somatic	WGS	1	1	0
S003100_l_d_a	1	0	HRD	RAD51C	promoterMeth	RAD51Cpromoter	EPIC	NA	NA	NA
S004117_l_d_a	1	0	HRD	RAD51C	promoterMeth	RAD51Cpromoter	EPIC	NA	NA	NA
S004348_l_d_a	1	0	HRD	BRCA2	germlineVariant	BRCA2germline	Reported GermlineScreening	1	1	0
S004380_l_d_a	1	0	HRD	BRCA2	germlineVariant	BRCA2germline	Reported GermlineScreening	1	1	0
S004682_l_d_a	1	0	HRD	BRCA1	somaticSBS	BRCA1somatic	WGS	1	1	0
S005026_l_d_a	1	0	HRD	BRCA2	somaticSBS	BRCA2somatic	WGS	1	1	0
S005062_l_d_a	1	0	HRD	BRCA1	promoterMeth	BRCA1promoter	EPIC	NA	NA	NA
S005179_l_d_a	1	0	HRD	PALB2	somaticSBS	PALB2somatic	WGS	NA	NA	NA
S005245_l_d_a	1	0	HRD	BRCA1	somaticINDEL	BRCA1somatic	WGS	0	0	1
S005633_l_d_a	1	0	HRD	BRCA2	homDel	BRCA2somatic	WGS	1	1	0
S005829_l_d_a	1	0	HRD	BRCA1	promoterMeth	BRCA1promoter	EPIC	NA	NA	NA
